# Supplementary material for: Characteristics and risk factors of rheumatoid arthritis in the United States: an NHANES analysis
Source: PeerJ. 2017 Nov 24;5:e4035. doi: 10.7717/peerj.4035 (PMC5703145; doi:10.7717/peerj.4035)
Supplement: Data S1 [file peerj-05-4035-s001.zip]

Archive with 1 entries (1 files):
- raw data.csv
