# Supplementary material for: Characteristics and risk factors of rheumatoid arthritis in the United States: an NHANES analysis
Source: PeerJ. 2017 Nov 24;5:e4035. doi: 10.7717/peerj.4035 (PMC5703145; doi:10.7717/peerj.4035)
Supplement: Data S1 [file peerj-05-4035-s001.zip › raw data.csv]

SEQN	SDDSRVYR	RIAGENDR	RIDAGEYR	RIDRETH1	DMDEDUC2	DMDMARTL	INDFMPIR	WTINT2YR	WTMEC2YR	SDMVPSU	SDMVSTRA	MCQ160A	MCQ180A	MCQ190	SMQ020	SMD030	SMQ040	SMQ050Q	SMQ050U	SMD055	BMXWT	BMXHT	BMXBMI	DIQ010	WTDRD1	DR1TATOA	DR1TVARA	DR1TVB1	DR1TVB2	DR1TNIAC	DR1TVB6	DR1TFDFE	DR1TVB12	DR1TVC	DR1TVD	DR1TVK	DR1TCALC	DR1TPHOS	DR1TMAGN	DR1TIRON	DR1TZINC	DR1TCOPP	DR1TSODI	DR1TPOTA	DR1TSELE	DR1TCAFF	DRD360	HIQ011	HIQ031A
41479	5	1	52	1	1	1	2.2	8727.797555	9234.055759	1	70	2			2						65.7	154.4	27.56	0	5078.4435291	0	625	1.728	1.666	40.988	2.697	663	6.73	57	2.9	71.6	749	1896	530	22.88	21.63	2.292	5752	4102	163.8	3	0	2
41481	5	1	21	4	3	5	1.63	24342.505253	24655.376656	2	68	2			2						77.9	182.7	23.34	0	12870.996028	0	435	1.264	2.128	31.695	2.25	389	2.11	251.1	1.5	103.7	796	1416	273	18.62	10.43	1.334	5826	2926	98.3	0	1	2
41485	5	2	30	2	2	1	1.01	19055.79006	18849.664396	2	71	2			2						64.8	157.9	25.99	0	38644.908767	0	105	1.032	0.799	14.043	0.877	213	4.01	5.6	0.6	25.6	405	729	103	9.12	9.8	0.511	2877	909	51.6	0	1	2
41487	5	1	27	2	5	5	5	89655.454447	89196.705435	1	59	2			2						67.1	169.2	23.44	0	52595.083822	0	234	2.186	1.312	18.828	1.305	986	1.45	67	3.6	17.6	717	974	282	16.67	8.09	1.339	4798	1932	120.1	0	1	1	14
41489	5	2	40	1	3	1	2.15	25274.173117	25651.32401	1	66	2			2						91.8	158.4	36.59	0	14249.810572	0	638	1.442	2.022	35.811	2.125	523	4.88	108.2	3.6	148.2	1022	1439	285	15.14	14.32	1.309	4637	2978	119.5	223	1	1	14
41494	5	1	40	1	3	1	1.3	14685.352512	14950.795292	1	65	2			1	15	2				70.5	166.4	25.46	0	8305.4582574	0	359	0.91	4.717	49.659	5.465	215	14.41	151.7	4.1	22.5	849	1638	378	10.32	10.43	1.511	3188	2085	67.9	226	1	2
41502	5	1	29	1	3	1	3.41	27831.674128	28575.69349	2	71	2			1	17	1				82.4	168.2	29.13	0	15175.424644	0	495	1.935	3.579	52.445	3.929	782	8.64	125.6	8.9	102.4	1442	2289	534	17.97	14.44	1.712	5391	3756	201.8	95	1	2
41509	5	1	48	2	4	1	1.14	20950.841248	22468.669764	2	67	2			1	14	2				101.3	171.9	34.28	0	47906.707554	0	2271	5.758	5.118	88.969	6.761	2728	7.74	336.6	5.5	197.7	2215	3117	984	62.93	29.26	4.646	10071	9140	187.6	284	1	1	14
41510	5	2	33	3	4	6		31803.342778	32089.390162	2	59	2			1	17	3	3	4	30	66.8	171.8	22.63	0	18386.460833	0	431	2.085	2.368	25.79	0.996	680	4.87	10.3	0.6	44.5	1179	1572	238	19.33	13.26	1.268	5182	1827	174.9	91	1	2
41511	5	1	35	1	5	1	5	21807.732796	22510.525888	1	65	2			1	0	2				78.8	173.6	26.15	0	12804.285939	0	98	1.804	1.322	20.357	1.618	373	3.36	25	0.7	34	711	1524	307	13.84	14.91	1.122	3592	2198	112.9	8	0	2
41518	5	1	50	3	5	1	5	89486.193184	89649.812452	2	60	2			2						93	178.7	29.12	0	53202.430719	0	349	1.62	3.032	25.626	1.96	527	6.9	27.6	4.6	60.1	1047	1498	262	15.08	14.33	1.244	4900	3531	88.5	497	1	1	14
41523	5	1	28	4	3	1	4.48	39144.202353	39647.318256	2	65	2			2						103.1	181.7	31.23	0	20697.33036	0	1215	1.079	0.945	19.308	1.514	375	3.52	86.9	1.3	44	683	1022	220	9.87	11.9	0.853	2461	1842	91.2	32	0	1	14
41525	5	1	51	4	3	1	2.84	20000.257493	19889.421444	2	68	2			1	14	3	12	4	38	73.4	170.6	25.22	0	15031.152538	0	288	2.422	2.47	34.05	1.739	652	6.27	23.8	1.9	50.8	1163	1616	403	17.83	14.78	1.846	4209	3320	137.6	197	0	1	14
41531	5	1	43	2	2	1	1.81	23869.578891	24716.794479	2	61	2			2						68.5	161.7	26.2	0	41805.491666	0	533	0.931	1.18	17.462	0.996	313	2.33	31.2	3.7	227.3	535	855	138	7.63	5.44	0.518	2200	1576	86.8	97	1	1	14
41534	5	2	37	2	4	5	1.54	27016.149825	28654.825523	2	69	2			2						112.7	165.7	41.05	0	27602.212746	0	872	1.278	1.918	20.096	2.631	500	2.56	71.3	1.9	100.4	1211	1967	337	13.83	11.81	1.464	4545	4059	103.6	102	1	1
41539	5	1	37	3	5	5	3.85	65271.221187	68695.348543	2	68	2			2						78	179.8	24.13	0	112746.58665	0	356	1.92	2.306	23.579	2.351	977	5.61	115.5	3.2	90.1	1054	1195	238	23.37	17.03	1.302	3281	1928	83.5	107	0	1	14
41541	5	2	43	3	5	1	4.72	97373.946729	99236.780996	2	63	2			2						109.7	175.3	35.7	0	58891.790415	0	513	1.192	2.783	21.209	1.49	606	6.11	15	1.4	96.1	1513	1826	270	14.74	14.03	0.929	4371	2526	93.9	374	1	1	14
41545	5	2	40	1	1	1	1.27	20754.694808	20510.371506	2	70	2			1	12	1				65	151.4	28.36	0	45156.252264	0	401	0.778	1.118	11.845	0.714	221	2.54	10.5	2.8	28.4	743	770	178	6.25	5.37	0.784	1685	1428	62.9	143	1	2
41546	5	2	45	3	4	3	4.95	105878.3535	105858.48908	1	69	2			2						84.8	165.9	30.81	0	171491.43218	0	403	1.715	2.127	37.747	2.339	425	2.66	72.5	4.2	77	967	1536	379	15.27	9.74	1.716	4600	3396	120.9	82	1	1	14
41547	5	1	49	3	4	1	4.24	93473.601614	93455.823604	1	60	2			2						116.7	188.9	32.7	0	174925.1144	0	1313	3.341	4.1	43.425	4.209	395	8.46	51.7	6.3	103	1280	2363	381	22.15	20.87	2.716	9511	4627	195.8	296	0	1	14
41548	5	2	24	3	2	5	0.7	43431.149821	46582.789067	1	61	2			1	17	3	2	3		67.4	164	25.06	0	44871.606463	0	826	1.468	2.742	16.929	1.473	428	6.74	23.5	8.3	75.2	1264	1701	295	12.94	12.21	1.798	3219	3004	138.2	50	1	1
41550	5	1	45	1	3	5	0.47	23869.578891	23928.571735	2	61	2			1	18	3	5	3		69.2	172.5	23.26	0	13159.970381	0	515	2.874	2.581	27.678	2.858	937	5.92	130	8.5	28.3	993	1109	255	16.08	13.71	1.261	3688	2640	101.1	102	0	1
41556	5	1	38	3	2	1	1.24	23077.546253	23260.828945	1	61	2			1	12	1				112.7	178.3	35.45	0	13327.904275	0	615	2.406	2.857	21.35	0.845	980	6.26	1	3.9	74.1	2010	2029	344	13.47	12.5	1.49	4917	3178	181.4	42	1	1	14
41558	5	2	50	4	2	3	1.22	22428.724303	22837.22915	2	67	2			1	20	1				77.7	156.5	31.72	0	47209.38687	0	187	0.784	1.058	15.06	1.127	327	4.87	7.7	0.8	32.8	344	750	171	11.34	11.21	0.899	2530	1378	75	154	1	1	14
41562	5	1	50	3	4	5	5	101584.68697	106265.3396	2	66	2			2						121.1	181.4	36.8	0	171589.95738	0	633	1.456	1.496	27.518	1.949	466	2.66	69.2	3.4	383.7	836	1260	318	13.26	10.2	1.417	3807	2401	122.6	33	1	1	14
41563	5	2	46	3	5	1	5	80250.366559	82537.635085	2	68	2			2						76.1	160.5	29.54	0	55768.991668	0	194	0.615	0.652	14.734	1.048	233	1.1	69.9	3.3	144.2	324	730	221	5.94	4.88	0.911	1673	1518	53.4	58	1	1	14
41567	5	1	51	2	4	1	2.92	12250.082775	13450.09872	1	68	2			1	40	2				78.9	176	25.47	0	14787.248482	0	2083	1.759	3.325	17.003	3.015	444	7.17	212.7	5.4	210	2270	1791	535	13.32	12.26	1.939	3794	5486	116.6	160	0	1	14
41573	5	2	32	1	3	1	1.69	19055.79006	18849.664396	2	71	2			2						62.9	162.1	23.94	0	10721.939327	0	413	1.846	2.767	23.605	2.117	580	4.68	82.4	2	87.6	983	1488	444	20.16	21	2.175	3658	3902	119.6	107	0	1	14
41587	5	2	44	4	4	5	0.86	25458.248274	27598.590118	2	68	2			2						77.1	171.1	26.34	0	23353.998109	0	557	1.267	1.336	29.403	2.918	541	5.11	216.8	1.8	180	636	995	348	16.15	12.72	2.051	3473	3139	115.3	0	1	1	14
41590	5	1	25	1	4	1	2.33	34633.994166	36982.505581	1	66	2			2						82.5	183.9	24.39	0	21036.140096	0	612	2.226	2.634	34.108	2.961	807	5.99	92.9	7	120.1	862	1671	444	22.85	14.55	2.206	7008	4549	221.6	85	1	2
41594	5	1	38	3	4	5	5	68970.361319	69518.126377	2	69	2			1	19	3	18	4	20	95	180.2	29.26	0	66964.431957	0	607	1.512	3.631	28.035	2.945	356	2.47	356.5	4.1	95.1	1297	2054	638	16.26	11.44	2.946	7234	5439	117.6	144	1	1
41600	5	1	29	2	2	1	1.45	24166.679396	24497.104606	2	67	2			1	16	1				78.8	167.6	28.05	0	49814.118173	0	554	1.88	2.977	32.79	2.624	555	7.37	19.1	3.2	81.9	1127	1716	272	15.83	18.02	1.399	5655	2515	169.6	313	1	1	14
41605	5	2	36	3	4	1	0.6	30711.436339	30723.814105	2	59	2			2						83.1	167.3	29.69	0	29595.198638	4.74	611	1.443	2.263	17.998	3.001	935	9.94	49.5	3.5	78.4	570	1044	195	17.69	8.99	1.061	2594	1760	102.8	45	1	2
41607	5	2	46	3	3	1	5	82333.450298	85620.508376	2	64	2			1	16	3	20	4	20	71.9	164.1	26.7	0	151381.6318	0	288	0.496	1.108	12.225	0.943	184	2.8	77.5	3.5	124.3	572	793	176	10.29	5.57	0.765	2220	1605	73.7	102	1	1	14
41619	5	1	20	1	2	5	0.62	21719.93559	22393.592918	1	62	2			2						114.4	167.9	40.58	0	12737.772914	0	523	1.149	2.646	13.986	2.3	337	10.38	25.6	14.9	14.9	1421	1670	334	11.2	16.36	1.177	2409	3453	121.3	0	1	1
41623	5	1	29	4	5	1	2.91	27307.200629	27658.176919	1	68	2			2						106	171.2	36.17	0	17111.404274	11.26	909	12.841	4.526	69.593	8.205	3187	19.84	149.2	2.2	56.6	1211	1673	636	33.44	26.44	3.906	2580	2599	120.5	0	1	1	14
41625	5	2	26	1	1	4	0.4	22139.303076	22359.636542	1	66	2			2						80.6	157.8	32.37	0	11874.321774	0	292	0.606	1.322	11.332	0.997	165	6.38	0.6	2.2	30.9	658	1153	183	9.38	10.97	0.611	1660	1117	104.5	26	0	2
41626	5	1	24	2	4	5	4.44	20353.442391	20631.730126	2	68	2			1	18	2				82.4	174.7	27	0	42298.436283	0	85	1.051	0.45	15.358	1.039	622	2.28	41.4	2.7	38	385	770	216	12.38	5.58	0.949	2301	1599	82.1	81	1	1	14
41628	5	2	23	3	4	3	0.79	51463.0991	51905.135702	2	59	2			1	14	3	18	3	21	70.2	173.4	23.35	0	49998.440825	0	553	2.199	2.332	17.958	1.636	538	3.71	470.5	4.8	62.4	1243	1410	343	13.09	9.55	1.727	3969	3695	99.8	199	0	1
41629	5	2	23	2	2	5		24478.066551	25389.465645	1	72	2			2						48.3	152.4	20.8	0	13483.344605	0	153	0.724	0.629	10.482	0.674	263	1.32	14.2	1.3	27.3	361	414	124	5.84	4.88	0.548	955	845	55.7	17	0	1	14
41637	5	1	27	1	3	5		23728.628694	24323.073021	1	64	2			2						82.7	167.8	29.37	0	12917.025509	0	724	0.984	1.248	19.178	1.468	389	68.47	104.1	0.5	130.6	629	1189	318	36.72	9.2	2.163	3885	2961	173	84	0	2
41639	5	1	37	1	5	4	2.21	38735.204107	42118.893027	1	66	2			2						88.4	171.1	30.2	0	22367.68418	0	241	1.284	1.554	26.12	1.84	255	6.44	31.9	2.2	58	615	1661	277	14.26	17.16	1.462	5856	2580	119.2	43	1	1	14
41663	5	2	32	1	2	1	1.57	25990.375386	26403.704902	1	66	2			2						70.7	153.8	29.89	0	54259.142952	0	108	1.051	0.726	25.087	1.508	360	0.54	324.2	0.2	16.7	416	957	253	7.07	6.55	0.867	1838	2213	59.6	73	0	2
41670	5	1	27	4	2	6	1.37	20084.330361	20147.939859	1	65	2			1	18	1				91.6	173.5	30.43	0	30061.701913	0	1118	2.345	2.898	34.54	2.501	818	7.75	369.5	3.8	97.9	1754	2373	376	25.61	25.99	1.825	7207	4095	239	0	1	2
41674	5	1	25	4	4	1	2.69	22789.309376	24438.564429	2	74	2			2						74.5	179.8	23.05	0	15119.512651	0	57	0.132	0.232	2.949	0.172	31	0.27	16.1	0.1	10.9	101	215	39	2.44	1.31	0.203	467	411	10	62	0	2
41679	5	1	21	3	2	5	1.97	91062.714372	93809.748799	1	61	2			1	13	3	3	4	18	69.1	180	21.33	0	55315.177588	0	121	1.126	3.282	61.858	5.236	874	3.27	0	0	11.1	702	1858	689	5.96	3.55	0.744	1524	3213	110.6	0	0	2
41682	5	2	44	3	5	1		82023.230723	85297.903679	1	63	2			1	16	3	14	4	30	82.8	167.8	29.41	0	57634.048694	0	830	2.819	3.897	33.56	3.741	939	13.34	57.8	5.2	47.4	927	1553	406	39.36	24.78	1.468	2565	3482	78.9	249	1	1	14
41685	5	1	25	3	3	5	0.94	44570.588615	44342.529836	1	61	2			2						53.8	170.8	18.44	0	26146.695242	0	76	1.749	1.75	15.397	0.564	527	2.08	0.4	0.9	33.1	971	1165	226	17.94	6.78	1.065	2913	1137	115.5	172	0	2
41687	5	1	31	1	2	1	1.81	31808.650507	34121.512801	2	70	2			2						72.8	173.4	24.21	0	86481.880959	0	446	4.752	3.45	43.742	3.149	821	10.98	23.4	12.1	109	1721	1852	435	24.66	24.84	2.305	8213	4104	227.6	128	0	2
41693	5	1	50	4	4	2	5	18724.122718	19714.519644	1	74	2			1	17	1				127.3	190.4	35.12	0	10700.240166	0	1972	3.177	5.718	62.623	4.471	2053	12.18	30.5	10.9	56.6	1560	2403	399	35.24	29.45	1.285	5932	3261	166.5	485	1	1
41697	5	2	28	2	1	1		13987.254402	14126.45753	2	69	2			2						72.4	155.4	29.98	0	7502.0048702	0	355	2.126	2.455	30.913	1.887	740	5.31	82.8	1.5	114.4	1055	1676	312	19.38	16.85	1.662	4915	3990	149.4	0	1	1	14
41698	5	1	42	3	4	1	4.14	108122.63046	110537.61901	1	69	2			2						101.9	171.8	34.52	0	102299.17222	0	153	1.902	1.555	18.117	1.308	160	2.38	1.9	3.4	25	500	970	173	4.62	6.7	0.583	2764	1561	100.9	189	0	1	14
41699	5	1	51	4	4	1	4.75	19455.192916	20990.824731	1	65	2			1	17	3	7	4	44	152.2	192.4	41.12	1	15863.522693	0	340	0.279	0.649	18.254	1.094	129	0.6	33.1	0	211.5	234	588	122	4.6	4.78	0.37	2212	1321	51.3	0	1	1	14
41700	5	1	55	3	2	6	1.28	21572.249638	22521.085841	1	67	2			1	16	1				79.6	173.4	26.47	0	13365.075469	0	106	1.318	1.676	20.696	1.03	579	4.82	6.3	0.7	25.4	588	920	147	14.81	11.06	0.776	3313	1318	103.6	252	0	1	14
41702	5	2	55	4	3	3	3.43	22428.724303	22837.22915	1	59	2			2						123.9	165.7	45.13	0	32574.306458	0	163	1.153	1.203	18.075	0.858	364	4.19	7.3	0.9	40.9	541	1084	141	11.77	11.22	0.725	3062	1275	68.6	113	1	1	14
41708	5	2	37	3	4	1	4.72	85931.533457	88241.820701	2	63	2			2						71.7	165.6	26.15	0	141025.0686	0	630	0.79	1.62	9.492	0.637	312	2.45	14.2	7	240.7	1026	1225	206	9.63	6.75	0.919	2579	1653	59.6	57	1	1	14
41710	5	1	23	1	4	1	1.47	20523.202168	21071.845405	1	70	2			2						60	170.7	20.59	0	20325.032082	0	880	2.35	4.09	33.495	1.746	829	13.08	31.5	14.8	39.3	1946	2440	297	18.56	21.22	1.227	5223	3404	217.7	72	1	2
41713	5	1	42	3	4	1	1.28	22505.36051	22501.080152	1	60	2			1	21	1				54.1	173.9	17.89	0	13353.203148	0	4	1.569	5.317	15.67	0.128	221	0.23	0.2	0	11.3	192	376	227	4.62	2.25	0.336	1712	3479	8.5	2758	0	2
41718	5	2	50	1	1	1	0.64	16965.190773	17218.351848	1	66	2			2						85.1	155.3	35.28	0	9565.1301313	0	642	2.118	2.744	15.976	2.836	784	6.37	51.4	10.6	69.9	937	2065	334	18.57	13.97	2.012	4469	4305	130.5	0	0	2
41721	5	1	37	3	2	1	0.84	22782.557363	22963.497243	1	64	2			1	30	1				80.4	178.2	25.32	0	13540.4896	0	237	1.85	1.981	29.04	1.591	715	7.74	13.1	0.9	96.3	957	1366	249	23.71	20.66	1.329	5333	2017	143.5	396	0	2
41724	5	1	27	4	5	5	1.63	24342.505253	24655.376656	2	68	2			2						111.4	189.3	31.09	0	45127.911026	0	327	2.714	1.901	24.634	1.75	455	4.35	112.3	2.3	101	601	1245	208	12.09	12.09	1.142	5209	2133	148.8	0	1	1	14
41727	5	2	22	3	5	5	4.95	107289.52435	108970.06996	1	69	2			2						81	160.5	31.44	0	212011.15414	0	263	1.082	1.166	9.851	1.051	184	1.88	49.4	4	23.5	680	806	203	6.59	4.34	0.799	2550	1683	46.2	0	1	1	14
41728	5	2	47	3	5	1	5	143385.98061	147472.71883	2	65	2			2						51.3	167.9	18.2	0	87517.272951	1.16	1613	4.435	4.879	50.267	6.069	1867	15.19	58	8.7	95.6	1313	1901	709	66.77	22.4	3.26	2799	3295	238.3	154	1	1	14
41731	5	2	46	1	3	5	0.51	20002.446998	19766.979122	2	71	1	40	1	2						87.6	165.7	31.91	0	37209.930993	0	66	0.677	0.557	5.095	0.478	256	0.4	13	0.4	83.7	437	482	246	7.11	4.62	1.323	1438	1677	21.7	7	1	1
41733	5	1	38	3	3	5	5	73223.970742	76423.006252	1	61	2			2						100.6	172	34	0	73615.666428	0	381	2.095	1.885	34.626	2.783	229	6.62	74.6	2.5	66.6	1114	1747	254	14.01	21.51	1.466	5225	2563	189.3	1	1	1	14
41737	5	2	28	4	2	4	3.79	34837.373321	35204.234187	1	69	2			2						76.6	175.3	24.93	0	52526.422136	0	701	1.881	2.387	28.189	1.675	558	7.02	32	3.1	115.5	781	1660	268	19.05	18.89	1.677	5162	3176	128.2	214	1	1	14
41743	5	1	28	1	3	5	2.52	21719.93559	22393.592918	1	62	2			2						69.9	157.3	28.25	0	21599.935161	0	485	1.712	2.552	54.273	3.048	612	8.21	363.7	6.1	66.3	1324	2124	394	24.54	25.67	1.845	4488	4198	191.7	38	0	2
41750	5	1	34	4	4	5	5	19658.30843	22489.379164	2	73	2			2						90.7	173.7	30.06	0	20586.398285	0	452	0.505	1.449	9.369	1.192	183	3.84	19	3.2	81.6	661	1011	197	8.61	8.92	1.087	2805	1850	88.7	56	1	1	14
41754	5	1	32	3	2	1	3.77	24294.622036	27225.407194	2	63	2			1	16	1				73.1	172.9	24.45	0	16053.536579	0	962	1.232	2.786	22.56	2.03	233	8.21	47.3	6.6	80.8	1035	1447	324	14.41	17.78	1.786	4412	3708	112.6	452	1	1	14
41758	5	1	28	1	1	5		24677.025441	25289.461963	2	64	2			1	13	1				59.7	160.8	23.09	0	13430.23659	0	143	1.82	1.813	28.851	2.236	442	3.74	340.3	0.8	55.1	761	2039	556	20.36	21.78	1.91	2271	3916	98.7	184	0	2
41759	5	1	41	3	2	1	1.01	26649.742954	26644.674363	2	59	2			1	16	1				80.1	182.7	24	0	43023.986517	0	688	1.671	2.57	33.223	3.286	510	11.64	19.6	6.6	73.4	846	1636	296	18.45	19.13	1.27	3233	3160	130.4	92	0	2
41762	5	1	32	3	5	5	5	65271.221187	68695.348543	2	68	2			2						105	173.3	34.96	0	133653.03092	0	56	0.99	1.178	23.554	2.091	419	6.46	21.5	2.4	23.6	246	1164	297	17.83	17.32	1.231	4906	2982	96.2	1	1	1	14
41764	5	1	54	3	5	1	4.84	63806.113335	63922.778367	1	60	2			1	0	3	15	4	38	75.3	169.9	26.09	0	113018.88627	0	715	1.335	1.71	26.425	2.866	700	5.94	98.2	2.7	163.8	404	960	321	29.36	11.72	0.936	2192	2572	61.1	207	1	1	14
41767	5	1	21	1	2	5	0.48	27831.674128	28575.69349	2	71	2			2						48	151.8	20.83	0	58107.804791	0	74	0.57	0.64	22.019	1.785	150	3.44	73.1	0.4	51.3	203	711	143	9.39	12.65	0.647	1488	1902	86.4	20	1	2
41776	5	2	48	1	4	1	1.64	20002.446998	21694.302536	2	71	2			2						61.2	158.9	24.24	0	12051.607999	0	263	1.036	1.159	14.79	1.169	267	3.31	31.2	1.7	33	397	798	156	10.51	9.9	0.845	2413	1769	77	0	0	1	14
41785	5	2	34	3	2	3	1.25	36034.585649	36049.108826	2	60	2			1	18	1				103.6	171.3	35.31	0	20655.285879	0	816	1.897	3.412	26.566	2.37	488	8.7	77.5	14.4	29.2	1789	1888	362	27.02	11.5	0.919	3456	3631	71.3	114	0	1	14
41793	5	1	43	3	3	5	1.18	26731.560334	27906.909089	1	65	2			2						143.4	191.2	39.23	0	25826.987452	0	1387	2.736	5.293	57.799	3.899	875	10.64	75.4	8	139.5	1515	3035	638	37.14	26.05	3.061	9957	7305	302.2	279	1	1
41802	5	2	30	3	3	1	2.82	76791.577847	76822.527495	2	60	2			2						57.1	155.4	23.64	0	45298.615608	0	150	0.631	0.478	10.358	1.526	234	2.63	30.8	0.2	50	419	808	261	9.48	8.17	1.132	2404	2046	53.9	2	0	1	14
41809	5	1	35	1	3	1	1.09	31808.650507	34121.512801	2	70	2			1	20	1				142	185.9	41.09	0	19408.769424	0	551	2.567	2.436	28.262	1.341	857	5.32	27.2	1.9	70.7	1276	1833	254	17.04	13.29	1.155	5511	2596	191.6	392	1	1
41811	5	2	36	1	5	1	3.2	25990.375386	26403.704902	1	66	2			2						66.7	162.9	25.14	0	14021.967103	0	977	1.406	2.289	15.924	1.662	409	7.24	72.3	8.3	26.6	1007	1255	197	10.1	12.67	0.805	3096	2207	96.6	15	1	1	14
41813	5	1	28	1	1	6	0.47	23788.979314	25402.09645	2	68	2			2						64.5	165.7	23.49	0	24501.813456	0	519	0.387	1.856	1.308	0.719	150	3.98	61.2	4.9	54.3	304	762	76	8.56	4.31	0.668	1119	1071	112	0	0	2
41819	5	1	25	4	3	5	0.61	21644.35333	21712.903609	2	68	2			1	18	1				103.7	186.9	29.69	0	49624.919747	0	437	2.41	3.311	30.652	2.564	2353	4.71	83.5	4.7	34.9	1184	1625	244	25.49	21.22	1.439	3804	2070	110.1	5	1	2
41822	5	1	21	2	4	5	2.82	25783.838108	27161.468785	2	71	2			2						121.1	184.5	35.58	0	15449.803998	0	1346	1.088	5.737	25.902	2.195	185	10.91	21.8	8.4	55.1	2133	2509	301	14.36	25.2	1.408	4336	3746	131.3	43	1	1	14
41834	5	1	43	3	5	1	5	75479.639785	78103.146596	1	70	2			1	0	2				99.2	190.4	27.36	0	46350.094128	0	427	2.565	4.172	66.421	4.898	916	7.99	44.4	13.7	216.2	993	1960	798	28.75	14.04	2.865	6144	4699	159.1	849	1	1	14
41839	5	2	43	1	2	5	0.63	17893.049529	21137.582644	2	70	2			2						67.6	154.4	28.36	0	11625.013169	0	1646	2.757	2.721	30.128	3.209	596	6.32	98.8	5.5	29.6	662	861	244	22.85	5.56	1.16	2550	2774	71.1	110	1	1
41842	5	1	21	1	4	5	4.24	31733.916331	32582.253664	1	69	2			2						84.2	171.3	28.69	0	66255.023215	0	411	1.23	1.547	26.07	2.561	509	5.18	69.9	4.2	47	789	1271	338	13.42	14.82	1.179	2342	3168	85.2	2	1	1	14
41843	5	2	25	1	2	1	1.03	18649.562295	22515.584045	1	69	2			2						101.3	163	38.13	0	11957.139347	0	280	1.139	1.22	27.296	1.523	319	3.68	27	0.9	72.7	573	1128	254	12.23	11.19	0.978	2985	1711	119.4	152	0	2
41844	5	2	36	3	3	5	1.14	32490.825788	34045.070616	2	60	1	29	1	1	8	1				83.9	159.3	33.06	0	20074.76996	0	289	0.356	0.81	5.406	0.884	60	3.15	15.7	5.3	11.3	518	605	115	1.89	2.84	0.331	797	1363	59.6	222	1	1
41853	5	1	52	3	4	5		87404.181316	90669.421665	1	61	2			2						85.2	187.4	24.26	0	169709.69112	0	507	1.704	2.082	24.896	1.273	487	2.42	60.4	3.3	61.9	558	1074	233	12.94	8.34	1.425	3628	2698	156.2	254	1	1	14
41855	5	1	21	3	4	5	0.38	45914.752382	46498.750729	2	67	2			2						73.2	173.7	24.26	0	26642.68329	0	621	3.062	3.041	42.414	3.619	818	7.02	154.1	3.9	120.9	1838	2372	483	19.28	16.15	1.849	6565	3535	198.9	0	1	1	14
41857	5	2	30	3	4	1	4.84	79010.525078	80125.79492	2	62	2			1	12	1				79.1	171.4	26.92	0	131506.86431	0	404	1.249	2.189	36.683	1.356	362	3.16	13.1	5.8	33.2	1078	1264	338	9.53	7.31	0.801	2769	1913	97.7	564	0	1	14
41863	5	2	48	4	3	3	3.22	38150.76001	37991.39528	2	65	2			1	16	3	30	4	18	81.8	165.4	29.9	0	32148.416631	0	736	1.243	1.43	16.096	1.434	492	0.8	219.4	1.1	161.9	866	694	223	12.85	3.75	0.711	1866	1686	63.1	107	1	1
41864	5	1	44	1	4	3	2.95	20643.621125	21287.539708	2	71	2			2						108.6	182.4	32.64	0	23403.853442	0	583	1.87	2.388	26.992	2.162	678	3.51	37	4	66.4	950	1752	441	19	9.98	1.922	4544	2583	153.1	201	1	1	14
41867	5	1	35	3	2	1	1.94	19417.04192	19571.252756	2	59	2			2						117.7	178.1	37.11	1	11540.243265	0	693	1.738	2.193	14.12	1.224	539	4.6	26.8	4.9	121.3	1713	1858	314	15.12	10.58	1.703	6694	2449	113.7	224	0	2
41869	5	1	28	3	5	1	5	89655.454447	89196.705435	1	59	2			2						107.4	184.8	31.45	0	173540.28012	0	305	1.311	1.549	38.764	3.202	422	1.6	153.6	1.4	114.4	701	1769	366	13.93	8.35	1.238	4737	4030	128.5	539	1	1	14
41875	5	2	51	2	2	1	2.34	16048.482643	15859.560652	1	72	2			2						83	164.1	30.82	1	8722.2651963	0	339	0.504	1.452	27.231	1.395	138	7.64	18.1	11.7	26.4	806	1048	216	7.12	7.47	1.027	1763	1680	203	2	1	2
41877	5	2	42	4	4	5	2.19	26854.478617	27343.591798	1	59	2			2						58.9	164.1	21.87	0	23138.217873	0	173	2.203	1.268	16.914	1.528	324	1.91	135.9	3.7	91.5	818	768	209	8.53	6.15	0.904	2018	2240	102.2	0	1	2
41878	5	2	46	3	3	4	1.19	30209.244241	29993.203741	2	60	2			1	12	1				69.9	160.8	27.03	0	20265.794238	0	59	1.434	1.784	17.654	1.758	358	1.82	37.6	1.3	55	699	952	283	22.22	5.15	1.209	2122	2420	44.2	467	0	1	14
41883	5	2	42	2	4	5	2.84	14746.851705	14573.252452	2	69	2			2						129	147.7	59.13	0	8014.8356848	22.51	1029	0.872	1.333	19.333	1.738	448	4.44	188.9	1.4	256.3	951	851	208	6.66	9.11	0.66	1889	1598	49.5	140	0	1	14
41889	5	1	32	1	3	3	1.56	30859.703898	32783.509304	2	66	2			2						61.6	166.4	22.25	0	67369.527284	0	477	1.601	2.282	28.309	1.441	518	3.8	10	1.5	46.4	1094	1566	277	12.95	13.72	0.951	3019	2028	139.2	150	1	2
41895	5	2	47	1	5	1	0.92	27958.96049	28376.174808	2	65	2			1	20	3	2	1		48.3	159.3	19.03	0	15606.013771	0	1460	1.189	1.293	14.716	0.901	490	1.79	28.3	2.8	127.2	646	731	169	8.57	5.27	0.991	2320	2026	83.7	1	1	2
41898	5	2	54	4	5	3	5	36633.782612	39713.681	2	65	2			2						77.8	161.3	29.9	1	30013.059889	0	482	1.173	2.191	24.273	1.435	362	3.96	163	7.3	81.8	1431	1457	375	11.48	10.95	1.303	3044	3081	102.1	327	1	1	14
41899	5	1	35	1	1	1	0.71	33862.162614	36324.339345	1	71	2			2						82.7	173.4	27.5	0	19290.425083	0	761	0.946	1.514	22.115	2.285	255	5.74	42.9	2.2	48.9	625	1743	404	15.59	21.54	1.644	3563	3090	123.4	2	1	2
41902	5	1	36	4	3	1	1.14	20009.779834	21316.039684	1	63	2			2						127.7	163.9	47.54	0	13187.686724	0	232	1.04	1.296	26.341	1.633	406	4.11	33.5	0.9	120.6	448	924	245	12.73	14.49	1.313	2120	2805	122.7	97	0	2
41903	5	1	33	4	3	6	3.22	29476.490103	30725.694073	2	65	2			2						117.8	187.2	33.62	0	19009.198416	0	736	2.157	2.435	33.185	2.463	650	2.53	223.7	1.2	60.8	1043	1482	359	20.85	14.08	1.519	3670	2893	154.9	0	1	1	14
41908	5	2	55	1	1	1	2.56	16965.190773	16765.477336	1	66	2			2						71.6	145.9	33.64	1	18432.227484	0	179	0.798	1.247	10.563	0.788	228	0.79	81.9	0.7	32.4	608	854	287	7.16	6.65	1.221	1934	1650	44	63	1	1	14
41914	5	1	25	3	2	1	0.52	43484.07016	45081.963346	2	59	2			1	15	1				76.2	179.4	23.68	0	25830.897662	0	350	0.903	1.527	17.451	1.339	172	6.32	22.9	4.3	31.3	801	1428	154	11.4	15.22	0.736	2304	2246	70.5	145	1	1
41918	5	2	53	3	2	1	0.9	26740.034591	26884.012012	1	67	2			1	17	1				64.4	163.2	24.18	0	18164.976987	0	402	1.217	1.846	14.524	1.283	339	3.49	37.8	1.1	122.1	444	647	178	8.24	8.05	1.009	2682	2294	55.6	426	1	2
41919	5	2	53	1	4	1	4.09	16965.190773	16765.477336	1	66	2			2						57.1	151.5	24.88	0	28356.792935	0	252	1.149	1.486	19.033	1.571	369	2.48	57.9	3.6	91.1	458	1063	297	12.3	6.85	1.415	4973	2944	95.2	7	1	1	14
41922	5	2	33	3	5	1	5	75863.061661	75893.637085	2	63	2			2						62.7	163.9	23.34	0	43485.257235	0	553	1.371	1.407	13.99	0.848	500	2.67	28.9	6.9	44.7	676	936	262	15.72	5.9	1.325	3181	1611	101.2	31	1	1
41924	5	1	35	4	4	77	2.45	19669.852005	20701.418504	2	68	2			1	17	1				70	182	21.13	0	12807.436373	0	329	1.773	3.176	53.447	3.053	604	9.45	62.9	8.5	151.8	1203	2111	591	23.3	19.92	2.158	5273	3919	226.5	1	1	2
41926	5	1	49	3	3	3	5	75479.639785	78103.146596	1	70	2			1	17	1				88.8	176.7	28.44	0	72282.063938	0	1629	2.181	2.118	23.063	2.112	245	2.82	32.9	3.9	47.8	567	981	223	8.77	8.38	1.047	2267	2776	155.9	310	0	1	14
41927	5	1	38	3	4	1	3.57	67534.55269	68070.914505	2	62	2			2						56.6	171.5	19.24	0	65570.38229	11.25	877	3.961	5.418	88.738	7.401	856	19.22	216.9	19.1	96.4	881	1964	404	27.61	16.92	1.638	5327	3550	291.5	177	1	2
41929	5	2	44	4	4	3	5	25458.248274	27598.590118	2	68	2			1	22	1				110.1	165.4	40.25	0	57052.127883	0	4585	1.177	4.09	39.407	2.428	1128	24.8	40.9	1.2	37	329	1188	238	21.92	9.81	1.663	2865	1956	159.9	295	1	2
41934	5	1	41	4	4	5	0.88	26760.033575	26357.252529	1	61	2			1	16	1				82.2	183.1	24.52	0	19919.125569	0	293	0.504	2.237	28.653	2.134	250	4.05	2.1	3.8	4.9	348	1169	264	5.8	7.31	0.613	1870	1815	106.9	201	1	2
41942	5	2	44	3	4	1	3.77	74400.220076	75823.550281	2	63	2			1	32	1				70.9	173.1	23.66	0	51232.421907	0	22	0.377	0.652	6.844	0.449	107	1.58	16.2	0.1	9.1	145	354	68	5.69	4.32	0.365	1150	927	20.9	171	0	1	14
41944	5	2	39	3	2	6	0	74230.48805	74260.405491	1	67	2			1	19	1				72.3	161.1	27.86	0	121880.26438	0	274	0.587	1.156	13.47	0.853	297	0.88	21	1	58.3	277	559	97	6.78	3.03	0.472	1473	965	84.3	260	1	2
41958	5	1	26	1	3	5		23728.628694	24323.073021	1	64	2			2						67.3	165.6	24.54	0	12917.025509	0	125	2.86	2.097	38.071	2.249	909	5.78	20.3	0.5	67	996	1621	275	28.01	18.46	1.74	6336	3122	179	245	0	2
41961	5	1	46	3	3	1	4.72	115338.89565	117384.32916	2	66	2			2						88.3	170.3	30.45	1	69661.402169	0	1357	2.136	4.2	34.075	3.862	735	8.72	49.3	3.1	134.1	2198	2872	680	27.5	31.71	2.6	5798	5036	175.3	369	0	1	14
41962	5	1	48	3	3	1	5	90414.494842	90397.298652	1	63	2			2						103.2	187	29.51	0	53646.024315	0	815	2.348	3.4	24.391	1.859	732	5.67	17.1	3	66	1648	2128	370	14.25	13.51	1.887	4502	3062	184	406	1	1	14
41964	5	1	42	3	4	4	1.96	36256.385771	36842.039433	1	69	2			1	10	3	8	4	34	116.2	178.5	36.47	0	21863.805365	0	498	1.275	2.157	18.312	1.121	329	4.89	12.1	7.3	47.3	1098	1135	177	10.61	9.77	0.761	3034	1912	99.6	142	1	1	14
41965	5	2	37	2	3	1	2.17	55981.77362	57266.120705	1	70	2			2						65.2	158.1	26.08	0	32812.131364	0.2	469	1.645	2.05	37.801	3.916	505	12.55	58.4	4.3	44.7	366	1135	280	17.31	49.7	2.837	3104	3157	154.9	101	1	1	14
41968	5	1	26	3	2	6	0.77	37500.910108	37309.025459	2	59	2			1	10	1				53.2	163.6	19.88	0	21999.369952	0	280	2.499	2.102	25.478	1.63	444	7.07	7	4.9	31.4	1045	2260	198	15.45	13.13	0.915	5790	2377	134.3	39	1	2
41982	5	2	34	3	3	1		71629.565502	72640.649711	2	62	2			2						98.6	171.6	33.48	0	119221.83205	0	1404	1.12	1.597	15.859	1.897	383	3.21	92.2	3	40.1	850	1585	300	11.77	10.81	2.264	1439	2240	106.2	2	1	1	14
41988	5	2	52	3	2	1	0.97	27318.065637	28522.4519	2	64	2			1	16	1				61.7	160.5	23.95	0	50429.218342	0	121	1.07	2.361	26.357	1.301	335	3.03	7.1	0.4	8.9	341	930	207	9.78	11.73	0.743	760	2225	120.9	711	1	1	14
41990	5	1	45	1	1	5	1.99	28374.259294	30429.893211	2	65	2			1	12	3	2	4	43	97.4	160.4	37.86	0	16735.495031	0	228	1.981	2.896	53.994	4.825	933	2.67	44.9	2	50	891	3063	1051	17.59	14.31	2.677	2066	5491	116.2	138	0	2
41998	5	1	20	4	3	5	1.24	24763.184319	25387.390103	1	63	2			1	20	1				75.9	174.8	24.84	0	15706.526746	0	411	2.181	2.767	49.343	3.404	806	14.85	128.6	2.7	115.3	1428	2245	434	28.44	36.7	1.995	8667	3332	231.1	0	0	2
42000	5	1	51	3	5	1	5	87400.23098	89129.788017	1	68	2			1	17	3	17	4	33	67.9	173.8	22.48	0	60223.174558	0	340	0.955	1.887	19.955	0.905	257	0.73	619.9	0.5	32	893	878	226	8.42	5.86	1.016	2226	2064	50.1	570	0	1
42001	5	1	22	3	3	5	3.69	90560.161465	91835.2413	2	62	2			2						89.6	187	25.62	0	52619.419026	0	187	1.259	1.829	34.497	2.047	482	8.96	44.5	2	14.8	925	1347	236	15.61	20.95	1.117	4284	1895	129.7	0	0	1	14
42004	5	1	52	1	3	1	5	15232.987003	16759.554881	1	71	2			2						87.8	163	33.05	0	9217.2340364	0	774	2.183	3.707	46.155	4.728	801	7.93	308.7	6.7	140.7	3743	3614	799	27.44	35.07	2.946	8573	6554	223.9	0	0	1	14
42016	5	1	24	3	5	6	2.64	81508.468823	82416.960442	1	73	2			2						85.4	182.6	25.61	0	79389.437363	0	673	1.3	2.755	36.564	2.504	361	5.2	11.5	7.7	90.3	1264	2007	471	16.59	19.76	1.7	5388	3851	161.1	311	1	2
42023	5	2	30	1	2	4	0.3	19587.96895	23162.202225	1	71	2			1	15	1				58.7	155.4	24.31	0	47099.634726	0	654	1.273	2.347	40.433	2.708	370	5.21	31.2	3.5	38	1070	2073	370	15.92	14.18	1.423	4127	2428	175	27	1	1
42028	5	1	45	4	3	5	3.38	28690.445837	30955.032038	2	72	2			2						59.1	181.4	17.96	0	16801.133536	0	157	0.696	1.082	10.342	0.826	216	1.59	30.8	0.6	58.6	470	696	203	6.99	7.74	0.827	1926	2193	37.3	201	0	1
42030	5	2	33	3	4	1	5	71121.044298	71760.725127	1	67	2			2						54	161.8	20.63	0	42313.909855	0	399	1.375	2.052	15.746	1.867	980	4.3	15.8	0.5	27.3	557	956	172	13.95	13.2	0.903	2366	2131	48.1	155	0	1	14
42034	5	1	29	2	2	1		34919.510977	35411.1749	1	62	2			2						67.6	176.1	21.8	0	20289.764843	0	261	2.298	1.355	19.193	1.734	315	1.96	32.8	2.1	35.8	519	796	209	5.83	6.1	0.56	1608	1797	83.8	127	1	2
42035	5	1	51	2	5	1	1.13	17395.474574	17438.466892	2	61	2			2						90.5	162.2	34.4	0	9590.6145313	0	853	0.756	1.051	24.895	1.941	343	1.24	35	2.4	685.6	572	718	254	8.77	4.3	0.66	1811	1926	81.2	56	1	1	14
42045	5	1	53	3	4	3	5	105815.66197	107742.00837	1	69	2			1	16	3	27	4	26	90.3	185.3	26.3	0	190493.62529	0	1373	1.691	3.503	18.945	2.223	664	5.15	190.9	4.4	824.3	1005	1669	355	16.11	15.8	1.249	3603	3891	160.1	486	1	1	14
42049	5	1	44	3	4	1	5	90756.450968	99152.804056	2	64	2			2						88.3	177.3	28.09	0	160628.17937	0	440	3.091	2.34	36.442	2.132	912	3.99	27.4	5.7	75.5	796	1503	341	18.07	14.25	1.781	4183	3514	188.3	85	1	1	14
42050	5	1	52	3	5	3	5	107490.70695	109447.54711	1	71	2			2						74.5	167.7	26.49	1	101290.34415	0	2112	3.354	4.486	40.247	4.309	1796	10.63	180.9	3.3	1377.2	1745	2131	651	40.36	29.75	2.129	2549	4891	58.3	172	1	1	14
42052	5	2	33	1	3	4	0.39	15167.867182	15003.797013	1	70	2			2						107.9	155.4	44.68	0	8534.3589076	0	276	2.01	1.527	15.285	1.635	639	0.93	54.5	1.4	65.6	1018	935	237	13.25	4.77	1.121	3349	2468	89	26	1	1
42053	5	2	38	1	5	1	5	31413.394508	31912.967252	2	65	2			2						60.9	161.4	23.38	0	16947.719217	0	1249	1.779	2.55	42.183	3.133	652	3.17	165.3	4.2	71	1450	1649	361	20.62	12.91	1.378	4470	3489	148.9	152	1	1	14
42058	5	2	33	3	4	5	0.74	35611.355795	35931.65342	2	59	2			1	18	3	5	4	28	156.8	175.8	50.74	0	20587.986712	0	236	0.924	1.274	10.148	1.048	372	1.76	58.9	2.4	25.9	379	1051	178	13.92	5.41	1.085	2835	1962	83.7	124	0	2
42059	5	1	46	3	4	1	5	116710.08033	120766.66687	1	69	2			2						84	184.2	24.76	0	111765.84192	0	509	2.315	2.62	30.505	2.42	385	7.47	92.3	2.5	58.2	1452	1895	323	18.09	22.62	2.184	6776	3228	147.2	218	1	1	14
42061	5	2	23	1	2	3	0.41	13662.138053	13798.105578	2	69	2			1	16	1				102.8	167.9	36.47	0	7327.6300889	0	86	1.069	1.004	18.021	1.078	334	5.62	5	0.3	59.2	460	699	188	10.15	9.15	0.629	1963	1651	71.1	150	1	2
42062	5	1	30	3	3	1	5	73223.970742	76423.006252	1	61	2			1	17	1				71.7	171.7	24.32	0	148687.88985	0	776	1.551	2.108	47.388	2.039	555	1.8	146.7	1.2	39.5	838	1424	291	13.15	10.19	1.111	2731	3099	116.7	329	1	1	14
42064	5	2	48	4	4	5	1.71	30227.875571	32769.212518	2	67	2			2						82	162.6	31.02	0	24764.8748	0	723	1.139	1.538	12.522	0.788	459	1.98	228.2	3.2	152.8	784	911	186	13.29	7.18	0.847	2850	1556	92.8	0	1	1	14
42066	5	2	38	3	4	1	0.99	31142.332297	32632.070023	1	74	2			1	18	1				62.2	156.6	25.36	0	19241.590256	0.05	801	1.13	2.639	29.131	2.886	389	6.33	63	4.5	282.7	1781	2215	605	12.71	14.36	2.586	3024	4259	107.7	488	1	1	14
42069	5	2	36	3	4	1	0.91	30952.314357	30964.789205	1	59	2			1	13	2				64.1	162.1	24.39	0	17742.09111	0	685	2.721	4.088	47.04	2.777	788	8.06	13.2	8.1	15.7	1231	1906	592	20.27	15.93	2.281	4877	3908	98.7	583	1	1	14
42073	5	1	42	1	2	6	1.93	20643.621125	21287.539708	2	71	2			2						79.1	167.7	28.13	0	40072.278048	0	211	1.484	1.489	20.952	1.906	382	1.5	167.7	2.1	148.3	336	1065	204	8.5	7.08	0.803	2605	2399	100.7	42	0	1	14
42075	5	1	46	3	3	1	3.77	82011.623476	91163.602981	2	63	2			1	22	1				98.7	172.7	33.09	0	61597.381726	0	22	0.334	0.84	8.048	0.564	120	1.58	17.7	0.1	14.4	325	362	166	6.18	5.92	0.532	2025	1023	26.5	665	1	1	14
42077	5	1	49	3	3	5	5	30352.328739	30346.555944	1	59	2			1	16	1				91.1	180.2	28.05	0	18009.078837	0	1506	3.25	5.592	44.396	4.57	959	13.45	18.7	9.2	32.1	1706	1901	230	35.74	9.58	0.832	4101	2354	94.8	444	0	1
42081	5	1	39	3	4	5	2.27	75526.185479	78786.975315	2	71	2			1	17	1				60.9	176.8	19.48	0	153287.20606	0	914	2.02	2.857	12.996	1.061	726	6.64	115.9	8.7	56.9	1986	2019	286	12.09	12.19	1.027	4360	2580	161.9	136	1	2
42082	5	1	33	4	4	6	0.67	19669.852005	22459.883681	2	68	2			1	23	1				72.5	177	23.14	0	51332.145404	0	479	1.586	1.798	15.058	1.48	593	3.43	25	2.8	35	621	1078	266	16.6	8.26	1.124	2378	1993	96.7	179	0	1
42083	5	1	34	4	3	4	1.47	22065.460784	23222.662684	1	68	2			1	18	3	6	2		87	167.9	30.86	0	21257.633648	0	264	1.538	2.17	32.372	2.444	612	5.96	115.8	2.4	287.8	932	1491	358	15.53	14.92	0.987	4425	3109	103.9	1	1	2
42087	5	2	32	4	5	5	3.37	28954.697638	31371.887336	2	67	2			2						142	171.4	48.34	0	16377.256894	0	76	1.481	0.767	29.03	2.182	147	4.94	58.5	2.1	114.2	444	1317	305	11.25	14.28	1.135	6527	2318	132.8	0	0	1
42091	5	1	22	3	3	1	3.18	82654.115623	83817.878964	2	62	2			2						62.6	172.1	21.14	0	133954.87578	0	372	1.847	2.372	33.294	2.165	566	6.97	209.7	8.1	33.5	969	1256	250	17.72	13.45	1.504	4770	2475	94	62	0	1	14
42094	5	2	55	4	2	3	0.77	20683.132766	20596.734439	1	65	1	21	1	2						72.4	152.6	31.09	0	29378.535164	0	85	0.792	0.629	12.51	0.593	326	0.98	9.9	0.1	18.4	194	403	100	7.62	4.6	0.577	1145	827	75.5	56	0	1	14
42096	5	1	35	2	5	1	3.3	77499.847246	79515.783969	2	67	2			2						78.4	165.4	28.66	0	127079.41427	0	610	1.601	1.739	26.599	2.631	663	2.77	230.2	2.9	331.7	746	1194	350	14.33	9.21	1.292	4442	3453	117.7	81	1	1	14
42106	5	1	46	4	5	1	5	27601.388435	27624.627284	2	71	2			2						106.3	176.9	33.97	0	23376.030826	0	592	3.092	2.955	40.121	2.262	1248	21.28	92.4	15.7	191.3	948	2816	548	26.66	16.69	1.4	5339	4001	236.2	72	1	1	14
42109	5	2	29	2	4	1	3.57	84139.796093	84862.505573	2	62	2			2						57.4	169.6	19.96	0	81745.147292	0	317	1.092	2.012	19.909	1.804	405	6.35	134.4	8.6	17.5	722	930	319	12.8	9.69	1.318	1781	2273	79.7	119	1	2
42110	5	2	52	2	2	1	3.57	9170.422387	9062.468601	2	69	1	50	1	2						81.3	151.8	35.28	0	15328.078076	0	1146	1.281	1.828	19.771	2.807	497	2.08	406	5.6	335.5	892	1367	404	9.68	8.63	1.362	1247	4563	70.5	53	1	1	14
42111	5	1	30	3	3	1	2.45	82071.281369	86203.978125	2	59	2			1	14	1				83	175.5	26.95	0	49392.838549	0	373	2.038	1.714	20.733	1.338	437	4.05	20.5	0.5	57.8	1062	1488	200	14.85	12.72	1.426	4919	1647	83.4	179	1	1	14
42118	5	2	23	3	1	1	2.5	99365.092529	101592.26408	2	62	2			2						54.1	157.8	21.73	0	59904.159227	0	1229	1.509	2.345	19.376	1.864	633	5.57	151.8	4.1	107.5	1297	1623	297	18.7	20.4	1.325	5037	3005	111.9	0	0	2
42119	5	2	38	3	2	3	0.46	36501.161996	36515.87322	1	61	2			1	16	2				97	161	37.42	0	92870.587843	16.73	279	1.276	1.626	53.356	6.093	462	2.88	90.4	4.8	12.4	704	1100	136	9.11	6.65	0.669	2548	1256	110.3	177	1	2
42126	5	1	50	3	4	1	5	79632.530766	87175.405044	1	63	2			1	16	1				98.2	176.9	31.38	0	80678.160558	0	780	2.858	4.439	47.052	4.228	695	9.87	194.5	11.4	140.9	1167	2783	464	23.31	30.54	2.302	5173	6044	259.3	286	1	1	14
42130	5	2	41	3	3	1	5	79814.774172	80330.170581	2	62	2			2						69.1	172.1	23.33	0	130135.39225	0	469	3.214	3.003	32.872	2.293	745	7.16	57	3.9	119.9	755	1854	405	23.4	16.54	2.896	4060	3432	189.5	284	1	1	14
42131	5	1	28	3	3	4	1.06	39111.875453	38911.747817	2	62	2			1	8	1				65.4	172	22.11	0	62187.428382	0	291	1.953	1.705	23.593	1.2	784	1.59	53	0.8	134.6	304	734	262	16.14	8.64	1.585	2702	2755	160.7	307	1	2
42132	5	2	37	3	5	3	1.08	84779.405292	87859.224417	2	72	2			2						112.1	157	45.48	0	140413.61626	0	953	1.347	2.939	18.448	1.627	266	8.29	43.6	8.9	56.3	1469	1824	270	13.99	18.92	1.337	3208	3340	114.8	6	1	1
42134	5	2	27	1	3	1	1.31	17459.884408	18109.150784	1	64	2			2						45.2	141	22.74	0	9617.0562994	0	497	1.025	1.808	22.029	1.089	311	6.15	35.1	10.3	98.7	882	1333	212	9.98	7.06	0.952	2638	1878	174.8	26	1	2
42135	5	1	50	3	2	3	2.88	24672.29151	24717.403075	1	64	2			1	15	3	15	4	35	73.9	176.5	23.72	1	46264.581422	0	434	2.468	2.674	35.588	1.641	767	5.41	20.4	2.3	57.6	1141	1858	323	18.76	15.9	2.533	6049	2528	163	289	0	2
42137	5	1	39	3	4	1	5	58940.898648	60555.332977	1	62	2			2						76.6	175.2	24.96	0	58330.879816	0	1311	2.193	1.818	19.859	2.237	446	3.01	314.5	3.9	25.1	906	1177	468	17.36	14.22	1.985	1943	4830	93.1	140	1	1	14
42143	5	2	53	3	2	1	4.64	96663.55644	96356.539027	2	63	2			1	19	1				69.6	155.4	28.82	0	89175.018144	0	600	0.735	1.889	29.276	0.464	374	1.5	25.7	1	275.9	455	1024	523	10.3	9.12	0.977	7360	1777	41.8	1157	1	1	14
42144	5	2	51	1	2	4	0.58	16008.821232	15820.366133	1	71	1	48	1	1	17	1				55.2	152.5	23.74	0	34830.595038	0	617	1.598	2.571	27.369	2.997	711	7.93	62.1	9.7	62	1263	1740	436	18.39	20.24	1.869	3316	4263	87.4	260	0	1
42146	5	1	55	1	1	1		7524.413892	9016.925377	1	70	2			1	21	3	4	4	51	72.1	171.9	24.4	0	4959.0285708	0	409	1.801	1.58	21.195	2.126	451	1.83	53.7	2.6	178.3	664	2024	446	16	11.37	1.456	2204	2963	110.1	165	1	2
42151	5	2	32	2	2	1	4.26	21046.929902	21381.642934	2	72	2			2						85	165.5	31.03	0	43478.921488	0	903	1.575	2.307	22.364	2.272	461	7.23	97.7	7.5	67.9	1029	1562	274	16.6	13	1.244	3637	2887	108.2	129	1	2
42159	5	2	43	3	5	1	5	107369.69386	108063.02358	2	61	2			2						67.3	166.8	24.19	0	64129.699415	0	267	0.589	1.137	18.868	0.895	320	3.29	8.8	0.6	72.6	1008	1303	275	9.01	11.78	1.061	3459	1700	46.6	60	1	1	14
42166	5	1	22	4	4	5	3.32	23161.640181	23234.99589	1	68	2			2						78.6	177.7	24.89	0	53103.667162	0	696	1.764	2.437	36.689	2.621	282	6.42	30.2	7.3	50.2	1435	2162	385	14.55	13.94	1.855	5475	3433	95.8	25	1	2
42168	5	2	23	2	3	5	0	17504.291308	17678.496484	2	68	2			1	19	2				49.9	163.9	18.58	0	10055.763472	0	515	1.005	1.59	19.562	1.715	220	2.6	42.9	2.3	93.5	561	1209	144	7.56	7.02	0.583	3028	1970	101.9	216	0	2
42173	5	1	50	2	5	1	5	101584.68697	103594.93921	2	66	2			2						92.2	184.3	27.14	0	69996.981328	0	638	1.404	2.061	23.726	1.832	593	6.01	77.7	5.4	117	838	1651	295	10.94	7.1	1.049	3791	3275	105.8	121	1	1	14
42175	5	2	31	3	4	1	5	72658.445885	72687.729738	1	61	2			1	19	3	11	4	20	55.4	165.2	20.3	0	70017.602398	0	452	1.559	1.519	24.266	1.381	810	2.91	33.6	2	153.1	534	838	219	18.13	9.95	1.235	3332	1909	102.1	95	1	1	14
42177	5	2	34	1	4	1	3.69	21046.929902	21381.642934	2	72	2			2						87	158	34.85	0	12162.16233	0	307	0.915	1.582	32.289	1.934	275	3.4	45	4.1	62.7	774	1079	368	11.74	11.68	1.356	3735	2366	91.7	321	1	1	14
42179	5	1	30	3	4	1	1.26	23077.546253	24085.766501	1	61	2			1	16	1				127.9	175.2	41.67	0	13800.573964	5.99	500	1.113	1.028	11.607	0.872	233	2.51	17.9	4.6	114.3	666	621	179	8.17	6.61	0.92	1952	990	37.3	7	1	1	14
42183	5	2	41	3	3	5	4.38	82023.230723	81436.644062	1	63	2			1	28	1				77.6	169.8	26.91	0	143984.33623	0	1051	0.518	1.921	4.805	1.354	469	1.94	94.1	1.1	878.9	680	570	273	7.47	4.58	0.706	1493	2474	33.5	288	1	1	14
42187	5	2	52	4	3	2	1.96	20877.42148	22224.40517	1	64	2			1	16	1				69.5	169	24.33	0	32476.227587	0	245	1.058	1.442	14.686	1.503	273	2.58	132.4	1.5	24.9	564	877	201	8.29	6.97	1.078	2588	2612	58.8	162	1	1	14
42189	5	1	50	1	1	1	1.41	13495.320813	14278.120464	1	69	2			2						66.1	160.2	25.76	0	24149.727287	0	218	1.51	1.732	40.639	2.714	372	1.95	93.6	3.1	55.1	842	2041	480	17.99	13.42	1.685	4342	3577	119.5	104	0	1	14
42198	5	2	26	1	4	1	2.28	25876.282389	26839.741667	1	66	2			2						98.6	161.2	37.94	0	55025.879838	0	830	1.453	3.14	29.822	2.949	346	7.53	58.5	13.1	52.8	1858	2231	404	15.62	18.95	1.95	5985	4275	122	209	1	2
42199	5	2	20	3	4	5	0.24	96555.334784	100881.7641	2	67	2			2						52.9	166.5	19.08	0	97175.950793	0	458	0.963	1.477	17.695	0.698	398	2.65	36.7	3	73	1028	1028	264	12.35	8.57	1.427	4196	1707	76.7	236	1	2
42201	5	1	34	2	5	1		78136.740457	80169.244134	2	72	2			2									0	47272.016322	0	2759	3.638	2.92	50.048	3.897	1574	1.57	229.2	2.2	628.3	891	2248	734	36.99	21.77	2.622	4602	5817	276.7	121	1	1	14
42202	5	2	30	3	5	1	5	93436.587321	99104.022018	1	69	2			2						55.3	168.9	19.39	0	58436.96042	2.34	573	2.666	2.076	28.345	2.507	561	4	19.8	4.8	32.8	788	1466	415	17.01	12.1	1.788	5510	3071	133.4	194	1	1	14
42212	5	1	50	3	4	1	5	83459.201226	83611.800559	2	63	2			2						94.4	171.7	32.02	0	56494.783306	0	164	1.049	1.522	13.791	0.857	283	4.06	6.2	5.3	13.9	813	914	150	8.32	8.1	1.409	3702	1616	73.4	137	1	1	14
42224	5	1	23	3	4	5	0.58	81172.524673	82204.97324	2	68	2			2						79.6	177.1	25.38	0	48472.389614	0	589	3.003	2.613	33.035	2.702	571	6.82	65	7.7	72.2	987	1243	207	18.08	19.65	0.994	2573	2287	164.8	0	1	1	14
42229	5	1	25	4	3	5	3.3	29481.158962	29860.076887	2	67	2			2						69.9	174.7	22.9	0	53480.735065	0	134	1.514	1.284	23.054	1.587	454	1.91	18.1	1	93.3	492	1352	242	12.39	9.47	1.397	3780	2818	92	161	1	1	14
42238	5	1	30	3	4	1	3.52	87328.585991	89720.579842	2	61	2			2						66	170.2	22.78	1	51407.768076	0	434	2.255	3.394	35.981	2.323	668	13.7	174.4	6.1	53.7	1422	1982	348	38.34	24.03	1.553	4874	3383	122.5	142	1	1	14
42244	5	1	40	2	3	1	2.04	16110.353949	16682.167262	1	62	2			2						64.3	160.2	25.05	0	9174.6732523	0	1090	2.527	3.928	42.448	2.246	915	8.02	177.1	7.3	48.5	3833	3370	471	22.22	21.88	1.596	7149	3191	274.4	191	1	2
42246	5	2	36	1	1	1	0.96	24972.780565	25049.774982	2	61	2			2						84.7	154.7	35.39	0	14248.644531	0	225	0.526	0.847	7.318	0.557	163	1.92	20.1	2.4	11.7	634	745	160	5.35	5.81	0.597	1171	1391	57.5	102	0	1	14
42248	5	2	27	3	5	1	5	89818.299425	90589.783782	1	59	2			2						79.9	162.3	30.33	0	176250.64039	0	795	1.59	2.35	20.213	1.859	519	5.02	53.8	4.4	74.4	1321	1643	264	16.18	12.81	1.161	4511	2869	109.5	104	1	1	14
42249	5	1	35	4	4	1	2.04	8861.832836	9237.394401	2	70	2			2						82.1	175.8	26.56	0	8455.7549972	0	342	0.888	2.497	33.75	1.692	411	2.6	139.4	2.3	53.9	418	1059	599	9.37	7.07	1.213	2211	3017	56.6	879	1	1	14
42251	5	1	43	1	1	1		18072.489182	18399.155619	2	72	2			2						79.9	171.3	27.23	0	10118.963458	0	802	2.02	2.411	31.097	3.15	344	8.53	138.1	6.4	99.2	1550	2927	453	14.43	14.83	2.186	6157	4985	151.2	152	1	1	14
42252	5	2	21	4	4	5	1.16	25807.558292	26296.905646	1	59	2			1	15	3	4	3		89.2	166.8	32.06	0	39236.256624	0	467	1.75	2.321	29.247	3.254	473	5.31	269.5	5.3	57.7	662	1058	274	20.19	6.37	1.356	4630	3281	57.9	5	0	1
42262	5	1	50	3	3	1	5	121613.60186	124186.84371	2	61	2			2						96.6	180.1	29.78	0	201183.48439	0	673	2.455	2.617	38.355	1.769	708	6.18	179.1	6.2	101.3	1267	1535	297	20.8	10.99	1.745	6127	3038	177.2	314	1	1	14
42263	5	2	50	3	4	6	5	109492.64968	112034.11467	2	63	2			2						119.4	166.9	42.86	0	103684.13301	0	723	1.837	1.852	28.311	1.607	599	1.33	96.3	1.2	208.8	548	1135	295	18.12	6.76	1.568	4022	2815	132.3	0	0	1	14
42268	5	1	31	3	3	1	1.41	20542.04562	20951.541252	2	64	2			1	17	3	2	2		86.6	173.8	28.67	0	20181.902644	0	538	1.223	2.214	22.894	2.065	595	3.76	19.8	3.3	40.8	812	1350	315	16.55	8.28	1.339	2431	2265	119.3	95	1	2
42273	5	1	37	2	4	5	0.57	15823.940122	16308.961169	2	69	2			1	13	1				66.4	178.7	20.79	0	26767.164627	0	764	1.409	1.628	15.237	2.205	416	2.12	107.8	1.9	237.1	685	940	296	12.85	7.14	1.665	2391	3650	89.4	0	0	2
42274	5	2	22	2	4	5	1.73	15098.167496	16735.181312	2	69	2			1	17	2				59.1	156.4	24.16	0	16142.064946	0	1580	1.759	2.321	30.144	1.566	687	4.19	93.4	5.2	111.4	1014	1159	355	15.18	8.56	2.32	3666	3165	166.3	157	1	1	14
42281	5	2	24	1	5	1	5	20954.537726	21163.080241	2	72	2			2						59.7	166.2	21.61	0	12037.840969	0	1163	1.161	1.642	17.259	1.885	603	4.86	98.2	1.8	236.4	570	828	245	16.28	14.74	1.208	3158	1902	93.3	11	0	1	14
42283	5	2	41	1	3	4		15609.979423	15642.990119	1	62	2			1	18	3	5	4	36	73.6	145.2	34.91	0	29446.81528	0	860	1.87	3.859	70.623	5.502	657	6.56	304.5	2.8	129.2	1821	2501	654	18.85	18.36	2.753	6532	5170	143.8	90	1	2
42284	5	2	51	1	1	1	3.4	18454.554829	18729.940765	2	65	2			1	30	2				61	159	24.13	0	10404.847244	0	1619	4.131	6.604	49.134	4.28	1546	11.74	265.8	9.1	260.6	1790	2657	530	40.56	16.67	2.491	6727	5325	190.7	664	1	2
42288	5	2	51	2	2	1	5	10478.138202	10354.790046	1	62	2			1	20	1				49.2	153.5	20.88	0	22797.417946	0	562	1.008	2.045	11.867	1.303	219	4.11	61.1	6.4	91.1	940	1031	292	7.42	9.36	0.913	1672	2836	54.3	374	1	1	14
42299	5	1	40	4	3	6	2.19	37936.257649	38732.566958	2	61	2			1	18	1				94.1	181.8	28.47	0	29271.596651	0	559	1.996	2.817	38.062	3.438	587	10.71	205.1	8.3	34.8	1738	1478	413	24.19	17.28	1.521	2807	3115	108.7	58	1	2
42308	5	2	23	4	3	5	1.39	27090.345193	28799.388106	2	64	2			2						51.6	158.9	20.44	0	17817.442349	0	63	0.546	0.586	10.967	0.913	179	2.31	65.8	0.2	23.2	324	511	96	6.84	5.59	0.569	1565	1363	32.5	26	0	2
42312	5	2	35	4	3	1	5	32022.221071	32385.361508	1	69	2			2						133.4	174.2	43.96	0	16906.326971	0	423	1.188	1.451	20.009	1.293	464	1.7	42	0.5	90.6	668	967	338	11.09	9.33	1.372	3303	2229	81.3	195	1	1	14
42318	5	1	38	3	3	5	0.93	18562.719155	20802.0354	1	61	2			1	15	1				71	177.2	22.61	0	12265.977652	0	324	1.916	1.659	18.607	1.903	87	5.56	22	8.5	52.9	617	1189	178	5.83	9.48	1.002	5201	2310	126.6	135	1	2
42328	5	1	35	3	2	1	4.01	74269.382307	74859.232379	2	60	2			2						83.3	174.9	27.23	0	42892.567829	8.6	1587	2.982	4.472	39.222	5.829	1830	17.81	99	14.1	111.7	1737	2252	389	28.83	13.16	1.438	4611	3874	164.4	190	1	1	14
42331	5	2	31	1	4	1	2.45	25596.58182	26003.648767	1	66	2			2						92.5	168.3	32.66	0	53311.752034	0	469	1.384	1.44	14.564	1.755	299	2.78	29.3	0.7	32.7	767	1230	253	12.18	7.18	1.152	3509	1877	71.7	64	1	1	14
42333	5	2	31	3	4	1	2.42	31764.255668	31777.057756	2	60	2			1	16	3	2	4	29	63.1	161.9	24.07	0	18207.501759	0	214	0.517	0.492	6.669	0.892	125	0.64	103.3	0.9	15.3	407	372	150	3.34	2.63	0.672	1224	1656	22.7	21	0	1	14
42335	5	1	28	3	3	1		136805.76152	138545.81966	2	65	2			1	16	3	1	3		75	177.7	23.75	0	79383.474533	0	454	1.485	2.535	42.653	3.112	427	5.34	66	4.8	136.6	695	2066	339	16.2	13.78	1.478	6826	4275	147.4	602	1	1	14
42344	5	1	20	3	3	5	5	69261.303223	71315.523731	1	70	2			2						68.3	176.3	21.97	0	68695.803314	0	46	0.285	0.415	13.936	0.726	128	0.33	2.5	0.3	8.9	103	282	73	3.08	1.86	0.319	960	767	33	168	0	2
42345	5	2	35	4	5	3	1.45	23721.37616	23609.411602	1	65	2			2						68.2	157.2	27.6	0	53959.395626	0	151	1.527	0.937	14.17	0.827	275	1.78	45.3	0.5	19.2	243	473	87	8.91	5.66	0.546	1258	898	68.1	0	1	1	14
42346	5	1	54	3	3	5	5	77488.443259	77630.125477	2	62	2			2						85.1	167.6	30.3	0	46069.381066	1.82	442	1.252	1.254	12.863	1.376	1328	1.55	109.1	0	94.8	826	939	193	26.07	9.57	0.915	1797	1609	61.7	91	1	1	14
42350	5	2	47	3	4	4	1.75	26184.103929	26179.191386	1	73	2			1	13	1				53.4	156.3	21.86	0	17688.744108	0	149	0.939	1.099	16.288	1.535	289	3.97	30.2	0.5	74.1	335	816	188	9.79	12.06	0.882	2471	2270	52.9	225	1	1
42351	5	2	42	3	5	1	3.77	90241.036392	90365.106516	2	59	2			2						72.4	160.6	28.07	0	61057.853998	0	442	1.358	2.175	20.294	1.839	693	5.61	153.4	2.4	291.5	1097	1281	231	21.6	16.67	0.988	2002	1808	81.6	131	1	1	14
42356	5	2	35	4	4	1	5	43571.207094	43365.551616	2	65	2			1	0	3	1	4	34	68.6	167	24.6	0	26829.153904	0	260	0.321	0.651	6.014	0.338	132	3.21	1.8	0.6	14.8	167	429	118	3.74	4.19	0.787	935	901	28	195	1	1	14
42357	5	2	25	3	4	1	4.38	89818.299425	90589.783782	1	59	2			2						52.2	145.8	24.56	0	53416.516318	0	178	0.426	0.55	4.855	0.449	145	0.41	9.3	0.7	27	376	406	81	3.93	2.38	0.346	1011	959	25.6	86	0	1	14
42361	5	2	38	3	4	3	1.16	86561.585545	88547.501904	1	69	2			1	16	1				58.6	172.3	19.74	0	85294.778142	13.5	357	0.527	0.821	15.134	1.332	238	2.51	214.6	0.4	14.1	255	321	143	2.88	4.97	0.546	960	1712	20	340	0	1	14
42366	5	2	47	3	5	1	5	92858.750905	92841.329167	2	71	2			2						70.2	170.4	24.18	0	55096.427396	0	486	1.443	1.738	17.269	1.584	998	4.96	154.7	6.2	14.6	823	730	224	15.47	11.46	0.85	1373	1520	64.4	122	1	1	14
42375	5	1	21	3	3	5	2.46	84967.323419	87860.074551	2	67	2			2						88.8	187.7	25.2	0	84632.6029	0	267	1.526	1.627	33.891	2.341	496	2.85	21.2	2.7	40.5	572	1220	271	13.5	9.29	0.917	2532	2156	104.2	72	1	2
42376	5	2	21	2	3	5	0.52	59530.451308	62197.878131	1	68	2			2						61.2	158.8	24.27	0	99402.52774	0	192	0.662	1.129	12.618	0.781	216	0.9	19.7	0.4	30.3	732	842	175	6.24	5.62	0.946	3405	1631	79	132	1	1	14
42377	5	1	36	3	3	1	5	77499.847246	79515.783969	2	67	2			1	13	3	3	3		91.2	176.5	29.28	0	45560.661644	0	295	1.3	1.931	21.808	1.196	383	6.51	11.8	0.6	40.7	1122	1492	260	9.17	13.25	1.045	3077	2777	133	200	0	1	14
42381	5	1	24	3	2	5	0.46	44570.588615	44342.529836	1	61	2			1	9	1				76.2	169.6	26.49	0	25407.219768	0	6	1.362	1.2	10.162	1.437	17	0.36	555.6	0.4	1.5	453	643	310	7.71	3.31	0.968	963	6031	30.4	0	0	1
42382	5	2	46	3	3	1	3.69	79814.774172	80330.170581	2	62	2			2						87.6	178.3	27.56	0	54277.453058	0	610	1.727	1.898	23.616	1.442	366	6.89	44.4	2.9	53.6	1105	1275	220	11.51	8.35	1.218	4595	2043	108.2	146	0	1	14
42383	5	1	23	3	5	5	0.48	38669.907941	40171.243101	2	68	2			2						68	170.7	23.34	0	38695.583662	0	187	1.668	1.209	23.387	0.932	651	0.78	11.7	0.7	45.6	596	947	174	16.17	8.31	0.977	3121	1089	111.8	5	0	2
42384	5	1	23	3	4	5	4.64	80731.926887	80318.837779	2	62	2			1	18	1				95.6	180.2	29.44	0	77368.387608	0	234	1.718	2.025	33.439	1.875	746	7.31	120.1	1.6	79.3	848	1547	299	18.83	17.72	1.592	4775	2314	164.9	86	0	1	14
42387	5	1	33	3	3	5	2.92	30324.214198	30565.050184	1	64	2			2						81.1	171.5	27.57	0	18022.766296	0	417	1.956	2.688	47.568	2.715	654	5.2	43.3	1.5	59.4	1361	1840	311	9.78	12.23	1.099	4585	3053	193.7	653	0	1	14
42391	5	1	25	4	3	5	0.85	32415.396174	33707.99601	2	61	2			1	17	1				76.1	183	22.72	0	61697.351699	0	361	1.067	1.463	35.834	2.744	329	6.74	124.6	1.5	65.2	481	1276	265	11.14	13.31	1.043	3469	2594	133.7	0	1	2
42393	5	1	37	3	3	1	1.84	20107.39039	21119.897392	1	67	2			1	20	3	4	4	34	90.3	178.2	28.44	0	34663.137924	0	91	1.078	0.728	9.506	0.624	112	4.25	5.2	0.5	24	467	861	101	4.88	3.47	0.451	1440	1039	51.3	159	1	2
42395	5	2	25	4	4	5		31759.044586	34382.800119	2	72	2			2						102.8	169.3	35.87	0	21271.756076	0	210	0.5	0.487	13.805	0.679	206	1.5	104.3	0.1	15.4	837	750	126	3.47	3.98	0.716	1224	874	60.4	79	1	1	14
42399	5	1	54	2	1	1		19397.650987	19808.089018	1	62	2			1	30	1				82.7	171.9	27.99	0	13383.920563	0	1426	2.044	1.33	21.381	1.377	680	2.37	77.4	16.2	125.9	221	891	217	12.18	8.42	1.289	2274	2120	153.6	38	1	2
42400	5	1	39	3	3	1	5	79198.596683	88752.73057	2	63	2			1	20	3	1	4	38	90.5	187.4	25.77	0	50853.213358	0	543	1.685	2.674	44.004	2.982	435	5.78	38.5	7	64.1	1117	2006	459	15.2	14.66	1.554	3636	3843	123.6	389	0	1	14
42411	5	2	28	2	3	5		17771.575162	19698.45232	2	73	2			2						43.5	149.5	19.46	0	10461.071711	0	92	0.516	0.651	20.838	1.373	144	2.59	81.5	10.8	12.1	171	532	84	3.33	1.82	0.278	1489	1024	79.7	0	0	1
42413	5	2	31	4	5	1		21682.994932	21580.651504	2	68	2			2						70.6	158.9	27.96	0	11265.878582	0	2002	2.938	4.455	27.971	2.2	1248	50.97	98	13	743.5	2837	2679	488	38.24	22.22	2.279	5441	4197	167.9	10	1	1	14
42415	5	1	37	3	3	1	4.84	72819.865509	74814.454893	2	62	2			1	12	1				110.1	176.9	35.18	0	122789.60075	0	393	2.115	2.155	38.771	1.85	890	3.5	65.6	0.8	80.8	1361	1744	265	17.38	11.04	1.468	4899	2672	188.4	194	1	1	14
42421	5	1	55	1	3	1	1.83	26892.124843	29526.472642	1	65	2			2						81.7	166.1	29.61	1	32461.864916	0	673	2.081	2.571	42.586	2.148	678	6.74	124.4	12.7	107.2	1429	1664	412	19.49	9.33	1.501	4400	2682	231.9	289	1	2
42422	5	1	51	1	1	3	2.26	10385.546257	10689.521582	2	74	2			1	20	3	20	4	30	63.7	164	23.68	1	5938.237636	0	170	1.17	1.563	29.493	2.472	578	4.71	250	0.7	28.2	868	1483	407	12.23	13.7	1.002	2034	2463	91.6	0	1	2
42425	5	2	46	3	4	1	4.12	79169.180089	82329.908711	1	64	2			2						82.9	158	33.21	0	76193.802488	0	220	1.681	1.66	25.769	2.644	501	4.86	51.7	1.1	89.7	786	1351	339	19.46	13.73	1.556	3587	3428	95.4	328	1	1	14
42429	5	1	29	2	3	1	3.29	47886.269545	52349.834295	1	72	2			2						75.2	173.1	25.1	0	29777.28066	0	1059	1.06	1.721	17.398	2.015	229	7.12	181	2.6	67.1	737	1143	256	15.28	17.8	2.045	5742	3052	117.8	59	0	1	14
42430	5	1	28	3	3	1	0.71	43484.07016	45081.963346	1	67	2			2						70	171.2	23.88	0	26582.704254	0	346	2.483	2.128	29.154	1.597	519	5.96	3.8	3.7	46.7	578	1277	250	14.58	16.26	1.398	5623	2625	165.4	452	1	2
42431	5	1	42	3	1	5	0.96	23448.008348	24263.009715	1	70	2			2						71.9	156.7	29.28	0	42898.297062	0	831	2.302	3.086	31.205	3.368	886	7.73	701.4	7.2	43	1959	2117	473	21.13	21.48	1.76	5962	5278	116.7	140	1	1
42432	5	2	23	1	2	1	1.14	12058.69988	14558.447342	2	69	2			2						93.2	149.2	41.87	0	7731.4176347	0	1	0.73	0.416	6.783	0.73	307	1.37	3.8	0.5	14.2	371	752	232	13.17	7.81	0.974	1521	1750	39.6	29	0	2
42433	5	1	53	1	1	1	0.73	16143.008083	17312.522839	1	66	2			1	14	1				82.1	173.4	27.31	0	9617.4439527	0	138	0.207	0.771	11.41	0.824	84	1.39	0	1.1	13.9	189	636	131	4.27	4.56	0.373	827	774	52.3	175	1	1
42434	5	1	22	1	2	5		21719.93559	21679.457463	1	62	2			1	0	2				66.1	167.6	23.53	0	11513.105471	0	749	2.048	2.514	72.744	4.95	565	2.62	174.3	1	108.8	1236	2587	647	27.2	20.42	2.493	4639	5379	205.2	105	1	1	14
42435	5	1	34	1	2	1	1.18	36551.605358	38215.650102	1	71	2			1	15	2				68.6	179.9	21.2	0	21737.569068	0	210	1.488	1.973	50.657	3.549	585	6.32	62.6	0.7	78.5	729	1713	455	21.43	19.58	1.854	6384	3685	136.7	0	1	2
42436	5	2	38	2	3	1		18007.391978	17812.606791	2	72	2			2						56.7	158	22.71	0	10132.047195	0	459	1.057	1.775	22.593	1.839	314	3.43	107.4	3	62.3	803	1395	300	11.28	14.35	1.077	1683	2874	91.3	145	1	1	14
42437	5	1	52	3	3	1	0.55	21191.575634	21802.812861	1	64	2			2						124.8	168.1	44.17	0	40809.222869	0	236	3.076	1.429	53.203	4.278	600	1.88	181.7	4.6	80.9	894	1672	676	24.97	11.23	2.315	1711	5768	227.3	284	1	1
42439	5	1	28	1	4	4	0.39	21719.93559	21679.457463	1	62	2			2						70.4	160.1	27.47	0	44550.89867	0	430	1.266	1.228	20.196	1.554	536	2.59	17.9	2.1	61	714	1093	280	13.64	13.27	1.066	2838	2028	88.1	72	1	2
42440	5	1	31	3	5	5	5	55681.860184	57041.515366	2	69	2			1	13	2				92.9	195.2	24.38	0	32683.437822	0	805	1.772	2.545	33.073	1.475	830	3.63	48.5	1.4	254.1	1717	1834	366	18.02	13.08	1.606	5601	2642	189.6	363	1	1	14
42446	5	1	21	1	2	5	0.31	32729.551016	33177.054315	2	65	2			2						76.8	167.1	27.5	0	68018.411904	0	311	0.759	1.327	16.217	0.936	240	3.53	6.7	4.2	30.1	689	748	103	6.12	5.79	0.405	1967	1130	67.5	9	0	2
42457	5	1	27	1	3	5	1.76	21719.93559	21679.457463	1	62	2			2						64.6	164.9	23.76	0	44084.518287	0	242	1.219	1.592	17.313	0.733	291	2.01	9.4	4.8	22.8	843	838	190	8.94	5.87	0.812	1967	1365	95.8	90	1	2
42464	5	2	52	1	5	6	4.24	15309.085961	15128.868113	1	69	2			1	17	3	20	4	32	78	160.6	30.24	0	8404.381181	0	301	0.958	1.152	24.724	1.609	254	1.06	41.6	0.9	97.2	427	893	226	9.74	9.43	1.315	2197	3124	65.5	142	1	2
42467	5	2	27	3	4	6	5	81656.516088	87318.155581	1	73	2			2						70.4	159.5	27.67	0	50031.235853	0	145	1.048	0.659	7.923	0.61	244	2.37	102	0.3	50.2	533	603	96	5.23	6.2	0.525	1902	943	50.2	0	0	1	14
42471	5	1	50	3	5	1	5	79632.530766	87175.405044	1	63	2			2						79.5	170.4	27.38	0	154130.77215	0	1148	1.631	2.271	21.957	2.706	578	7.64	69.1	1.6	249.6	1868	1971	452	14.65	14.18	1.844	3933	3219	136.6	99	0	1	14
42473	5	1	53	3	5	3	5	66478.663049	67688.889692	1	70	1	16	1	2						65.5	177.2	20.86	0	40169.782465	0	715	2.323	3.112	59.515	3.424	1195	12.9	36.4	7.4	170.3	720	1852	425	29.34	36.05	1.703	4047	3034	233.2	173	1	1	14
42475	5	1	27	3	5	5	0.69	31669.029713	31506.985628	1	69	2			2						68.9	181.8	20.85	0	18578.181133	0	1209	3.291	4.646	37.11	2.185	964	8.19	238.8	5.4	173.3	2044	2347	461	22.16	21.59	2.525	5642	4368	265.4	130	1	2
42477	5	1	25	1	1	6	0.85	31171.97499	32005.290041	2	70	2			1	15	1				69.2	166.2	25.05	0	65616.102637	0	792	1.215	2.518	8.253	1.297	336	5.63	71.8	11.3	30.2	1488	2007	440	12.9	11.91	1.312	1770	2845	89	80	1	2
42479	5	2	55	4	3	3	3.09	22001.877758	21909.970721	1	72	2			2						116	163.3	43.5	1	16558.154441	0	928	1.746	2.762	40.905	3.863	624	9.52	50.7	6.3	57.1	520	1338	263	29.43	19.39	0.956	3263	2674	143.4	166	1	1	14
42481	5	2	30	1	5	6	4.37	24525.233986	24259.945581	1	71	2			2						74	158.9	29.31	0	23400.141884	0	1155	1.864	2.99	39.13	3.023	879	6.1	128	5.2	391.8	838	1686	369	21.86	18.19	1.427	5984	3662	155.5	105	1	1	14
42482	5	2	35	4	3	5	0.47	25352.687503	26203.429558	1	64	2			1	16	1				84.4	166.2	30.55	0	47961.386036	0	262	0.733	1.483	21.625	1.815	242	5.14	7.6	2.9	28.2	475	1077	231	9.05	11.03	1.13	3090	1909	97.6	0	1	1
42486	5	2	32	1	4	4	0.68	23476.223352	24271.764925	1	66	2			2						73.1	158.2	29.21	0	13806.102083	0	707	2.41	3.053	30.92	2.38	766	6.69	51.4	5.8	29.8	999	1269	364	22.69	9.7	1.686	3342	2542	110.8	132	1	2
42489	5	2	28	1	3	1	0.68	17782.20875	17959.179799	2	67	2			2						65.4	155.8	26.94	0	9537.4126196	0	201	1.107	1.322	26.534	2.301	392	1.68	177	2.5	83	663	997	278	13.79	8.54	1.15	5169	2731	76	0	0	2
42490	5	1	46	3	5	1	1.25	28063.33823	28058.000784	2	60	2			2						103.1	182.1	31.09	0	45454.14147	0	416	1.515	1.737	20.937	1.304	463	4.49	20	3.2	52.2	1006	1326	226	15.11	12.59	1.134	4580	1830	109.1	1	1	1	14
42495	5	1	48	4	3	3	4.29	28456.589778	30702.717318	2	67	2			1	18	1				107.9	178.9	33.71	0	44865.472328	0	238	2.956	2.107	23.952	1.76	248	2.49	82	2.9	30.8	795	1328	267	9.96	12.27	1.026	1686	3036	156.9	246	1	1	14
42496	5	1	43	1	3	6	2.5	15028.797226	15497.577473	2	70	2			1	27	1				84.3	167.3	30.12	0	8609.2064187	0	2360	2.181	2.826	50.137	2.152	678	3.82	111.3	7.1	50.5	1886	2399	836	19.88	17.69	3.316	5822	4935	108.5	129	1	2
42497	5	1	41	2	1	3	1.08	28803.804675	31602.188917	1	67	2			1	19	1				67.4	169	23.6	0	18754.230716	0	333	2.051	6.901	71.473	5.886	623	21.04	478.5	3.1	100.2	1006	2794	796	28.77	53.82	2.432	5208	8526	196.2	2161	0	1
42503	5	1	39	1	5	1	5	31111.976878	33829.743671	2	67	2			2						98.8	187.5	28.1	0	32630.774012	7.32	701	2.863	3.422	33.254	3.061	1222	11.47	52.5	5.6	35.3	1345	1415	230	25.93	26.31	0.913	2634	1495	103.1	0	1	1	14
42506	5	2	45	1	2	1	0.04	17358.052461	18826.238688	1	73	2			1	22	3	20	4	25	64	157.5	25.8	0	20697.860681	0	479	1.282	1.788	10.95	0.676	365	2.56	50.1	0.6	27.4	795	919	130	6.88	6.16	0.544	1975	1426	72.5	16	1	2
42507	5	2	31	3	2	1	0.71	35611.355795	35931.65342	1	67	2			1	16	1				64.7	159.1	25.56	0	21187.198723	0	382	1.221	2.2	22.726	1.435	645	3.04	17.1	2.2	54.4	728	993	278	12.37	10.21	1.467	3219	3118	112	544	1	2
42509	5	1	39	1	3	1	3.63	24920.154407	26006.077809	2	74	2			1	15	3	5	4	34	150.9	184.1	44.52	0	14792.602273	0	438	1.374	1.48	16.18	1.271	541	2.99	42.1	0.6	72.8	1372	1566	319	18.4	11.19	1.734	3998	2543	115	52	1	1	14
42510	5	1	38	3	4	1	1.89	108944.57262	111928.64416	2	61	1	35	1	1	18	2				92.8	171.9	31.4	0	284667.40798	0	882	0.66	1.98	18.268	1.508	243	5.82	2.1	3.5	48.9	1086	1429	197	9.94	15.37	0.782	2844	1634	146.2	0	1	1	14
42516	5	1	25	3	4	5	4.41	78960.339763	82025.925915	1	65	2			1	18	1				79.4	177.7	25.14	1	46998.91355	0	257	1.028	2.476	43.596	3.804	561	8.85	16.1	1	57.4	957	1736	406	13.89	18.27	1.016	3648	3092	118.1	39	0	1	14
42518	5	1	35	1	3	1	1.99	33141.17579	34209.2093	1	66	2			1	22	2				152.2	176.5	48.86	0	18167.162874	0	203	2.342	2.116	39.32	2.419	607	2.56	311.3	1.4	37.4	594	1337	260	17.58	9.88	1.188	5427	2583	176.8	79	0	1	14
42521	5	2	43	1	5	1	4.29	27492.977815	27169.331759	2	65	2			2						66.9	154.4	28.06	0	29870.387435	0	601	1.378	2.451	25.523	2.133	458	3.85	118.8	6.7	63.9	1359	1401	336	11.14	9.18	1.343	2645	3430	111.2	62	1	2
42523	5	2	40	4	4	1	1.07	15211.040727	15147.500619	2	70	2			2						84.3	170.8	28.9	0	31313.090224	0	342	1.067	1.401	13.212	1.725	319	3.51	333.3	8.5	39.3	2064	1265	250	9.44	9.65	1.012	2338	3156	58.6	59	0	1	14
42527	5	2	53	2	2	1		10794.213984	10667.144999	2	73	2			2						76.3	153.8	32.26	0	5925.8070079	0	181	0.798	1.028	7.209	0.747	356	2.84	202.3	1.6	66.4	308	580	168	7.73	5.92	1.263	820	2062	49.4	73	1	2
42528	5	2	41	3	2	3	2.19	35976.116648	37870.1122	1	71	2			1	25	1				90.9	160.6	35.24	0	35047.626001	0	217	0.974	1.829	8.209	0.829	252	1.24	321.8	1	16.2	729	964	233	7.22	5.37	0.864	2368	2489	63.1	361	1	2
42536	5	1	31	3	4	5	0.52	24294.622036	27225.407194	2	63	2			1	18	1				85.3	178.8	26.68	0	15599.513749	0	1351	1.295	2.112	29.076	2.052	386	6.25	103.9	4	258.9	1106	1635	223	17.26	16.31	1.014	4281	2736	146.1	307	1	2
42539	5	1	50	3	5	1	5	77911.339601	79453.121633	2	68	2			2						77.8	167	27.9	0	53684.849024	0	1267	3.066	3.242	54.537	6.331	1465	14.38	232.6	17.6	158.1	1250	2208	512	58.56	15.93	2.043	4105	5427	140.6	43	1	1	14
42542	5	2	39	4	4	3	1.63	27974.770259	27842.72974	1	61	1	24	1	2						102.6	164.9	37.73	0	17225.582368	0	162	1.454	1.813	21.16	0.82	442	6.27	12.1	0.6	72.5	634	895	173	19	14.67	0.767	3083	1745	107.7	194	1	1
42543	5	1	45	3	5	5	1.96	116710.08033	118595.31198	1	69	2			1	18	3	25	4	20	60.7	181.1	18.51	0	209682.84575	0	814	2.996	3.991	39.496	2.862	1005	10.78	146.7	16.1	490.3	1780	2384	383	24.4	21.6	1.914	6044	4010	261.2	0	1	1	14
42554	5	2	20	4	4	5	5	26988.273006	28690.876512	1	63	2			2						91.9	160.9	35.5	0	51386.644827	0	523	0.934	1.191	15.362	0.899	313	1.13	33.6	1.8	305.3	581	683	143	7.41	4.32	0.639	2081	1036	74.6	48	1	1	14
42559	5	2	41	3	5	1	2.56	84114.821395	83513.276786	1	67	2			2						53.8	160.4	20.91	0	56428.212808	0	333	1.424	2.323	24.361	1.705	589	7.28	21.2	4.4	66.3	962	1507	368	18.51	14.62	1.765	2523	2659	102.8	345	1	2
42563	5	2	48	2	2	1	1.08	30961.582027	31844.038458	2	67	2			2						53.1	141.1	26.67	0	21516.365396	0	213	1.313	1.263	17.612	1.034	502	3.75	78.4	4.4	41.7	680	1020	218	11.7	10.15	1.005	2808	1827	101.9	0	0	2
42566	5	1	32	3	4	1	5	72092.386204	72664.946495	1	63	2			1	21	3	3	4	29	95.5	173.4	31.76	0	116130.63945	0	236	1.409	1.379	20.947	1.109	506	3.44	57.4	0.4	31.8	665	1262	290	20.03	15.34	2.056	4374	2673	145.9	151	0	1	14
42571	5	2	24	1	3	5	1.24	23373.167023	24672.59435	1	66	2			2						94.8	158.5	37.74	0	14034.099181	0	29	0.511	0.666	13.397	1.458	107	2.76	56.7	0.2	18.4	247	696	219	9.88	12	0.967	899	2315	51.9	5	1	2
42576	5	1	28	1	1	6	1.13	24166.679396	24497.104606	2	67	2			1	18	3	2	3		84.7	164.3	31.38	0	13009.446825	0	923	2.514	4.019	41.889	4.066	848	13.42	722	18.8	68.9	4121	3307	852	28.07	23.04	3.187	2462	7186	330.8	199	0	2
42577	5	2	29	4	4	1	1.85	24837.036108	25242.683944	2	74	2			2						107	166.2	38.74	0	45210.777502	0	531	1.539	1.892	28.237	1.624	449	3.57	380.9	1.8	51.8	979	1319	286	14.46	13.22	1.442	3517	2690	125.5	174	1	1	14
42581	5	2	44	4	3	4		23833.861391	24647.070587	1	74	2			1	13	3	11	4	33	72.8	169.9	25.22	0	35155.807445	0	321	0.618	0.727	13.337	0.944	145	1.38	18.9	2.6	310.2	202	486	133	6.54	7.12	0.722	3250	1320	62.3	0	1	1	14
42584	5	1	48	3	3	3	5	99238.399493	102738.31249	1	61	2			1	13	3	27	4	21	101.5	186.7	29.12	0	60969.764498	0	1122	2.85	3.126	24.908	1.028	707	3.68	7.3	6.1	39.3	1112	1395	265	15.52	9.97	1.27	5788	2213	158.4	550	1	2
42586	5	1	52	3	5	1	4.48	77488.443259	79128.033747	2	62	2			1	21	3	28	4	24	86.4	171.7	29.31	0	127770.50343	0	748	2.482	3.466	36.217	3.141	748	10.02	39.1	10.2	279	584	939	225	21.82	6.8	0.75	2006	2284	161.4	373	1	1	14
42587	5	2	48	3	5	1		72467.293178	71949.045515	1	62	2			2						55.3	162.6	20.92	0	42697.960036	0	358	0.888	0.89	7.141	0.483	405	1.06	45.4	0.1	213.4	181	341	130	6.48	4.33	0.53	982	1212	61.7	142	1	1	14
42592	5	2	53	1	3	1	2.04	16965.190773	17218.351848	1	66	2			1	40	1				58.4	143.3	28.44	0	9469.5581017	0	43	1.55	1.916	16.369	0.622	539	3.59	9.9	0.3	55.3	406	670	143	14.38	8.64	0.608	2193	1668	85.4	437	1	2
42600	5	2	44	2	1	1	0.91	19072.571202	18848.049781	2	66	2			2						60	154.1	25.27	0	10470.459105	0	517	1.617	2.192	9.458	1.199	334	4.81	124.8	8.4	20.3	1486	1527	320	9.73	8.77	1.284	2037	2645	97.6	86	0	2
42604	5	2	43	3	5	1	3.57	104003.46912	109478.82684	2	70	2			1	20	3	10	4	30	62.7	156.6	25.57	0	73972.603839	0	285	0.742	1.672	22.852	2.349	157	6.43	22.5	1	31.4	874	1460	253	13.62	19.85	0.986	2479	2807	93.9	342	1	1	14
42605	5	1	53	1	5	1	5	16143.008083	17312.522839	1	66	2			2						93.9	174.6	30.8	0	9521.3492184	0	1276	2.544	4.261	27.434	1.883	719	9.48	24.6	13.8	64.7	1752	2007	458	16.48	11.81	1.585	3504	3972	175.8	464	1	1	14
42607	5	2	32	4	4	3	2.33	23944.204864	24747.683472	1	64	2			2						44.4	163.2	16.67	0	12919.183516	0.09	536	1.106	1.516	20.092	1.836	405	4.25	72.4	5.3	30.3	1035	1143	214	9.76	8.98	1.067	2667	1937	89.3	32	0	1	14
42609	5	1	33	4	2	1	4.1	12823.266607	13495.770509	2	66	2			2						73.6	174.2	24.25	0	30844.632321	0	852	1.743	3.073	36.966	3.518	546	22.43	654.2	5	85.8	2136	2806	545	25.4	77.87	4.623	6392	5669	244.1	36	1	1	14
42612	5	1	36	2	1	5	1.25	26202.84809	28491.781085	2	68	2			2						85.6	175	27.95	0	27481.995691	0	163	2.359	2.032	18.92	2.379	493	1.33	235.2	2.6	6.8	712	826	345	12.4	6.72	0.818	489	3101	58.9	138	0	2
42613	5	1	52	1	1	1	5	16143.008083	17312.522839	1	66	2			1	10	1				115.7	173.1	38.61	1	32589.591772	0	58	1.081	2.33	38.97	3.074	531	2.98	21	1.2	31.3	536	1230	402	9.41	6.1	0.949	2743	2611	87	138	0	2
42626	5	2	55	4	2	1	4.29	21262.599804	23050.202454	2	68	1	51	1	1	17	3	16	4	39	109	160.9	42.1	0	12510.71325	0	96	1.129	0.959	25.814	1.457	311	8.95	18.1	10.6	52.1	286	1323	250	10.56	12.73	0.855	4009	2446	197.3	61	1	1	14
42628	5	1	41	3	5	1	5	116710.08033	120766.66687	1	69	2			2						85.1	178.4	26.74	0	71668.641031	0	646	1.158	2.838	15.765	1.071	300	5.15	6.3	8	24.7	1231	1690	328	9.82	11.75	1.77	3080	2604	120.1	291	1	1	14
42634	5	2	22	4	3	5	0.32	29760.881158	29596.698601	1	68	2			1	14	1				69.8	163.2	26.21	0	15450.544336	0	60	0.382	0.684	14.792	0.94	136	1.64	5.7	0.3	18.6	294	697	110	6.5	5.86	0.439	1632	886	48.1	166	0	2
42636	5	1	55	2	4	1	5	12775.874489	13174.38127	2	71	2			2						101.9	172.7	34.17	0	14484.120414	0	749	2.313	3.181	42.311	3.165	649	9.41	193.4	8.2	87.1	930	1521	282	25.21	19.54	1.181	4062	3215	173.3	207	1	1	14
42643	5	2	31	3	5	5	4.81	94752.680264	94790.868854	2	61	2			2						79.4	184.1	23.43	0	184424.23242	0	2202	1.721	2.489	19.712	2.074	993	4.28	26	4.4	13.9	1001	835	208	24.23	10.97	0.852	1871	1736	62.7	190	1	1	14
42646	5	2	30	1	3	1	1.36	17480.851664	17753.997514	1	74	2			1	16	3	9	4	21	88.8	169.2	31.02	0	44997.978504	0	84	0.842	0.84	4.986	1.324	345	0.61	570	12.4	3.2	3300	1178	263	4.22	4.25	0.926	648	2997	21.4	0	1	1
42647	5	1	48	1	4	6	5	28374.259294	31153.796722	2	65	2			2						75	168.4	26.45	0	52692.908473	7.98	1257	1.636	2.415	23.131	1.579	457	4.23	76.8	9.2	233.2	1364	1477	404	19.66	13.81	2.135	3647	2640	89.4	34	0	1	14
42648	5	1	44	3	2	1	0.58	72445.236257	72431.457691	1	60	2			2						78.2	179.6	24.24	0	135572.94274	0	757	2.679	1.842	25.63	2.514	1139	1.03	330.6	1.2	118	1137	1750	494	25.58	11.43	2.365	6321	4085	138.6	107	1	1	14
42649	5	2	49	4	4	3	1.24	24764.43774	26846.44911	1	65	2			1	14	3	4	4	44	97.8	152.5	42.05	1	22717.534449	0	353	1.732	2.303	21.418	1.57	500	7.1	26.3	4.6	100	1178	1762	418	21.25	18.53	2.518	3880	3125	117.9	155	0	1
42652	5	1	49	3	2	1	3.92	105033.37532	106896.04953	2	67	2			1	15	3	28	4	21	98.8	168.7	34.72	0	63437.161925	0	358	1.652	2.217	51.794	4.086	211	10.59	39.1	4.3	103.5	1000	2231	309	15.75	35.5	1.332	4568	3556	265.1	106	1	2
42654	5	2	25	1	2	5	0.7	18927.522231	19979.794676	2	72	2			2						51.2	157.6	20.61	0	10610.481548	0	31	1.697	0.692	11.492	0.867	262	1.68	6.5	1.6	11.7	308	605	149	6.26	5.77	0.682	1944	1236	84.3	27	1	2
42655	5	1	29	3	2	4	1.42	39673.674776	39940.293843	2	64	2			1	19	1				86.8	171.9	29.37	0	23550.904625	0	746	1.745	1.926	20.497	1.721	516	4.88	66.8	2.9	36.7	1103	957	184	15.97	12.1	0.98	3007	1531	75	0	0	1	14
42656	5	2	55	1	3	1	5	13426.565042	13268.508142	2	71	2			2						88.7	157.1	35.94	0	14587.604966	0	491	1.72	1.827	22.573	2.539	480	6.18	61.7	4.8	21	791	669	218	18.47	6.56	0.751	1584	1744	37.9	0	1	1	14
42657	5	2	44	2	4	3	4.08	20857.913358	21169.163131	1	72	2			2						79.3	160.8	30.67	0	11759.882822	0	658	1.484	1.732	44.306	1.792	477	7.2	54.5	8.7	182	800	1597	288	16.17	10.75	1.36	4247	2616	247.2	99	1	1	14
42659	5	1	40	1	1	6	1.94	23538.035928	24272.237483	1	69	2			2						83.8	170.9	28.69	0	13483.70112	0	152	1.063	1.181	25.5	2.229	349	3.42	202.6	0.6	58	920	1929	404	15.66	16.8	1.429	3403	2727	112.8	0	0	2
42660	5	2	29	1	3	6		12061.188204	14561.451491	1	70	2			2						64.1	147.4	29.5	0	7733.0130198	0	704	1.453	2.037	34.649	2.493	383	5.1	133.2	2.1	48.9	761	1372	215	16.41	9.44	1.053	4018	2721	117	102	1	2
42676	5	2	38	3	5	1	5	60428.027586	60876.39607	1	70	2			1	0	3	16	4	22	81.1	172.8	27.16	0	35895.935152	0	915	1.545	1.761	21.643	1.881	508	5.13	147	8.8	271.1	608	1473	430	15.89	8.29	1.628	3989	3558	141.1	39	1	1	14
42678	5	2	50	2	2	1	1.08	22834.12549	23657.581166	1	65	2			2						65.2	154.6	27.28	0	14039.525444	0	192	0.542	0.754	6.39	0.652	106	2.03	26.6	3.1	35.5	460	497	156	3.85	3.44	0.669	1208	1124	43.2	0	0	1
42679	5	2	37	2	3	1	0.6	23783.600538	23856.928554	2	61	1	17	1	1	30	2				112.4	164.7	41.44	0	13570.137648	0	208	2.396	2.36	19.564	1.427	383	3.96	82	4.5	19.3	578	1019	183	10.91	10.47	0.859	3450	2210	120.7	305	0	1
42680	5	2	39	1	2	1	0.7	24525.233986	24259.945581	1	71	2			2						63.1	154.4	26.47	0	13799.379083	0	962	1.174	1.873	27.153	1.977	404	3.74	93.1	3.5	177.9	672	1678	261	11.07	10.99	1.417	5925	2881	121.4	190	0	2
42685	5	1	23	4	4	5	1.54	28903.097021	31761.29104	2	67	2			1	20	1				113.9	182.4	34.24	0	47389.384239	0	80	0.701	0.634	11.982	0.959	181	5.07	10.3	3.3	35	297	798	144	6.29	4.68	0.571	2474	1449	93.1	0	1	1
42687	5	2	46	4	5	1	4.8	28558.830985	28439.534007	1	68	2			2						63.4	166.5	22.87	0	41558.312667	0	321	0.55	0.732	11.287	0.575	203	2	347.1	4.1	41.5	319	538	145	6.16	3.24	0.651	1624	1098	91.7	4	1	1	14
42689	5	2	39	4	3	1	2.15	28954.697638	28818.031876	2	67	2			2						77.1	173.6	25.58	0	15044.052216	0	257	2.125	1.807	26.607	2.17	667	2.82	104.5	0.4	41.1	541	2246	327	16.43	13.72	2.664	3513	3015	162.4	246	1	1	14
42693	5	1	49	3	4	1	5	93473.601614	93455.823604	1	60	2			2						71.8	173.7	23.8	0	86490.495089	0	1111	1.376	2.851	16.024	2.803	375	7.91	130.9	10.4	68.7	2022	2195	535	13.76	14.98	2.42	2761	3683	95.3	38	1	1	14
42695	5	1	50	2	3	1	5	61574.501404	63076.903637	2	69	2			2						73.8	177.7	23.37	0	102184.989	0	823	2.16	1.426	28.998	1.885	1085	0.76	172.6	0.3	299.9	596	926	268	21.1	9.38	1.777	6946	2312	146.6	0	1	1
42701	5	2	25	2	5	5	0.69	19636.154523	19831.576302	1	68	2			2						58.1	169.4	20.25	0	50263.657153	6.23	966	1.856	2.979	26.023	4.181	1354	9.86	121.1	1.8	21.4	1569	1767	285	22.53	10.74	1.097	3910	1950	97.5	280	1	1	14
42704	5	1	45	1	2	1	2.18	17164.150437	18407.644036	1	65	2			2						73.4	170	25.4	0	10123.631823	0	249	1.794	1.534	35.846	1.834	729	2.08	15.7	0.8	32.1	669	1535	339	19.9	11.5	1.495	4671	2767	178.3	4	1	1	14
42705	5	2	54	4	5	1	5	22428.724303	22837.22915	1	59	2			2						103.4	159.1	40.85	0	12395.119995	0	19476	2.329	9.744	72.212	4.008	1393	205.21	42.5	3.8	97.1	354	2037	289	28.33	19.82	37.581	4688	3330	230	20	0	1	14
42710	5	1	29	3	4	5	4.33	93925.792144	94972.686978	2	71	2			2						95.8	181	29.24	0	91483.939029	0	217	0.898	1.153	30.869	1.709	355	0.94	19.9	0.6	33.9	175	868	196	10.15	5.24	0.978	2604	2134	106.3	402	1	1	14
42713	5	2	39	4	5	1	5	25723.385911	26177.622694	1	59	2			2						104.7	168.3	36.96	0	47914.150503	0	759	0.877	0.836	18.995	1.316	353	1.01	35	1.7	572.8	474	749	174	6.91	3.72	0.741	1988	1435	70.5	54	1	1	14
42717	5	1	47	3	2	1	1.13	33478.62622	33472.258825	2	60	1	10	1	1	12	1				70.8	170.1	24.47	1	22616.520592	0	56	0.744	0.873	17.032	0.884	257	2.9	19.1	0.2	25.9	261	544	173	10.93	9.33	0.836	1928	1478	39.2	140	1	2
42723	5	1	24	1	1	1	1.36	58583.297438	62555.797465	1	65	2			2						69.6	161.9	26.55	0	60338.739485	0	203	0.719	1.235	17.141	1.952	256	4.25	203.3	0.9	46.8	417	1258	306	10.72	12	1.085	1880	2589	76	85	1	2
42724	5	2	32	3	5	6	5	60428.027586	60876.39607	1	70	2			2						55.3	165.7	20.14	0	34880.733673	0	1023	1.468	2.283	19.203	1.887	505	3.47	128.9	4.2	86.5	977	1109	280	14.74	7.64	1.46	3372	2242	103.3	5	1	1	14
42725	5	2	35	3	4	5		110544.79364	112105.18416	2	61	2			2						70.1	163.7	26.16	0	285116.40105	0	152	0.523	0.844	7.636	0.595	249	1.42	51.2	0.1	24.7	566	706	136	3.61	3.38	0.398	1207	965	35.4	89	0	1	14
42726	5	2	32	1	2	1	0.96	15447.949378	15971.435876	1	65	2			2						64.1	158.7	25.45	0	15405.387631	0	352	1.816	1.467	29.851	1.729	440	4.67	129.7	4.5	39.5	774	1201	240	16.42	13.72	0.938	3579	2412	71.8	62	1	2
42727	5	1	26	2	3	5	1.76	33184.384414	36352.060374	1	71	2			1	13	1				64.9	172.9	21.71	0	19305.146629	0	300	1.69	1.59	28.775	2.27	609	3.91	24.4	0.5	69.1	831	1873	365	12.78	13.3	1.663	5044	3118	90.6	218	1	1
42728	5	2	43	4	4	1	4.84	25638.92165	25531.821822	2	67	2			2						115.8	163.6	43.27	0	19295.317838	0	516	0.909	1.638	21.191	1.451	252	2.89	94.3	5.4	38	1039	1116	198	7.04	7.01	0.814	2004	1738	94.2	0	1	2
42743	5	1	34	2	2	1	0.58	23923.858409	24316.353467	1	62	2			2						93.7	174.4	30.81	0	12913.457018	0	680	4.395	3.636	46.979	4.747	1511	6.93	560.6	9	201.1	1445	2221	602	30.56	20.27	2.987	6777	7505	207.3	29	1	2
42744	5	1	23	1	2	6	1.5	33184.384414	34071.49686	1	71	2			1	13	1				82.3	177.7	26.06	0	69283.354021	0	27	2.15	1.131	33.042	2.383	39	1.96	0.4	1.7	2.6	132	1182	150	4.14	8.28	0.455	729	2022	157.7	311	0	1
42745	5	2	51	1	5	1	2.68	16708.142428	16957.467729	1	66	2			2						105.2	161.1	40.53	1	9420.2039171	0	217	0.84	1.39	18.831	1.116	207	5.32	39.8	1	43.6	405	816	194	10.65	12.08	1.123	2890	2045	81.1	36	1	2
42750	5	2	23	3	3	5	1.34	66597.631645	67169.664642	1	60	2			2						62.8	156.9	25.51	0	107348.26739	0	273	1.337	1.163	23.214	1.328	386	2.98	35.3	0.9	46.6	1005	1195	179	11.66	9.58	0.872	3089	1890	92.4	192	0	1
42760	5	1	43	3	2	6	2.14	94827.054607	96945.077908	2	71	2			1	18	1				87.3	177.9	27.58	0	65503.80607	0	831	1.042	2.469	15.146	1.254	274	8.28	194	9.1	63.2	1436	1453	215	11.14	16.07	0.94	3213	2470	108.3	102	0	1	14
42763	5	1	46	4	2	6	3.49	20658.940629	20347.990731	1	67	2			1	13	1				60.5	173.1	20.19	0	15377.709873	0	557	1.933	4.187	26.11	2.268	349	10.29	3.9	8.5	39.8	899	1785	222	15.88	21.24	1.408	3906	2976	198.8	884	0	1	14
42766	5	1	51	3	5	1	1.5	82326.837852	82477.366737	1	60	2			2						75.6	172.6	25.38	0	133613.86382	0	1299	1.853	2.681	29.16	2.885	335	5.07	72.3	5.3	269	1360	1976	658	19.39	18.78	3.193	5607	5436	159.4	75	1	1
42770	5	1	24	2	3	5	0.65	21719.93559	22393.592918	1	62	2			2						57.1	152.1	24.68	0	11892.354667	0	398	3.077	1.671	51.41	4.742	800	2.97	220.4	6.5	71.1	1173	1723	431	18.66	15.44	2.43	8428	5701	163.4	33	1	2
42771	5	1	54	4	2	1	1.57	20345.89528	20526.889228	1	63	2			1	15	2				71.9	178.5	22.57	0	11141.161365	0	279	1.678	1.474	14.79	1.253	479	3.12	0.2	3.2	14.4	369	1260	123	11.11	7.64	0.837	4388	834	111.3	52	1	1	14
42779	5	1	35	1	2	1	1.57	25893.924489	26966.547544	1	59	2			1	25	3	10	4	25	70.2	167.5	25.02	0	14320.870648	0	829	1.596	2.021	17.259	3.306	345	3.75	223.4	29.2	44.3	1309	2552	611	12.75	11.27	1.19	3561	3534	224	29	0	1	14
42781	5	1	39	3	4	6	4.46	64391.843756	70921.272916	2	60	2			1	21	1				91	173.6	30.2	0	68316.034997	0	755	2.052	1.568	27.564	3.441	641	5.33	123.6	2.2	165	657	1385	340	19.33	11.44	1.874	5432	3745	124.8	166	1	2
42782	5	1	36	3	5	1	5	55681.860184	57041.515366	2	69	2			2						74.8	171.8	25.34	0	54946.139568	0	713	1.53	1.653	33.309	2.478	572	2.18	144.8	1.2	155.7	1190	1279	361	15.52	9.85	1.466	3882	2670	97	7	1	1	14
42785	5	2	22	2	4	1	1.86	23350.296306	23582.681748	1	69	2			1	20	1				65.3	153.5	27.71	0	59770.93359	0	388	0.769	1.79	18.734	1.765	311	3.43	13.8	2.3	31.5	1149	1426	301	10.5	11.41	0.624	2426	1511	64.9	0	0	2
42787	5	2	35	3	4	5	1.86	97707.310992	103633.78819	1	71	2			2						72.9	163.3	27.34	0	99826.881413	0	484	1.179	1.159	14.597	1.222	279	1.23	26.5	1.5	43.3	341	710	186	6.95	5.42	0.978	1961	1576	46.4	104	1	1	14
42790	5	1	32	3	2	3	1.44	78521.184835	86850.4988	2	59	2			1	17	1				68.2	177.9	21.55	0	142543.81841	0	437	1.736	2.864	53.039	2.452	580	3.08	10.9	3	45.6	881	1732	300	18.37	12.59	1.368	4813	2256	173.7	342	1	2
42794	5	1	26	3	3	5	5	105836.78258	107182.94047	2	66	2			1	13	1				84.7	186.1	24.46	0	208534.13164	0	579	1.623	3.942	35.73	2.554	486	5.93	79.7	6.3	150.4	2259	2419	560	20.71	18.48	2.446	6997	4294	128	710	0	2
42797	5	2	35	3	5	1	1.61	37763.859121	37779.079256	2	60	2			2						73.9	166.7	26.59	0	62005.10403	0.18	677	1.912	2.691	26.707	2.364	756	10.57	56.1	11.1	65.8	1260	1649	346	15.41	17.37	1.354	4537	3412	158.1	360	1	1	14
42801	5	2	50	3	3	1	2.14	96663.55644	96356.539027	2	63	2			1	17	1				76.6	171.6	26.01	0	65106.142388	0	404	0.575	1.761	12.24	1.022	233	4.95	9.8	6.3	17.6	1157	1188	183	7.36	10.59	0.75	2070	2324	59.8	74	0	1	14
42809	5	1	27	1	1	1	1.73	20518.968059	21067.498107	2	69	2			2						75.8	159.1	29.95	0	43191.832235	0	214	0.854	1.032	12.088	0.628	247	1.55	16.1	1.5	64.2	376	443	133	7.46	5.03	0.812	1940	1266	69.6	107	1	2
42811	5	1	27	3	5	6	3.92	91058.598684	94593.892225	1	68	2			2						80.4	175.6	26.07	0	54200.060694	0	224	2.277	1.523	25.705	1.937	505	4.55	114.7	1.5	52.2	519	1318	271	17.21	17.41	1.517	6538	2815	117.2	203	1	1	14
42816	5	2	31	3	3	1	0.84	36034.585649	36049.108826	1	64	2			1	16	1				69.4	158.1	27.76	0	91683.468932	0	13	0.775	0.521	10.996	0.301	195	0.18	1.3	0.3	27.8	147	340	69	5.37	2.47	0.34	1302	498	49.6	221	1	2
42817	5	1	51	1	3	1	3.71	12775.874489	13174.38127	2	71	2			1	40	3	10	4	41	90.9	186.5	26.13	1	29005.114992	0	863	0.929	1.847	8.299	1.142	278	5.13	74.1	8.6	161.1	1300	1277	254	6.02	10.33	0.693	2264	2520	66.1	71	1	1	14
42822	5	1	39	3	4	1	0.77	26730.599933	26942.895307	1	64	2			1	19	3	19	4	19	92.6	172.7	31.05	0	15437.641126	0	616	1.81	2.429	29.129	2.803	1152	6.09	54.6	6.6	56	711	1194	320	26.2	17.24	1.58	4058	4485	86	355	0	1	14
42824	5	2	29	1	3	1	2.82	13811.938448	13949.396808	2	70	2			2						81.4	169	28.5	0	28598.555161	0	289	0.235	0.634	9.175	0.489	124	0.34	27	1.2	180.6	207	302	89	4.19	2.72	0.949	1660	1096	24.2	0	1	1	14
42826	5	2	47	4	2	5	0.17	28558.830985	28439.534007	1	68	2			1	27	2				58	171.4	19.74	1	41558.312667	0	787	0.972	1.013	11.998	0.622	385	2.08	26.3	1.6	409.6	506	899	156	10.74	6.97	0.702	3124	1400	33.4	53	1	1
42834	5	1	45	3	5	1	4.83	107335.64292	119313.62315	2	63	2			2						131.5	188.4	37.05	0	223324.22286	0	573	1.29	1.874	26.583	0.958	445	5.42	9.2	11.4	71.5	929	1514	228	13.27	8.85	1.51	3827	1434	232	89	1	1	14
42838	5	2	54	2	3	1	1.29	31250.854301	31151.597076	2	59	2			1	25	1				83.9	162.6	31.73	0	50301.455155	0	240	1	0.933	12.705	1.323	326	0.58	157	0.3	51.2	543	784	268	9.22	5.09	1.097	1894	2428	42.4	0	1	1
42839	5	2	29	4	5	5		27581.504645	28484.217181	1	64	2			2						73.6	158	29.48	0	42499.831353	0	1246	3.525	3.98	41.42	2.081	1156	6.71	80.9	6.7	411.2	1703	1858	396	22.18	16.48	2.423	6402	3208	274.9	5	0	1	14
42840	5	2	45	2	5	1	1.75	18266.194538	18051.165746	1	60	2			1	18	1				69.5	147.4	31.99	0	19845.733391	0	328	1.626	1.531	18.084	1.699	253	5.4	263.6	5.4	49.4	1224	1242	247	10.71	9.43	1.603	3271	3061	94.6	48	0	2
42842	5	1	25	1	2	1	1.14	16388.219149	19553.991349	2	69	2			1	14	3	1	3		94.9	162.1	36.12	0	10384.354182	0	23	4.339	2.594	44.359	2.796	1104	4.25	13.9	2.1	33.1	964	1856	375	27.4	16.8	1.688	5995	3145	242.3	86	0	2
42846	5	2	32	4	4	1	2.91	23944.204864	24747.683472	1	64	2			2						72.2	162	27.51	0	36924.742121	0	232	0.94	0.897	15.629	0.998	322	1.46	13.8	0.1	91	642	662	173	7.78	5.32	0.698	2974	1162	80.6	1	1	1	14
42847	5	1	22	2	2	1	0.71	21719.93559	21679.457463	1	62	2			2						63.5	165.4	23.21	0	12331.563187	0	240	1.913	1.583	27.321	1.62	818	1.37	49.4	0.2	71.3	622	1058	235	15.48	8.39	1.208	4065	1984	109.3	133	0	2
42850	5	1	53	3	2	1	4.5	25841.590025	28409.428648	2	59	2			1	18	1				79.8	176.4	25.65	1	16859.496055	0	780	2.55	4.088	27.024	1.835	979	7.61	33.2	10.7	47.1	1325	1955	326	21.39	14.97	1.296	3424	3549	112.1	654	1	1	14
42853	5	1	39	4	4	1	4.48	23546.949069	24781.846199	2	72	2			2						125.4	184.2	36.96	0	15331.892272	0	165	1.202	0.99	24.992	1.421	248	5.31	14.9	1.4	17.9	382	1092	202	8.84	8.05	0.993	3499	1554	103.4	69	1	2
42855	5	2	36	2	5	1	5	72384.680214	75847.304267	1	63	2			2						73.8	168.8	25.9	0	44723.572537	0	870	1.922	2.721	19.116	1.921	843	5.3	172.6	10.3	62	2260	2223	532	17.99	14.78	2.676	3864	4521	137.8	0	1	1	14
42862	5	2	21	4	4	5		21343.289017	21225.54399	2	71	2			2						70.9	172.8	23.74	0	19429.504888	0	233	1.634	1.106	15.317	0.806	501	2.65	26.1	0.5	33.7	728	1000	196	10.62	8.96	0.944	2786	1322	110.5	0	1	1	14
42865	5	2	23	4	3	1	1.66	28255.872133	28099.992295	1	72	2			2						116.8	171.3	39.8	0	14669.209652	0	423	2.149	2.214	38.319	1.966	799	76.03	164.2	3.9	68	1528	1564	369	42.06	17.63	2.358	4020	3453	193	32	1	2
42870	5	2	34	1	5	3	1.16	25990.375386	26403.704902	1	66	2			2						56.7	144.2	27.27	0	54131.932834	0	27	0.867	0.814	27.177	1.681	259	0.52	47.7	1.4	20.3	667	953	165	6.96	2.8	0.574	2393	1408	102.9	28	0	2
42877	5	1	22	3	4	5	2.59	92362.807959	91890.205962	1	64	2			2						107.8	182.5	32.37	0	54183.31385	0	179	1.601	1.557	24.867	1.241	520	2.9	33.7	1	75	738	1055	224	13.12	7.77	1.272	5016	1822	130.8	163	1	1	14
42880	5	2	28	3	4	1	2.91	66597.631645	67169.664642	1	60	2			1	18	3	8	4	18	69.2	177	22.09	0	38486.627569	0	487	1.52	1.451	20.412	1.324	629	2.94	37.3	0.3	153.3	869	1202	264	11.09	9.9	1.609	3590	2221	82.7	26	0	1	14
42890	5	1	35	1	4	1	2.33	36551.605358	38215.650102	1	71	2			2						83.1	168.8	29.16	0	21737.569068	0	430	2.062	2.149	27.965	2.019	757	6.28	50.5	1	130.6	1482	1735	321	21.94	21.04	1.766	7309	3514	189.6	135	1	2
42896	5	2	26	1	3	6	1	12061.188204	14561.451491	1	70	2			2						54.2	145	25.78	0	14045.374908	0	630	1.571	1.559	31.04	2.703	500	4.13	102.3	0.6	73.2	811	1785	407	20.07	17.91	1.936	3883	3828	116.7	22	1	2
42901	5	1	33	4	4	1	3.92	19134.368448	20436.207918	1	59	2			2						144.1	180.5	44.23	1	10668.437746	0	280	1.062	1.282	20.809	1.014	329	2.77	15.7	0.7	113.5	522	914	242	12.02	9.4	1.614	4191	1990	121	44	0	1	14
42902	5	2	31	1	2	6	0.8	15447.949378	15971.435876	1	65	2			2						97	141.5	48.45	0	32744.067445	0	433	1.416	1.76	18.733	1.519	453	2.99	52.9	2.7	93.2	742	1150	289	14.94	10.17	1.578	3574	2418	137.8	27	0	1
42903	5	2	22	3	4	6	1.54	90724.6497	91503.919052	2	62	2			2						55.1	167.5	19.64	0	146238.44294	0	902	2.224	3.726	18.494	1.615	741	7.77	100.2	8.6	36.2	2044	2319	315	16.29	12.99	1.216	4977	3099	165.8	316	0	2
42904	5	2	47	1	2	4	2.14	22291.904881	22029.485614	2	66	2			2						55.7	161.7	21.3	1	12237.808734	0	594	1.407	2.416	31.54	2.411	390	4.94	43.9	6.4	56.9	1076	1811	286	13.35	11.49	1.564	6533	3664	134.3	0	1	1	14
42905	5	1	30	2	4	6	0.49	22605.692394	25216.826287	1	70	2			1	20	2				73.7	169.4	25.68	0	24323.109506	0	579	1.948	2.564	24.618	1.88	597	4.82	211	3.1	111.5	1422	1859	354	21.4	16.42	1.859	4473	3034	155.4	11	0	1	14
42912	5	1	46	2	3	1	1.69	21526.509275	23086.043293	1	72	2			2						76.9	163.4	28.8	0	12824.747122	0	171	0.946	0.824	15.965	1.058	407	3.01	14.4	0.7	50.5	241	741	123	10.97	9.14	0.627	2771	1145	77.6	109	1	1	14
42919	5	2	20	1	3	6		23373.167023	24672.59435	1	66	2			2						57.8	159.3	22.78	0	13102.642512	0	742	2.169	2.11	45.119	2.605	1321	9.61	61.5	13	76.1	779	1188	242	29.27	15.84	0.884	3860	1975	210.3	0	1	2
42923	5	2	37	1	3	1	2.55	22923.597668	23288.155678	2	66	2			1	17	1				99.7	164.7	36.75	1	13246.612086	0	431	1.595	1.309	19.955	0.81	566	1.35	33.8	1.6	220	523	886	155	15.27	6.95	0.705	2954	1315	83.2	43	0	1	14
42932	5	2	42	3	5	1	5	129047.38255	133678.22681	2	65	2			2						57.4	157.4	23.17	0	236350.24475	0	311	1.934	2.427	20.308	1.405	503	5.56	24	4.6	77	916	1524	369	19.05	16.65	1.663	3514	2701	113.1	352	1	1	14
42937	5	1	22	1	3	5	1.28	24584.046265	25199.920323	1	63	2			1	999	3	4	3		106.4	181.6	32.26	0	24306.802711	0	60	1.373	1.073	20.953	1.936	456	2.96	218.7	0.3	71.8	354	851	278	14.29	9.64	1.064	2013	3022	65.2	0	0	2
42939	5	1	26	4	3	1	1.66	25926.274333	26008.385972	1	72	2			2						101.3	170.3	34.93	0	23807.63775	0	390	1.301	1.743	33.369	1.81	455	2.99	23.6	2.4	56.1	566	1401	295	13.77	12.51	1.459	5147	2561	146.6	125	1	2
42948	5	1	41	3	4	5	4.75	90414.494842	90397.298652	1	63	2			2						99.7	174	32.93	1	61079.605566	9	490	1.297	1.593	23.93	2.051	397	5.49	81.8	3.4	40	552	763	221	12.44	10.16	1.112	2224	2008	56.3	144	0	1	14
42950	5	2	40	3	4	1	5	104634.42688	107616.68156	2	66	2			1	0	3	15	4	25	94.9	161.8	36.25	0	72714.390362	0	286	1.872	2.245	28.631	2.071	759	4.21	50.9	2.1	76.2	1012	1862	471	28.3	26.26	2.335	6833	4210	149	427	1	1	14
42953	5	2	31	3	5	5	3.85	94752.680264	94790.868854	2	61	2			2						76.8	177.3	24.43	0	155575.99074	0	2651	3.586	2.357	34.453	3.628	1127	0.42	165.6	3	593.7	1860	1651	818	32.49	12.98	3.372	2838	3951	101.4	7	0	1	14
42958	5	1	37	4	4	1	1.85	18414.799055	19616.936852	2	74	2			2						90.2	176.5	28.95	0	35134.812497	0	304	1.096	1.048	24.394	1.399	371	2.08	46.2	0.5	39.6	690	1175	264	12.27	11.03	1.526	2858	1430	93.7	1	1	2
42969	5	1	34	3	5	1	0.5	24472.750795	25222.867333	1	69	2			2						101.1	177.3	32.16	0	14452.10582	0	1042	2.353	3.895	37.522	2.995	594	10.65	229.2	9.5	122.2	2011	2310	654	22.16	19.89	2.692	6863	4291	186.6	507	1	1	14
42973	5	2	37	3	3	1	3.54	79636.811473	80353.085285	2	59	2			1	29	1				63.5	162.8	23.96	0	46040.415474	0	153	0.509	0.905	5.969	0.532	227	0.78	12.5	0.2	12.1	387	434	146	4.9	3.1	0.56	1111	1619	18	447	0	1	14
42974	5	1	37	3	2	1	0.57	22514.973922	23648.714716	2	59	2			1	9	3	1	3		101.3	183.4	30.12	0	38813.572088	0	161	1.031	2.63	11.67	1.091	340	1.44	203.8	1.9	603.6	561	710	243	6.64	4.81	0.637	2138	2449	68.9	710	1	1
42977	5	2	38	2	3	1	1.06	28271.072337	28358.235829	2	61	2			2						64.3	155.7	26.52	0	58275.669169	0	91	0.522	0.706	8.697	1.004	81	1.43	173.7	0.9	5.7	205	340	121	3.1	3.3	0.606	1443	1551	32.6	118	0	2
42979	5	1	44	1	2	1	0	24613.893363	25381.653207	1	71	2			2						90.7	179.9	28.02	0	14100.003184	0	324	1.825	1.9	15.835	1.98	707	2.74	173.4	4.3	71.3	978	1326	331	15.34	9.72	1.702	3908	3858	92.7	0	0	2
42984	5	1	28	1	1	6	0.58	31733.916331	32582.253664	1	69	2			1	19	1				73	169.5	25.41	0	17303.150854	0	30	0.646	1.614	35.214	2.418	148	9.13	0	12.4	24.8	264	1199	221	6.79	3.86	0.634	1802	1541	190.7	83	1	2
42986	5	2	32	4	4	6	1.27	22829.995065	23221.452301	2	74	2			2						72.5	156.1	29.75	0	12122.435788	0	15	0.552	0.67	8.462	0.209	170	0	72.4	0	9.1	164	222	94	7.45	1.9	0.673	1272	511	20.7	0	1	1	14
42991	5	2	30	1	1	4	1.93	20569.26269	20346.765857	2	71	2			2						89.1	157.1	36.1	1	11573.510511	8.6	804	1.767	2.097	25.037	4.686	1571	14.41	140.3	4.6	47.8	790	1207	300	27.98	11.2	0.989	2186	1745	88.8	9	0	2
42993	5	1	55	2	3	1	2.36	14772.347456	14808.856805	2	61	2			1	15	1				96.6	171.1	33	0	8226.6086607	0	362	5.433	6.005	101.5	7.511	1231	20.61	10.8	18.9	75.2	1251	4094	990	19.89	19.52	2.014	7876	6816	395.9	284	1	1	14
42997	5	1	32	3	3	4	0.59	21157.052399	21325.08246	1	60	2			1	17	1				79.9	189.8	22.18	0	20541.722106	0	2328	6.292	9.438	105.693	6.425	1595	20.69	196.8	16.9	258.1	4144	5931	771	58.94	47.35	4.14	20165	8893	521.1	727	1	2
43007	5	1	47	2	5	1	5	84862.161849	86757.612857	1	73	2			2						65.9	166.6	23.74	0	51486.06295	0	929	2.598	2.102	33.723	4.244	807	0.98	67.7	1	44	514	1081	358	23.6	10.8	1.458	2837	3213	116.8	0	1	1	14
43008	5	2	31	3	4	1	2.9	72384.680214	73275.432398	1	63	2			2						104.9	159.8	41.08	0	43207.061183	0	760	2.693	3.94	45.093	2.629	671	5.93	16.7	1.9	73.6	2768	2965	363	22.3	20.48	1.466	6686	3125	222.3	532	0	1	14
43022	5	2	46	4	2	3	0.8	21944.860281	21853.19142	1	67	2			1	15	3	8	4	38	61.3	155.2	25.45	0	11861.024301	0	374	0.797	0.872	21.161	1.533	209	1.99	20.9	1.4	110.8	297	871	129	5.82	5.42	0.583	3469	1865	45.6	102	1	1
43024	5	2	50	2	4	1	5	14963.354775	14787.206858	2	66	1	48	1	1	18	1				70.8	152.2	30.56	0	8214.581693	0	1023	1.683	2.442	13.591	1.076	570	5.12	28.6	4.8	306.8	1150	1446	246	15.48	14.84	1.116	3967	1776	137.5	3	1	1	14
43026	5	2	38	1	2	6	1.45	15447.949378	15971.435876	1	65	2			2						93.8	165.2	34.37	0	9084.7647378	0	699	1.549	2.093	15.118	2.156	489	4.89	214.8	4.2	111	1695	2103	382	19.93	11.81	1.129	2680	3575	73.6	148	1	2
43037	5	2	28	4	3	5	0.73	25806.780709	25664.411831	1	65	2			2						89.7	166	32.55	0	23492.769624	0	764	1.967	2.157	19.945	1.714	960	8.46	145.1	4.6	23	1365	1035	169	22.89	7.42	1.026	2207	1696	86.2	21	0	1
43041	5	2	32	3	2	5	1.45	43691.978008	44016.167075	1	71	2			1	14	1				83.5	170.4	28.76	0	25954.254538	0	144	0.999	1.24	8.074	0.43	335	2.23	4.7	0.6	6.8	637	888	117	7.56	5.73	0.784	1834	1031	50.2	231	1	1
43044	5	2	28	3	5	1	3.98	98671.7689	102153.72485	2	63	2			1	20	3	1	2		65.2	166.7	23.46	0	167660.31521	0	402	1.358	2.322	27.85	1.51	339	2.34	44.8	2	92.3	969	1461	226	10.85	8.55	1.058	6754	2804	97.3	471	0	1	14
43050	5	2	44	4	3	1	3.57	30227.875571	32769.212518	1	59	2			2						73.7	163.2	27.67	0	27729.392114	0	259	1.281	1.97	15.031	1.032	310	2.29	50.3	2.8	85.6	544	1209	175	11.09	7.84	0.903	3819	2208	102.2	303	1	1	14
43053	5	1	46	1	5	5	1.47	15222.699428	16748.23634	1	70	2			1	13	3	13	4	33	83.5	168.6	29.37	0	35709.851487	0	293	0.704	1.635	17.533	1.032	279	1.73	13.1	3	29.7	548	925	335	8.04	8.65	0.679	1483	2334	64.4	362	1	2
43056	5	2	37	1	1	1	0.9	15447.949378	15971.435876	1	65	2			2						72.9	158.4	29.05	0	8481.8001592	0	373	2.034	2.444	23.421	1.165	718	3.55	12.5	0.4	43.1	1025	1607	255	15.69	10.42	1.055	3674	1626	152	133	0	2
43060	5	1	39	3	5	3	5	55681.860184	57041.515366	2	69	2			2						85.4	183.8	25.28	0	54946.139568	0	1002	2.461	2.434	26.198	1.894	1219	2.09	272.3	3.8	353.9	1092	1396	500	19.89	10.74	1.954	4261	4148	97.4	337	1	1	14
43062	5	1	44	3	5	1	5	142249.38229	148503.88566	2	65	2			2						77.6	173.1	25.9	0	262562.80143	0	538	1.173	2.063	34.83	2.358	356	3.29	114.1	2.8	54.4	1075	1490	304	11.13	13.37	1.783	3500	2799	103.7	185	0	1	14
43064	5	2	33	3	4	1	0.8	47963.030503	47982.361254	1	64	2			1	26	1				69.7	161.7	26.66	0	76683.773448	0	421	1.297	1.52	15.892	1.697	354	6.13	24.1	4.9	2.4	489	644	93	14.34	4.4	0.284	706	894	30.1	146	0	2
43065	5	2	33	1	4	5	5	17102.325074	16917.329957	1	65	2			2						69.2	156.6	28.22	0	9622.8018472	0	592	1.313	0.992	21.261	1.119	538	4.14	30.8	4.7	57.3	279	797	170	10.62	5.28	1.238	3122	1523	119.7	78	1	1	14
43067	5	2	30	1	4	5	3.82	28272.055057	28721.670527	2	65	2			1	18	3	9	4	20	75.4	164.9	27.73	0	15252.947295	0	651	0.727	1.386	14.084	1.189	249	1.44	64.1	2.9	120.2	565	747	295	6.9	5.12	1.047	3106	2208	35.4	436	1	1	14
43071	5	1	40	2	1	6	2.29	17743.787657	18373.577297	2	62	2			2						80.6	164.9	29.64	0	20200.197682	0	185	1.99	2.114	21.85	1.349	767	6.15	26.9	5.3	74.1	940	1395	324	26.18	20.66	1.52	3723	3107	138.6	62	0	2
43074	5	1	43	3	4	1	1.99	88836.108329	92556.613033	1	67	2			1	12	1				69.6	170.2	24.03	0	62538.610123	0	549	1.041	3.284	34.861	2.509	602	4.9	0.1	2.8	22.8	1321	1804	392	11.76	8.83	0.761	3476	2334	114.2	305	1	1	14
43078	5	1	44	3	3	1	5	134968.747	134943.07691	2	60	2			1	13	3	4	4	40	93.3	182.9	27.89	0	218608.65125	0	587	2.44	3.346	43.958	4.051	604	7.36	57.9	5.4	49.4	642	1724	367	25.22	15.26	1.594	5706	4375	116.3	426	0	1	14
43086	5	2	42	3	5	1	5	105878.3535	105858.48908	1	69	2			2						69.9	167.5	24.91	0	71526.415673	0	1054	1.703	3.177	32.811	2.125	583	6.51	42	8.8	59.1	1340	1479	381	13.55	10.15	0.903	2900	2859	94.4	5	1	1	14
43087	5	2	39	2	5	1	5	67939.553923	69498.23923	1	73	2			2						68	157.4	27.45	0	40979.828795	6.23	725	1.463	2.339	21.346	3.882	1082	12.94	54	8	49.5	1350	989	309	16.49	7.23	0.986	1700	2106	96.9	0	1	1	14
43091	5	2	47	1	4	1	1.45	16631.045847	16879.220684	1	65	2			2						85.1	163.3	31.91	0	9376.7361581	0	79	0.217	0.44	2.785	0.121	98	0.71	0.4	0.8	5.5	191	161	49	2.69	1.03	0.254	388	281	26.1	5	0	2
43092	5	2	48	2	4	3	0.58	24786.513618	24946.570202	1	62	2			2						89.6	169.7	31.11	0	14804.472386	0	177	1.479	1.267	21.513	2.081	455	1.52	97.9	0.6	43.1	457	985	424	14.41	9.1	1.495	3060	2755	117.4	190	1	1
43095	5	1	33	1	4	6	4.37	36551.605358	38215.650102	1	71	2			1	0	2				88	182.9	26.31	0	36861.238274	0	257	1.068	3.568	57.823	5.678	229	70.25	118.4	1.9	36	980	2224	585	37.87	287.3	14.853	4935	4015	380.1	89	1	2
43096	5	1	50	3	4	1	5	66464.947943	67674.924905	2	69	2			1	0	3	35	4	15	69.1	167.4	24.66	0	62631.064972	0	411	0.719	1.136	25.855	1.861	321	4.72	178.6	1.4	247	359	1062	238	11.41	17.53	0.978	3331	2439	88.8	0	1	1	14
43100	5	1	38	3	2	6	1.43	23499.338616	25992.084615	2	59	2			2						90.6	172	30.62	0	15326.304513	0	460	2.891	3.369	25.323	1.576	780	5.44	18.9	9.3	69.1	1498	2142	419	19.82	14.15	2.138	5219	3602	142	170	1	1
43106	5	1	46	3	1	1	0.07	109242.68156	113817.82469	2	59	1	36	1	2						100.7	181	30.74	0	76904.375925	0	588	2.115	1.846	20.219	1.013	550	12.46	19.4	12.1	13	754	1975	283	11.11	7.9	0.769	4097	2423	206	109	1	1
43112	5	1	23	3	2	6	1.57	81517.408584	84512.898915	1	67	2			1	16	1				78.3	184.7	22.95	0	48423.890199	0	1884	6.282	6.284	89.947	6.712	1919	16.3	246.4	18	77.8	1924	3934	713	42.32	34.62	2.456	11397	7574	286.7	398	0	1	14
43114	5	1	24	3	4	5	0.7	38786.479515	38588.016864	2	60	2			1	16	1				131.5	187.9	37.25	0	22753.530768	0	609	2.622	3.051	37.328	2.347	807	10.28	44.9	5.6	40	2220	2504	335	25.7	25.03	1.31	6281	2976	185	73	1	1	14
43116	5	2	35	3	3	5	1.65	31496.89359	31941.486706	2	62	2			2						52	154.7	21.73	0	81236.57975	11.26	702	1.239	1.546	17.129	1.305	895	3.5	115.6	1.7	177.3	731	870	182	9.35	8.36	1.183	2041	1791	102.8	39	0	1	14
43119	5	1	39	3	3	1	5	75231.023367	78517.743724	1	61	2			2						118.2	175.9	38.2	0	199693.67765	0	885	2.092	3.599	21.469	1.8	577	5.8	7.2	5.8	59.7	1223	1996	187	15.88	10.78	0.853	4460	1630	88.3	178	1	1	14
43124	5	2	46	3	2	2	1.15	26076.183897	27011.923501	2	68	1	30	1	2						144.5	180.4	44.4	0	43616.995152	0	84	0.927	0.931	25.099	1.082	277	0.01	310.2	0.2	39.5	817	790	325	11.05	6.14	1.13	1718	1881	67.9	1	1	1
43127	5	2	53	4	4	1	0.97	21630.05297	22368.068422	1	63	1	51	1	2						76.5	162.3	29.04	0	16904.355382	0	106	3.525	1.962	30.605	4.072	269	5.96	465.3	4.4	103.3	550	1582	373	19.7	24.14	2.305	9039	5761	143.7	101	1	2
43134	5	2	38	4	4	1	3.94	23944.204864	24354.767031	2	60	2			2						63	160.2	24.55	0	44577.690902	11.25	1192	1.579	2.205	23.743	1.314	627	4.37	96.2	3.5	107.7	839	1047	142	17.06	8.74	0.762	2922	975	111.7	0	0	2
43138	5	1	46	4	5	3	0.23	23532.292545	23741.632193	1	64	2			2						65.3	160.5	25.35	0	12885.993216	0	76	0.543	0.556	9.204	0.698	188	2.37	43.5	0.6	6.1	206	433	124	5.91	6.89	0.607	384	995	46	0	0	2
43139	5	2	21	1	3	5	1.15	21249.136074	21460.610473	2	70	2			2						80.9	160.9	31.25	0	43639.49958	0	580	0.876	1.779	12.652	0.8	212	2.62	119.2	7.1	71.6	857	805	225	4.78	5.2	0.602	2321	1894	59.9	224	0	2
43140	5	1	41	3	3	1	3.57	94759.282999	94741.260462	2	61	2			2						136.6	184.2	40.26	0	153481.45042	11.26	943	2.322	3.094	27.367	1.7	1002	7.02	100.6	7.9	22.9	1947	1882	293	20.45	18.73	1.223	4236	2540	208.2	0	1	1
43142	5	1	48	1	2	1	2.26	11503.233544	12336.609907	2	66	2			1	14	3	10	3		92.7	176.1	29.89	0	6853.2273112	0	438	1.183	2.666	10.462	0.917	363	3.18	24	4.7	67	863	1080	265	9.28	7.95	0.821	1522	2768	79.8	598	1	1	14
43151	5	1	50	4	3	3	5	22436.10665	24207.027109	1	68	2			1	15	1				83	176.2	26.73	1	48503.188627	0	649	1.605	3.112	62.491	4.107	454	6.92	10.6	4.7	152.8	1033	2709	378	18.96	20.02	1.328	7667	3208	221.6	0	1	1	14
43154	5	2	52	2	1	4	0	9898.767066	9782.23924	2	69	2			1	20	2				61.7	164.9	22.69	0	5379.9273975	0	370	0.518	0.965	9.772	0.969	235	1.31	88.5	0.1	14.3	271	348	189	5.66	5.62	0.933	1443	1964	27.8	284	0	2
43157	5	2	20	1	4	1		27883.911726	28557.143149	2	61	2			1	16	1				90.1	158.5	35.86	0	16243.682103	0	17	0.573	0.515	6.112	0.421	240	1.27	14.1	0.2	52.4	106	496	63	6.99	4.2	0.42	1152	693	65.1	172	0	2
43162	5	2	20	1	2	5	0.62	15981.857596	16367.724861	1	62	2			2						67.3	152	29.13	0	33283.271373	0	618	0.799	1.033	8.766	1.174	286	0.94	88.7	4.6	2.7	926	550	135	9.39	2.63	0.379	486	1306	21.5	49	0	2
43165	5	2	49	3	3	5	1.14	36632.623653	36869.175381	2	61	2			1	17	1				70.7	168	25.05	0	69009.554167	0	558	0.937	2.14	14.47	2.156	374	5.41	22.6	1.8	82.1	288	549	143	8.63	4.4	0.649	2466	1424	85.8	624	0	2
43166	5	1	54	3	5	1	5	125286.08749	131058.81439	2	65	2			2						88.1	172	29.78	0	121290.90843	0	114	0.669	1.362	21.756	1.441	293	5.28	34.6	1.2	53.6	261	855	218	13.53	14.89	1.207	3955	2467	84.7	456	1	1	14
43167	5	2	38	3	5	1	1.83	74833.761701	74863.922281	1	60	2			2						59.6	162.5	22.57	0	119644.96756	0.18	1044	2.219	2.567	34.691	2.818	1159	4.97	83.5	2.6	133.8	946	1493	398	17.59	13.7	1.945	4127	3257	156	194	1	2
43169	5	1	52	3	4	1	3.65	102792.35734	104663.66527	1	69	2			1	13	1				72.4	179	22.6	0	70719.097663	0	202	1.266	2.018	32.019	1.84	501	1.29	58.8	0.5	39	441	756	237	10.7	5.63	1.129	2624	1813	98.1	332	1	1	14
43170	5	1	50	3	5	1	5	90152.232156	93474.070661	2	71	2			1	17	3	32	4	18	99	184.1	29.21	0	55471.926068	0	435	2.845	2.608	41.99	2.458	1113	4.01	4.8	2.5	36.3	966	1730	435	24.25	10.96	2.029	6419	2474	175.2	2	1	1	14
43172	5	1	48	3	5	1	5	88460.260458	90029.025098	2	68	2			2						102.9	188.6	28.93	0	53427.473404	0	733	2.716	4.263	32.564	1.871	724	10.43	96.8	6.5	251.1	1911	2680	451	28.98	40.74	2.265	6946	4386	160.7	602	0	1	14
43173	5	1	34	3	9	5		77499.847246	81565.488155	2	67	2			1	12	3	6	4	28	112.5	192.1	30.49	0	46735.093615	0	161	1.468	1.52	30.23	1.885	159	5	0	1.6	4.2	592	1705	137	9.81	12.39	0.873	5861	1750	118.9	124	0	2
43174	5	1	49	2	4	1	5	69925.898233	71487.738178	1	70	2			1	17	1				89.8	171.8	30.42	0	66159.70658	0	294	1.575	3.384	25.673	1.275	249	5.2	59.6	1.5	32.4	1132	1399	269	10.07	12.97	0.801	3087	3168	105.4	1110	1	1
43175	5	1	39	1	1	1	1.99	21807.732796	22510.525888	1	65	2			2						84.3	174.3	27.75	0	12804.285939	0	764	1.506	1.179	26.158	2.445	257	0.4	94.8	0.1	52.6	411	1491	372	12.32	8.43	1.455	3296	3486	59.5	0	1	2
43176	5	2	36	3	5	1	4.25	94185.844338	95032.975866	2	59	2			2						84.2	160.9	32.52	0	91542.013252	0	338	1.246	1.345	32.093	2.391	378	1.78	151.7	1.3	41.2	567	1192	246	8.48	5.11	0.981	3874	2870	111.5	90	0	1	14
43177	5	1	36	3	5	1	1.61	23875.875668	24065.498721	2	60	2			1	14	3	15	4	20	78.9	172.7	26.45	0	39497.620935	3.23	576	2.019	1.367	32.581	1.369	401	7.26	47.7	23.6	114.8	596	1661	402	14.85	9.54	1.605	3449	2606	168.2	120	1	1	14
43189	5	1	48	3	5	6	5	116710.08033	118595.31198	1	69	2			1	15	3	15	4	33	89.6	177	28.6	0	191499.54824	0	113	0.77	0.587	26.617	1.153	185	4.4	6.7	13.5	27.6	249	703	134	6.71	3.45	0.54	1563	1161	122	0	1	2
43190	5	1	53	1	1	1	2.12	8616.625474	9116.435113	2	70	2			1	18	3	3	4	50	71.2	168.4	25.11	0	5064.3574344	0	121	0.919	1.184	28.671	2.331	283	4.84	63.7	1.3	38.5	309	1160	236	9.85	15.62	0.865	1913	2055	131.1	79	1	1	14
43198	5	1	24	3	4	5	1.73	95268.712162	104009.332	2	59	2			2						80.1	182.2	24.13	0	61329.390005	0	569	1.771	3.362	27.545	1.39	415	5.07	16.1	3.3	88.9	1229	1251	208	13.37	9.64	1.405	4993	2109	137.5	0	1	1	14
43199	5	2	22	1	2	4	0.79	22822.967264	23050.104653	2	66	2			1	0	3	2	2		43.8	152.8	18.76	0	12241.002176	0	975	1.945	2.104	36.986	2.225	814	4.58	108.4	0.6	562	1054	1658	280	18.09	12.45	1.145	6881	2924	146	2	1	1
43202	5	2	34	3	2	6	1.43	37168.30014	37183.280244	2	59	2			2						80.1	163.3	30.04	0	21925.223938	0	342	1.424	1.349	19.477	0.951	434	3.3	3.9	0.9	47.1	412	1006	135	13.44	11.74	0.731	3762	1181	99	59	1	2
43205	5	2	24	1	4	5	2.3	25876.282389	26133.806801	1	66	2			2						82.2	163.8	30.64	0	14865.256219	0	359	1.524	1.462	28.002	2.076	543	2.3	100.1	1.4	60	634	1283	281	17.36	10.49	1.393	3744	2519	130	29	1	1	14
43214	5	2	54	3	5	1	4.75	99668.260778	99351.69999	1	59	2			1	19	3	20	4	34	103	166.5	37.15	0	175659.11195	0	341	0.722	1.182	15.394	0.709	194	1.15	0.6	1.9	28.1	666	899	129	7.19	5.41	0.737	2079	980	66.2	284	1	1	14
43215	5	2	31	4	2	6	1.32	22829.995065	23596.084929	1	74	2			1	21	1				98	167.1	35.1	0	14598.292205	0	641	1.124	2.054	14.113	1.701	380	5.44	96	3.7	52.6	1014	1152	249	12.22	10.24	1.217	2850	2349	43.5	3	1	1
43216	5	1	48	2	3	1	1.16	35518.740305	38091.971433	1	72	2			1	17	1				76.3	174.9	24.94	0	81218.022907	0	280	2.671	2.458	34.965	0.769	906	1.32	1.1	3.9	20.5	447	1056	219	20.94	9.54	1.386	3830	1629	153.4	249	1	1	14
43221	5	1	34	3	2	1	0.51	22514.973922	23648.714716	2	59	2			1	16	1				77.4	176.5	24.85	0	22779.997534	2.03	899	3.484	4.62	43.321	3.69	1295	15.16	9.7	5.8	49.2	1265	1896	401	36.87	29.01	1.625	4445	2833	196.1	618	0	2
43224	5	2	42	3	5	1	3.57	85964.784144	85350.009582	2	61	2			2						104.2	176.6	33.41	0	138267.56368	11.25	1058	2.141	2.547	33.374	1.88	1031	5.02	101	3	55.2	1572	1793	304	21.05	18.67	1.326	5260	2089	237.9	29	1	1
43227	5	1	39	4	4	1	5	22065.460784	23222.662684	1	68	2			2						138.1	187.8	39.16	1	14367.265445	0	1876	3.445	5.547	49.762	5.332	1184	15.15	268.3	10.3	104.4	1609	2589	677	40.01	19.87	2.227	5893	3726	140	43	1	1	14
43229	5	1	53	2	5	1	1.45	18604.031121	18638.047295	1	67	2			1	15	1				79.4	167.6	28.27	0	12593.347304	0	229	0.808	1.192	9.226	0.663	259	2.91	7.1	3.2	9.4	405	291	72	7.72	6.01	0.54	1492	595	26.9	161	1	1	14
43230	5	2	29	3	3	3	1.7	108800.74163	111239.40405	2	61	2			1	12	2				45.2	152.6	19.41	0	65592.621965	0	1174	1.41	1.845	17.452	1.842	509	4.03	66.5	2.2	69.6	1463	1069	370	17.67	11.23	1.448	3109	1860	69.9	0	1	1	14
43232	5	1	46	3	5	1	5	88460.260458	90029.025098	2	68	2			2						81.1	177.8	25.65	0	60830.770659	0	1083	1.636	3.112	37.386	2.463	539	6.12	44.1	2	72.3	1005	1780	393	19.32	15.74	1.571	6262	4276	144.3	314	1	1	14
43233	5	1	40	1	4	4	4.29	28374.259294	31153.796722	2	65	2			1	18	1				77.8	165.7	28.34	0	17133.619452	0	136	0.661	0.775	24.013	1.752	159	2.96	14.8	0.8	52.8	315	843	122	8.73	8.21	0.595	2922	1574	66.5	108	0	1	14
43234	5	1	44	4	3	3	0.49	25280.866329	25460.224174	2	67	2			1	39	1				87.5	170.1	30.24	0	13818.775109	0	1009	0.508	0.858	7.736	0.353	264	4.14	8.5	0.7	56	237	264	51	8.02	2.99	0.528	1812	353	47.4	0	1	2
43238	5	1	48	3	2	3	0.99	27597.241	28753.028516	1	67	1	40	1	1	10	1				76	172.5	25.54	0	17063.404437	0	278	0.452	1.232	11.871	0.999	245	2.02	0.1	2	9.7	419	813	174	5.46	3.39	0.411	1284	1042	64	157	1	2
43241	5	2	47	1	4	1		14562.014974	14390.591611	2	70	2			2						51.5	156	21.16	0	7914.3779022	0	749	1.357	1.972	18.89	1.79	371	3.87	81.5	6.4	79.8	887	1301	305	13.37	11.54	1.188	4820	3052	94.6	8	0	1	14
43242	5	1	53	3	2	5	1.57	24097.169631	24574.026829	1	68	1	49	1	2						66.6	175.2	21.7	0	22742.50726	0	1017	4.925	4.701	53.057	1.72	1786	10.42	0.3	3.1	114.5	2120	3518	339	35.73	22.23	1.48	8500	2852	368.9	402	0	1
43246	5	2	21	4	4	6		26049.198831	26901.760671	1	64	2			1	19	3	7	3		68.1	162.6	25.76	0	14043.68952	0	335	1.677	1.8	28.143	1.779	523	2.55	162.4	7.6	57.2	1380	1327	319	12.32	12.97	1.57	3182	3245	129.1	14	1	1
43247	5	1	52	1	3	6	0.98	15232.987003	16759.554881	1	71	1	50	1	2						57.4	165.1	21.06	0	9217.2340364	0	293	2.572	2.917	46.349	4.25	589	4.55	254.7	3.3	85	833	1783	470	16.29	12.12	2.129	6627	5150	117.9	201	0	1
43250	5	1	20	4	3	5		23901.533524	24560.20039	1	64	2			2						72.9	186.9	20.87	0	15194.765698	0	263	0.933	1.617	21.5	1.748	308	4.5	7.6	2.2	32.7	659	1204	214	11.27	10.57	0.873	3273	1888	96.6	35	1	2
43252	5	2	31	1	5	1	3.87	17849.933105	17656.851144	2	73	2			2						96	166.5	34.63	0	44751.758448	0	525	1.59	2.125	33.28	2.496	976	6.81	65	3.2	146	1251	1776	321	29.03	19.17	1.375	5014	2995	111.9	89	0	1	14
43256	5	2	36	2	2	4	0.87	16052.324366	16101.815826	1	62	2			2						61.4	149.9	27.33	0	8551.0398123	0	505	1.306	1.485	15.375	1.116	357	1.83	17.5	2.6	60.7	491	865	219	11.7	6.73	0.801	1594	1626	80	189	0	2
43263	5	2	27	2	5	5	2.88	15098.167496	16735.181312	2	69	2			2						50.2	159.8	19.66	0	8887.395261	0	258	1.729	1.489	23.897	1.491	661	0.69	64	0.3	51.9	486	827	295	12.29	6.68	1.447	2686	2152	121.8	0	1	1	14
43264	5	2	46	2	5	1	5	19179.245353	19465.445399	1	68	2			1	15	3	16	4	30	70.2	163.7	26.2	0	10705.38968	0	631	1.599	2.016	23.085	1.874	765	5.66	32.8	5.1	10	853	1045	191	18.5	7.24	1.109	2756	1620	77.5	5	1	1	14
43273	5	2	28	4	4	1	2.42	29760.881158	29596.698601	1	68	2			2						110.7	170.6	38.04	0	27092.318595	0	614	1.516	2.438	20.605	1.378	415	4.04	7.7	3.3	49.5	1094	1536	272	16.64	11.62	1.61	4688	4119	129.6	69	1	1	14
43277	5	1	28	3	4	1	4.83	83279.545157	90535.842137	2	64	2			1	18	3	3	4	25	80.6	188.7	22.64	0	51874.894069	0	1389	2.238	4.231	20.59	2.114	994	10.84	133.8	15.8	89.5	2378	2238	366	18.26	16.71	1.239	3009	3745	107.8	169	1	1	14
43281	5	1	46	3	4	1	1.65	119666.88146	119644.12167	2	60	2			2						97.3	179	30.37	1	71002.469721	0	651	2.533	2.606	32.604	1.446	909	3.05	15.4	0.5	92.3	1060	1809	282	21.92	12.43	1.124	5851	2262	171.4	172	0	1	14
43282	5	2	31	3	4	1	4.01	80583.270132	80615.747963	1	64	2			1	18	1				76.1	176	24.57	0	47535.298538	0	323	2.437	4.602	37.063	2.2	508	6.41	20.6	1.8	66.9	906	2088	377	17.2	17.56	1.745	5650	5103	128	1476	1	1	14
43283	5	1	53	1	1	1		10203.916217	12227.922655	2	71	2			1	16	3	15	4	37	71.5	168.1	25.3	0	13443.569038	0	262	2.004	1.907	42.516	3.093	729	4.18	24.7	1.7	20.5	419	865	245	21.59	7.44	0.973	3195	1711	111.4	185	1	1	14
43284	5	1	55	1	1	4	0.15	16143.008083	17724.374303	1	66	2			1	14	3	13	4	42	71.1	162.4	26.96	0	37791.129837	0	589	2.156	2.785	21.919	1.687	653	6.04	6.5	9.6	21	935	1101	198	18.95	5.96	0.896	2351	1657	87.9	175	1	2
43285	5	1	24	3	3	1	3.29	107095.00318	108288.68175	1	69	2			1	19	1				116.3	179.5	36.1	0	62046.850864	0	486	1.921	2.051	29.078	1.875	722	3.2	191.8	1.5	86.6	921	1311	285	15.34	10.95	1.405	3801	2380	166.3	48	1	2
43293	5	2	52	1	1	1	2.42	11163.525083	11330.11148	1	65	2			1	30	3	17	4	35	66.7	154	28.12	0	6294.0978129	0	401	1.323	1.977	18.026	1.414	299	3.89	4.2	6.1	42.9	844	1268	255	10.39	8.67	1.052	2680	1893	102.9	94	1	1	14
43295	5	2	29	2	5	1	5	22936.811355	25423.727539	2	70	2			2						46	146.3	21.49	0	64437.113072	0	1446	1.016	1.392	20.965	1.796	515	3.08	95.2	3.6	43.3	579	819	186	9.95	9.21	0.722	1386	1765	54.5	1	1	1	14
43298	5	1	27	2	2	5		19290.054137	23016.38441	1	73	2			1	15	1				81.2	166	29.47	0	12223.094684	4.95	1469	5.017	5.747	74.115	5.717	1441	11.46	82.3	11.1	98.7	2322	3839	1023	46.35	36.77	3.51	5984	6931	280.7	167	1	1	14
43300	5	2	45	4	2	1	3.49	28558.830985	28439.534007	1	68	2			2						76.8	159.4	30.23	0	15435.823422	0	397	0.537	0.968	3.839	0.948	174	1.66	128.4	5.1	80.2	1180	667	167	3.05	3.77	0.733	704	1988	37.6	1	1	1	14
43306	5	2	26	3	5	1	5	137054.24758	144223.28173	2	65	2			1	18	2				69.8	157.1	28.28	0	280599.47494	3.38	1020	1.154	2.104	26.307	2.049	489	5.81	90.4	6.3	139.5	1131	1622	342	11.46	13.84	1.285	2247	2600	77.5	195	0	1	14
43311	5	1	47	1	4	1	1.07	15222.699428	15697.527899	1	70	2			2						81.1	181.7	24.56	0	8720.2827784	0	473	4.092	4.627	61.623	3.639	617	8.37	28.7	12.1	57.3	1526	3140	493	32.54	35.97	3.452	8874	6139	253.9	10	1	2
43315	5	2	49	1	3	1	4.72	22291.904881	22624.553225	2	66	2			2						66.3	158.2	26.49	0	42589.110812	0	291	1.334	2.468	26.483	2.368	460	5.12	120.9	2.9	253.3	952	1343	288	12.77	16.2	0.987	2520	3084	121.6	415	0	1	14
43316	5	1	39	4	4	1		20085.458704	21396.658952	2	64	2			1	27	1				68.7	176.9	21.95	0	13237.563796	0	219	1.082	1.723	28.719	1.015	489	4.19	2.2	5	80.7	547	1145	331	15.57	8.58	1.068	4777	1411	134.7	137	1	1	14
43323	5	1	52	2	4	1	2.42	23868.721404	24369.743018	2	62	1	50	1	2						132	175.4	42.91	1	45613.851774	0	671	1.318	1.951	30.651	2.05	396	4.19	23	4.4	56.1	1200	2131	377	14.84	12.35	2.531	4671	2774	204	157	1	1	14
43324	5	1	20	4	2	6	1.21	22789.309376	23363.759679	1	74	2			2						76.9	175.5	24.97	0	21386.791457	0	348	1.179	1.547	25.234	2.15	544	37.41	243.8	1.9	72.5	1330	1944	420	12.97	26.94	4.417	5148	4846	280.1	4	1	2
43329	5	1	37	3	5	1	5	55681.860184	57041.515366	2	69	2			2						164	180.7	50.23	0	93619.674273	0	1123	3.349	3.156	72.473	5.453	2380	11.82	248.5	4.4	159.3	1283	2288	784	64.58	43.75	3.13	6313	6704	170.6	99	1	1	14
43334	5	2	50	3	4	1	1.5	95352.038125	95049.186284	1	60	2			2									0	153980.29223	0	82	1.191	1.372	8.622	1.757	405	1.61	562.1	15.2	11.8	3716	1259	286	5.41	4.73	1.3	1363	3965	33.8	2	0	1
43336	5	2	23	4	4	1	2.83	31759.044586	31583.838714	2	72	2			2						58.9	153.3	25.06	0	47124.616776	0	1145	1.856	2.855	46.472	3.599	571	6.08	287.8	8.5	70.3	3569	3062	493	22.12	22.1	1.563	6062	4200	156.1	5	0	1	14
43338	5	2	26	3	5	6	5	84208.282216	90046.847943	1	73	2			2						51.6	165.4	18.86	0	53096.372701	0	578	1.324	1.374	14.268	0.561	535	1.19	18.6	0.8	353	521	525	197	11.11	4.81	0.875	2050	1379	68.4	95	1	1	14
43339	5	2	34	1	3	1	4.97	25596.58182	25319.704691	1	66	2			2						69.3	172.6	23.26	0	14402.184133	0	49	0.266	0.364	3.64	0.385	58	0.09	0	0	2.1	72	196	84	5.42	1.46	0.345	1248	755	23	37	0	1	14
43340	5	2	34	2	3	1	1.99	22720.683627	22474.914966	1	71	2			2						56.6	165.7	20.61	0	11935.541602	0	130	0.634	0.675	12.068	0.797	177	1.66	21.5	0.1	27.5	278	406	112	5.76	6.03	0.536	1330	812	51.6	31	1	1
43345	5	1	42	3	4	1	0.81	85786.091878	85769.775977	2	59	2			2						96.9	174.6	31.79	0	57952.883153	9.9	320	1.41	1.862	132.896	7.855	532	19.04	121.1	24.6	185.6	576	2541	425	22.64	20.64	1.382	4325	4174	556.1	94	1	1	14
43347	5	2	37	4	5	1	4.48	29192.647143	29054.858263	2	72	2			2						108	174.1	35.63	0	15167.684133	0	642	0.792	0.679	19.379	1.064	401	1.63	25.8	1.2	119.6	688	1009	263	10.81	8.08	1.327	3358	1548	116.2	16	1	1	14
43349	5	2	26	2	4	6	4.66	17027.248993	17661.229593	1	65	2			2						120.1	162.2	45.65	0	44762.855743	0	224	0.954	1.376	16.662	1.247	191	2.72	103.2	1.3	140.7	549	1067	181	6.68	5.8	0.923	3300	2345	45.7	189	1	1	14
43356	5	2	34	4	3	6	4.25	24385.963858	24270.862455	2	68	2			2						63.2	158.1	25.28	0	15015.759743	0	442	1.024	5.304	55.108	5.127	454	16.21	0.7	4.1	11.1	787	927	181	10.41	6.74	0.681	2382	1393	83.8	391	1	1
43362	5	1	24	1	1	5	1.74	20523.202168	21071.845405	1	70	2			1	14	3	8	4	16	104.2	162.7	39.36	0	11985.945383	0	130	0.308	0.44	27.213	1.524	123	0.71	27.6	0.2	101.6	481	600	197	3.64	2.58	0.59	1739	1355	51.1	27	0	2
43363	5	2	23	3	2	1	2.18	83116.45505	87805.131279	1	63	2			2						70.5	165.1	25.86	0	51774.538276	0	11	0.271	0.248	4.212	0.627	90	0.42	18.9	0	13.5	69	175	74	3.07	1.72	0.391	643	847	8.6	27	0	1
43364	5	1	25	3	4	5	0.19	81172.524673	84323.997531	2	68	2			2						65.1	177	20.78	0	48315.654178	22.52	1087	23.111	7.993	96.95	6.997	3166	21.57	252.2	6.8	39.2	2206	3126	822	43.37	35	4.709	3514	2287	186.5	0	0	1	14
43367	5	2	41	3	5	1	4.83	82333.450298	85620.508376	2	64	2			1	14	1				53.7	161	20.72	0	50811.251472	0	190	0.792	2.034	18.899	1.534	230	4.43	10.1	1.2	24	838	1045	265	6.2	10.37	1.063	3111	2038	83.2	428	1	1	14
43376	5	1	33	1	3	1	1.45	21807.732796	22510.525888	1	65	2			2						101.2	184.9	29.6	0	12804.285939	0	152	3.749	2.353	33.154	1.773	1265	1.29	208.1	0.6	74.5	1059	1882	356	27.38	9.11	2.247	5740	3705	154.9	237	0	2
43378	5	2	24	1	1	6	0.62	14568.221986	14713.206986	1	65	2			2						79.3	156.2	32.5	0	7813.6043825	0	79	0.797	0.918	21.978	1.881	200	3.66	216.9	0.4	47.4	789	984	250	11.06	14.07	0.961	1677	2614	83.5	45	1	2
43379	5	1	52	3	3	1	5	104240.23017	104430.82617	2	61	1	40	1	2						82.8	168	29.34	0	96647.522961	0	903	1.778	3.143	30.088	3.133	574	8.83	82	4.9	130.4	1086	1861	352	20.19	18.48	1.664	4801	3438	142.9	151	1	1	14
43381	5	1	28	3	4	1	4.38	89655.454447	89196.705435	1	59	2			1	0	3	2	4	24	110.1	188.3	31.05	0	52595.083822	0	876	3.449	5.791	42.847	2.21	1176	10.05	197.5	5.3	131.3	2550	3036	397	28.6	22.33	1.935	6557	3646	261	57	0	1	14
43382	5	2	46	3	5	1		107369.69386	108063.02358	2	61	2			2						98.4	176.6	31.55	0	174492.73375	0	842	2.306	2.979	34.963	2.944	878	7.54	49	0.9	532.6	599	1354	318	44.85	18.87	0.768	2398	3084	122.4	386	0	1	14
43385	5	1	29	1	1	6	0.73	23140.661164	24709.816215	1	65	2			1	18	1				53.5	162.4	20.29	0	13122.409577	0	62	1.952	2.189	68.529	4.746	585	11.87	22.6	1	60	829	2583	534	26.78	34.14	1.613	5451	4034	241.1	0	1	2
43393	5	1	21	2	2	5	4.72	24342.505253	24655.376656	2	68	2			1	14	1				70.8	176.2	22.8	0	62705.862454	0	514	1.093	1.409	21.758	1.64	410	3.02	50.8	0.6	44.9	1072	1205	253	12.36	12.12	1.142	5124	2316	86.5	241	1	2
43401	5	1	48	3	5	1	5	91602.189885	94786.081194	1	73	2			2						87.1	186.3	25.1	0	153054.04088	0	495	1.37	2.265	26.631	1.601	422	1.83	16.4	2.2	97	754	1293	235	11.12	8.3	0.918	4185	2344	137.2	408	0	1	14
43402	5	2	23	4	2	5	0.33	31500.176354	31326.398586	1	59	2			1	19	2				87.3	171.5	29.68	0	71596.597295	0	372	1.569	1.968	21.892	1.104	527	2.9	24.5	3.3	78.5	562	1041	197	14.17	6.72	0.992	2477	1493	158.4	0	1	1
43404	5	2	40	3	4	3	1.76	46122.026358	47594.734587	2	66	2			1	14	1				55	163.1	20.68	0	32158.78858	0	1492	3.356	5.6	33.845	3.063	327	13.53	17.1	26.5	213.9	3632	3812	590	11.65	24.07	1.863	11154	5588	188.8	185	0	2
43406	5	2	38	1	2	1	0.39	25990.375386	26403.704902	1	66	2			2						96.1	153	41.05	0	14021.967103	0	213	1.413	1.471	22.895	1.774	486	5.61	32.8	0.6	44.3	657	1363	235	17.21	14.87	1.133	3871	2559	105.7	58	1	2
43407	5	2	55	1	2	3	2.15	16965.190773	16765.477336	1	66	2			1	17	3	30	4	25	57.3	151.8	24.87	0	9220.4912025	0	438	2.206	2.188	17.92	1.05	535	2.38	19.6	3.8	92.2	1080	980	198	15.24	5.47	0.946	4326	2029	89.8	142	0	1	14
43408	5	1	22	4	1	6	1.16	23679.815402	24339.511012	1	59	2			1	17	2				65.2	177.5	20.69	0	36315.729046	0	1045	3.54	4.762	36.13	3.708	1354	12.04	158.6	10.6	18.5	1046	1357	205	39.9	13.35	1.327	4610	1736	159.4	0	0	2
43411	5	1	47	4	2	1	4.66	21540.219832	21992.364525	1	62	2			1	12	3	10	4	37	71.2	173.8	23.57	0	11936.561807	0	246	1.71	2.191	32	1.83	450	5.13	362.7	3.5	60.7	909	1289	302	17.18	13.91	1.205	2897	2860	126.6	233	0	1	14
43412	5	2	27	4	4	5	0.64	31759.044586	34382.800119	2	72	2			2						58.8	163.3	22.05	0	17949.061981	0	699	2.917	2.339	24.975	2.402	1022	4.08	337.8	3.3	389.1	996	1206	462	20.92	11.03	2.058	3671	4297	144.8	50	1	2
43415	5	1	52	3	3	1	5	83459.201226	83611.800559	2	63	2			2						108.5	178.1	34.21	1	56494.783306	0	311	2.251	2.311	37.521	2.737	362	2.96	34.3	2.2	43.4	718	1756	400	13.92	11.86	1.811	5197	3509	148.9	312	1	1	14
43420	5	2	46	4	4	3	2.78	28558.830985	30959.846967	1	68	2			2						131	160.6	50.79	0	26198.30232	0	170	0.445	0.427	10.684	0.933	72	1.47	32.9	0.9	20.1	250	458	88	3.64	3.23	0.458	1592	905	39.5	0	1	1	14
43424	5	2	37	3	4	1	3.41	80583.270132	80615.747963	2	60	2			2						58.1	157.3	23.48	0	47535.298538	0	516	1.954	2.154	26.653	1.994	374	4.85	36.2	6.8	23.8	1123	1426	225	10.31	9.47	1.049	3920	2361	87.8	4	0	1	14
43425	5	2	32	3	4	1	2.02	70435.73941	71429.972216	2	63	2			2						87	163.1	32.7	0	117234.80152	0	261	0.993	1.454	20.094	1.347	269	4.73	15.4	3.3	34.7	739	1304	312	10.67	13.78	1.415	3288	2689	93.8	12	0	1	14
43433	5	2	55	3	4	3	3.33	119055.47488	125825.04848	1	69	2			2						63.8	171.2	21.77	0	74670.523465	0	990	1.049	2.245	17.982	1.922	521	2.87	257.9	9.9	209.5	1740	1396	447	8.09	7.92	1.457	2066	4588	50.7	303	1	1	14
43435	5	2	34	1	4	6	1.93	20569.26269	20346.765857	2	71	2			2						75.2	160.5	29.19	0	11573.510511	0	231	1.444	1.372	20.478	1.485	654	18.17	129.4	3.3	103.4	604	1054	374	17.89	84.02	5.258	3384	3145	149.4	154	1	1
43440	5	1	42	2	3	1	1.45	16110.353949	16682.167262	1	62	2			2						82.4	172.6	27.66	0	36727.962386	0	943	1.663	2.245	22.649	2.108	689	9	69.2	4.5	316.8	1079	1387	299	18.57	15.81	1.816	4516	2848	150.9	94	1	1	14
43444	5	2	54	4	5	3	0.73	20683.132766	20596.734439	1	65	2			2						99	159.5	38.91	0	17429.009782	0	714	1.325	2.473	15.745	1.569	499	6.37	1.2	4.6	27.1	503	952	178	15.6	7.02	0.929	2297	1396	86.1	192	0	1
43445	5	1	50	1	1	6	1.13	11634.593809	13942.38351	1	69	2			1	16	1				69.2	160.9	26.73	0	26245.544404	0	298	1.478	1.906	43.014	2.918	378	2.7	102.5	1	66.9	1331	2346	454	17.34	16.12	1.474	3818	3752	152.6	113	0	2
43451	5	1	36	3	5	3	5	78136.740457	82235.792775	2	72	2			1	16	1				92.3	184.6	27.09	0	79214.92475	0	104	1.7	3.963	48.384	1.989	344	20	5.6	2.7	37.2	409	2063	392	24	43.61	1.876	3666	3720	218.3	761	1	1	14
43453	5	1	40	1	2	1	0.5	24613.893363	25381.653207	1	71	2			2						113.1	173.2	37.7	0	13959.120006	0	353	1.67	2.144	32.87	2.229	516	7.55	113.2	2.4	91	1423	1952	395	20.12	22.28	1.64	6732	3730	122.4	145	1	2
43455	5	1	25	2	4	1	5	80078.914273	80617.068742	2	60	2			2						73.8	161.7	28.23	0	46191.671745	0	284	1.348	0.533	9.214	0.837	273	0.59	45.8	0.4	8.7	260	392	138	6.6	4.44	0.935	2281	1034	62.6	0	1	1	14
43456	5	1	43	3	3	4	2.12	94759.282999	94741.260462	2	63	2			1	27	1				55.6	159.4	21.88	0	87680.12743	0	1224	1.189	3.978	19.287	3.328	411	15.61	28.8	13.9	67.8	1990	2672	364	20.81	25.72	1.755	5446	4304	185.2	488	0	1	14
43459	5	2	28	3	4	1	3.69	122917.82875	123973.61786	2	60	2			1	19	2				78.6	165.1	28.84	0	203472.32446	0	397	1.099	1.224	23.405	1.561	380	2.23	31.3	1.5	44.8	597	958	169	11.66	6.12	0.769	2765	1664	91.6	132	0	1	14
43463	5	1	20	3	3	6	3.43	91062.714372	93809.748799	1	61	2			2						53.1	170.9	18.18	0	238585.73678	0	1807	4.863	5.731	64.607	4.772	1983	8.32	81.2	10.4	108.8	2237	2918	533	37.32	23.81	3.184	6016	4361	212	0	1	1	14
43465	5	2	49	4	2	1	2.83	25996.158703	26883.145288	2	64	2			2						60.8	161.5	23.31	0	20316.561679	0	359	1.718	1.918	24.29	1.325	433	1.4	20.5	0.6	97.8	484	1408	330	12.68	9.76	2.089	3665	1522	210.8	1	1	1	14
43466	5	2	47	3	5	1	5	120190.36681	119330.82903	2	60	2			2						73.8	157	29.94	0	80629.400187	0	606	0.508	1.432	11.802	1.255	257	1.56	201.5	2.6	42.3	683	729	221	4.82	4.78	0.807	2550	1731	19.1	101	1	1	14
43475	5	1	31	3	3	4	1.16	75231.023367	78517.743724	1	61	2			1	18	1				71.5	174	23.62	0	44988.808212	0	441	2.594	2.157	34.916	1.614	931	2.17	215.4	0.8	153.8	648	1052	311	21.1	9.69	1.624	5075	3828	166.7	163	0	2
43476	5	1	50	3	3	1	5	83459.201226	83611.800559	2	63	2			1	18	3	10	4	40	71.2	172.4	23.96	0	77380.154032	0	753	2.167	3.924	47.605	3.975	609	13.09	5.5	4.3	94.2	1424	2094	553	23.28	25.69	2.086	6709	3694	166.6	622	1	1	14
43478	5	1	37	1	1	5	0.71	27917.248357	33919.825843	1	69	2			2						82.8	160.1	32.3	0	85970.700004	0	295	3.076	2.675	41.739	2.139	861	2.42	28.9	5	35.9	621	1316	246	16.29	8.46	1.539	3425	2768	186	26	1	2
43482	5	2	29	3	4	1		126934.19857	129779.30472	2	61	2			1	19	1				77	161.5	29.52	0	330066.87932	0	86	1.209	1.367	15.81	0.86	223	2.95	5.1	0.7	56.1	424	919	175	11.38	8.77	0.984	2797	1616	63	268	0	1	14
43486	5	1	39	2	3	5	1.71	20748.623958	22114.240086	1	59	2			1	28	1				82.7	174.9	27.03	0	36295.107876	0	855	1.67	2.896	27.475	2.346	582	4.8	42.5	7.1	113.1	1216	2435	715	17.7	16.44	2.716	4727	3782	154.2	27	1	1	14
43488	5	2	29	1	3	4	0.58	23373.167023	24672.59435	1	66	2			2						80.2	161.2	30.86	0	23798.165849	0	304	0.776	1.155	15.077	1.531	212	2	103.6	1.5	78.8	509	1029	167	7.64	6.08	0.879	2782	1563	72.9	0	1	2
43496	5	1	43	4	3	1	3.3	31248.654334	31075.482694	2	66	2			2						86.2	168.2	30.47	0	23484.862135	0	49	0.681	0.816	11.487	0.521	183	4.4	3.6	0.3	45.8	350	555	128	9.53	9.63	0.722	1194	937	61.1	11	1	1	14
43505	5	2	47	4	5	1	3.91	28154.526118	28036.918016	2	66	2			2						85.5	172.7	28.67	0	21188.509308	0	752	1.859	2.606	16.146	1.897	681	4.04	73.8	4.1	77.6	1701	2249	431	21.87	15.16	1.928	5225	3496	143.1	83	1	1	14
43508	5	1	40	4	2	5	0.57	31248.654334	31075.482694	2	66	2			1	18	2				83.6	180.9	25.55	0	26296.153571	0	571	0.723	2.27	21.622	1.97	154	11.7	53.9	8.2	40.8	1085	1451	255	17.13	23.27	1.186	5852	3596	112.9	0	1	2
43517	5	2	33	2	5	1	2.07	72384.680214	73275.432398	1	63	2			2						78.1	155.1	32.47	0	41985.087937	0	290	0.981	0.906	10.138	1.242	340	0.96	34.6	2.2	50.3	373	592	196	7.09	4.7	0.857	2166	1922	42.8	83	0	1	14
43528	5	1	52	1	2	1	0.7	11808.000074	12372.140082	2	72	2			1	13	1				76.4	165.6	27.86	0	6872.9650161	0	0	2.033	1.805	38.661	4.217	2226	1.44	14.9	0	93.1	478	2649	717	35.26	13.32	2.926	308	5171	56.6	0	1	2
43534	5	2	45	3	3	1	5	120190.36681	119330.82903	2	60	2			2						63.1	168.6	22.2	0	223356.42781	0	200	1.579	1.759	31.248	2.666	601	6.59	38.4	1.1	33.7	403	1107	261	18.11	16.68	0.978	2787	2101	66.9	50	1	1	14
43537	5	1	23	2	5	6	1.47	51019.158646	51587.817077	1	69	2			2						83.1	176.6	26.65	0	30418.898883	0	838	4.357	4.014	50.187	3.68	1156	6.59	48.4	9.1	35.3	1612	2757	518	26.85	23.22	2.28	10274	5741	277.1	193	1	1	14
43545	5	1	27	3	2	5	0.05	105836.78258	107182.94047	2	66	2			1	15	1				81.9	176.3	26.35	0	61413.287285	0	849	1.986	2.822	34.19	3.715	736	7.26	135.7	6.1	64.2	1025	1511	331	14.45	10.9	1.068	3507	2692	128.4	143	0	2
43548	5	2	26	3	4	1	4.66	81665.472086	83074.276025	1	67	2			1	13	1				76.5	163	28.79	0	48984.976403	0	706	2.17	3.358	33.17	3.019	631	8.56	30.3	7.2	52.7	1236	2090	268	25.7	14.67	1.094	4753	3113	117.6	268	1	1	14
43552	5	2	45	3	4	1	2.59	80250.366559	82537.635085	2	68	2			1	15	1				65.4	166.9	23.48	0	55768.991668	0	491	0.813	1.266	14.329	1.119	284	2.4	11.8	0.9	50.7	880	1128	180	7.79	6.37	0.621	2948	1510	74.2	44	0	1	14
43553	5	2	24	4	5	6	2.5	26529.793946	28721.537889	2	68	2			2						145.1	160.2	56.54	0	17769.278418	0	461	0.493	0.631	11.655	0.829	165	0.96	54	0.1	107.2	907	581	304	8.15	5.31	1.225	1349	1411	85.2	139	1	1	14
43555	5	1	31	1	2	6	0.46	27181.004297	28371.914998	2	64	2			2						132.2	165.6	48.21	0	15067.205918	0	22	0.628	3.098	54.603	5.067	304	11.4	9.6	0.5	31.5	460	1011	353	7.95	12.43	0.735	1537	1824	54.6	210	1	2
43557	5	2	26	3	4	5	3.65	82133.161366	86429.383107	2	68	2			1	20	3	6	3		79.2	165.8	28.81	0	141852.66016	0	598	1.126	1.463	15.904	1.076	413	1.76	24.8	2	168.5	726	777	159	9.02	7.84	0.683	2021	1135	75.2	43	0	1	14
43559	5	2	21	3	4	5	1.67	75648.284097	78017.061166	1	73	2			2						56.8	169	19.89	0	124684.2066	0	584	1.363	0.9	9.613	0.5	588	0.79	194.7	0.3	183.4	753	594	153	9.86	4.68	0.748	1573	1318	80.5	0	0	1	14
43561	5	2	21	3	4	5	0.29	75648.284097	78017.061166	1	73	2			2						53.6	167.5	19.1	0	124684.2066	0	2028	2.263	2.308	40.73	3.772	574	1.8	164.2	2.5	655.2	691	1538	544	16.47	10.88	1.882	2752	4963	152.6	306	1	1	14
43564	5	2	29	1	3	1	3.13	16647.413315	17262.530571	2	74	2			2						54.3	153.5	23.05	0	9167.4496696	0	695	2.773	3.627	70.361	4.103	546	5.82	130.7	6.2	86.3	1982	3405	627	24.77	26.84	2.422	5091	5172	252.7	7	0	1	14
43565	5	2	20	1	2	5	1.45	15380.135704	16235.191786	1	65	2			2						64.7	162.5	24.5	0	9234.7926006	0	633	0.838	1.837	24.673	1.719	331	2.06	258.5	3.3	58.3	1036	1431	412	10.32	9.11	1.658	2417	2960	68.6	204	0	2
43571	5	1	24	3	5	5	3.27	80731.926887	80318.837779	2	63	2			1	19	3	2	4	21	61.1	173.7	20.25	0	128362.82748	0	788	1.487	2.713	33.102	3.549	395	11.02	26.4	5.3	56.7	1499	2232	396	21.45	25.04	1.51	4619	3787	125.7	2	1	1	14
43572	5	2	45	3	1	6		96541.075087	95850.6645	2	59	2			1	13	1				60.9	154	25.68	0	64764.333318	0	71	0.978	1.05	14.174	1.014	270	0.85	777.4	0.3	37.1	765	604	234	5.7	2.8	1.06	1396	2114	60.7	145	1	2
43574	5	1	50	3	3	4	3.23	86053.459426	86210.80218	1	59	2			1	21	1				117.9	183.6	34.98	1	152425.30277	0	830	0.858	1.313	19.678	1.027	462	1.3	85.6	2.1	706.9	762	768	145	9.27	6.34	0.989	2779	1487	70.7	0	1	1
43575	5	2	47	4	3	1	1.51	24765.183917	25268.755563	1	59	2			1	15	3	14	4	27	114.2	149.9	50.82	1	36042.559371	0	413	4.166	4.856	35.241	1.974	426	5.27	118.3	9.8	80.3	1772	1230	219	28.87	8.34	1.965	3265	1850	113	112	1	2
43579	5	1	28	2	4	5		23922.126495	24664.086145	2	62	2			2						58	164	21.56	0	23789.959186	0	740	1.336	1.818	22.248	1.393	511	7.35	95.3	1.8	382.1	957	1242	316	18.62	18.99	1.513	4374	2370	112.7	149	1	2
43581	5	1	40	1	2	3	2.27	24613.893363	25381.653207	1	71	2			1	23	2				70.3	175.7	22.77	0	47779.155251	0	612	2.023	3.195	28.838	1.861	513	10.79	4.8	10.3	28.5	1948	2129	296	17.48	20.97	1.137	4541	2600	177.4	45	0	1
43582	5	1	46	2	4	6	2.66	24674.873602	26462.497609	1	72	2			2						98.6	178.4	30.98	0	14700.43332	0	527	1.41	2.154	17.152	1.003	454	3.12	288.3	4.3	29.2	998	1194	219	10.28	8.96	1.143	2208	2253	95.8	29	1	1	14
43583	5	2	24	4	4	5	1.93	27581.504645	28168.995807	1	64	2			1	13	1				72.5	158.7	28.79	0	25785.423543	0	340	0.87	1.297	14.768	1.325	378	4.43	21.2	0.7	43.9	1050	1172	249	10.35	11.89	0.929	2799	2391	82.6	188	1	1	14
43586	5	2	42	3	4	1	1.17	27331.882024	27136.418894	1	67	1	17	1	1	12	1				119.8	160.8	46.33	0	47978.637959	0	293	1.326	1.302	17.559	1.317	450	5.2	39.9	2.6	23.4	815	845	181	13.85	11.68	0.794	1719	1562	70	100	1	1	14
43587	5	1	51	3	4	4	1.92	89486.193184	89649.812452	2	60	2			1	12	3	30	4	21	108.6	181.4	33	0	53202.430719	0	590	2.472	2.424	35.046	3.681	627	7.91	56.2	6.5	148.5	1123	2654	458	21.2	12.4	2.432	6320	5350	316	50	1	1	14
43588	5	2	44	3	3	1	5	80591.332426	80702.135415	1	67	2			2						159.6	170.5	54.9	0	74687.348285	0	205	0.797	1.199	8.669	0.741	241	2.05	20	2	21.9	783	814	136	7.03	6.87	0.753	2536	1666	47.9	0	0	1	14
43594	5	1	55	1	3	1	1.69	10857.616541	11175.408927	1	74	2			2						86.2	165.7	31.4	0	18901.86307	0	182	1.091	1.194	24.541	1.067	354	2.72	25.2	1.6	48	335	1098	293	9.58	12.07	1.991	2738	1944	65.9	122	1	1	14
43595	5	1	49	3	5	1	5	88460.260458	92349.732515	2	68	2			1	19	3	1	4	48	84.7	170.4	29.17	0	85466.84175	0	301	1.824	2.148	19.956	1.282	740	3.21	5.2	4.4	60.1	946	1331	286	14.09	12.31	0.997	3527	2214	149.6	190	1	1
43600	5	1	48	3	3	3	3.75	101602.30843	101582.9844	1	64	2			1	16	1				59.3	179.5	18.4	0	94011.932853	0	517	1.548	2.049	16.71	2.076	427	3.56	53.2	2.2	43.7	894	1217	275	9.92	7.97	1.693	4196	3031	118.1	418	1	1	14
43602	5	2	54	3	4	5	3.93	115775.10729	115407.38883	2	62	2			2						73.8	166.1	26.75	0	68488.192452	0	745	1.182	2.122	13.563	1.324	582	4.81	34.7	3.8	139.8	2255	1539	226	13.15	15.1	0.834	2912	1817	70.9	142	1	1	14
43603	5	2	55	3	4	1	1.1	95352.038125	95049.186284	1	60	2			2									0	177907.47695	0.66	1734	2.759	4.796	34.784	5.305	1498	19.56	91.1	20.7	30.4	2162	2693	492	15.93	22.33	1.991	3498	4324	162.7	0	1	1	14
43610	5	1	51	1	4	3	2.41	9420.987534	10365.108142	1	70	2			1	28	3	5	4	39	139	178.3	43.72	1	5758.0196454	0	1134	4.525	5.422	50.07	3.589	1606	9.95	172.3	8.4	132.4	1090	1468	367	37.89	11.15	1.481	4116	3659	165.2	746	0	1	14
43613	5	1	28	1	2	4	4.7	29398.955933	30969.742384	1	69	2			1	0	2				87.2	165.6	31.8	0	63493.059813	0	1165	1.81	3.491	17.496	2.322	333	8.32	24.8	13.8	51.6	1737	2409	417	12.75	12.95	1.097	3315	3099	130.1	0	1	2
43622	5	2	30	4	5	5	2.5	28954.697638	31371.887336	2	67	2			2						64.1	160.3	24.95	0	56188.455289	0	181	2.764	1.446	48.178	2.594	216	2.8	23.3	3	50.3	468	1322	259	13.71	10.06	1.167	3582	2034	125.7	0	1	1	14
43624	5	1	53	4	2	1	4.29	20000.257493	21578.912192	2	68	1	47	1	2						116.8	175.8	37.79	1	11712.156681	0	353	2.353	2.03	38.023	2.634	511	11.21	28.1	13.3	102.8	590	2343	375	20.03	18.97	1.794	7577	4404	271.8	201	1	1	14
43629	5	2	26	1	2	5	1.97	16356.271158	19746.897653	2	71	2			2						87.7	152.6	37.66	0	19047.042183	0	688	2.107	2.414	29.405	1.996	720	1.45	269.7	0.9	226	1124	1620	578	24.91	13.99	2.466	3563	3469	142.4	184	1	2
43633	5	1	41	1	3	1	1.16	20562.944274	20613.764885	1	61	2			2						85.2	171.3	29.04	0	11451.348268	0	451	2.269	3.562	44.805	3.064	1040	6.18	1.5	7.6	18.9	1046	1992	476	20.31	16.38	1.404	2763	2846	180.4	48	0	1	14
43634	5	2	25	3	5	5	0.96	104333.34716	105229.50691	2	62	2			2						52.3	160.6	20.28	0	172708.458	5.67	2389	2.064	4.113	32.136	3.13	1107	10.25	158.6	14.5	898.4	2256	1998	655	33.21	21.84	2.377	3086	3832	98.9	5	1	2
43636	5	1	38	3	5	1	3.87	53454.387486	53878.92413	1	60	2			2						83.5	188.2	23.57	0	86107.45915	7.14	2137	3.055	3.988	34.425	4.048	1572	6.11	367.9	10.8	70.2	2630	2225	771	40.64	19.34	3.883	3987	5579	228.8	10	1	1	14
43640	5	2	26	4	4	5	0.47	29760.881158	29596.698601	1	68	2			2						113.9	159	45.05	0	67643.361722	0	367	2.374	3.043	58.153	3.326	393	5.02	17.6	3.5	33.2	1409	2730	350	25.73	16.14	2.221	9054	3997	232.9	0	1	2
43641	5	2	20	3	3	5	0.46	61164.932057	61690.301482	1	61	2			2						77.7	151.5	33.85	0	156896.55094	0	149	1.456	1.551	18.346	1.118	609	3.69	10.6	0.8	41.8	456	1052	220	11.41	8.65	1.362	3962	1746	116.3	139	1	1
43644	5	1	50	1	1	3	0.44	9970.337025	9994.97837	1	62	2			2						69.7	162.4	26.43	0	5552.4053412	0	475	1.792	2.073	15.013	1.648	411	4.07	92.3	7.2	24.3	794	1430	254	11.18	9.73	0.963	2348	2352	138	14	1	2
43645	5	1	23	4	3	5		38171.401102	39693.528012	2	61	2			2						99.4	178.1	31.34	0	20721.45352	0	105	0.393	0.57	7.184	0.868	164	0.28	31.3	0.1	43	324	462	170	4.96	3.57	0.63	1039	1235	22.3	0	1	2
43647	5	2	31	2	4	1	3.41	20569.26269	20346.765857	2	71	2			2						108	154.6	45.19	0	10805.36548	0	112	0.615	0.64	14.558	0.931	145	1.46	110.3	0.4	17.3	413	523	94	5.33	3.26	0.498	1561	967	52.4	40	0	2
43653	5	1	39	3	5	1	5	57542.074323	60282.132	2	68	2			1	20	3	2	4	32	80.1	173.3	26.67	0	35545.525701	0	148	0.878	1.618	17.153	0.993	476	0.67	18.4	0.2	66.2	350	583	209	5.91	3.36	0.626	1668	1607	47.4	380	1	1	14
43654	5	1	36	3	3	1	0.73	20107.39039	21119.897392	1	67	2			1	8	1				53.2	167.3	19.01	0	20344.074352	0	241	1.923	3.705	53.004	5.098	677	7.06	48.7	3.8	69	923	2164	602	15.16	17.24	1.989	6082	5870	116.9	445	1	2
43662	5	2	38	3	4	4	0.7	41782.229773	42092.248745	1	69	2			2						80	164.4	29.6	0	40546.022655	0	307	0.659	1.344	9.491	0.666	198	3.13	18.3	2.4	124.2	735	725	203	7.31	8.15	0.631	1398	1450	64.6	236	1	2
43666	5	2	30	4	4	5	1.71	31795.634855	34449.99105	2	66	2			2						72.8	158.1	29.13	0	21313.32538	0	377	1.151	1.386	29.699	2.385	355	4.3	34.6	2.3	69.5	367	1241	204	14.58	11.58	1.015	4166	2501	130.1	88	1	2
43670	5	1	44	1	1	3	1.15	18524.577521	18570.360378	2	60	2			1	13	1				76	173.4	25.28	0	10316.197228	0	44	0.415	1.262	23.752	1.971	293	3.31	0.7	1.7	7.7	363	887	270	4.56	5.26	0.431	743	1390	51.6	29	1	2
43678	5	1	43	3	4	1	1.4	22505.36051	22501.080152	1	60	2			2						132.4	184.6	38.85	0	15203.519585	0	544	2.704	3.116	34.705	3.008	778	6.83	74.1	2	75.9	1301	1960	377	22.98	19.58	2.069	7659	4709	169.1	455	0	2
43688	5	2	47	1	5	1	5	25274.173117	25651.32401	1	66	2			2						59.5	164.1	22.1	0	14107.430563	0	570	0.789	0.958	18.053	1.053	275	3.26	52.1	5.9	53.9	416	686	165	7.76	3.54	0.776	2170	1889	115	105	1	1	14
43689	5	1	37	2	5	1	5	66713.171099	73477.98632	1	63	2			1	18	2				67.8	171.6	23.02	0	43326.497663	0	300	1.066	1.876	33.592	1.627	353	2.16	17.8	2	75.3	512	1265	265	12.4	8.17	1.046	4413	2185	180.1	341	1	1	14
43695	5	2	33	3	5	1	5	84779.405292	88489.92864	2	72	2			2						78.9	167.6	28.09	0	141421.58624	0	981	1.592	2.204	18.107	1.659	501	2.49	37	4	147.7	1406	1629	380	19.98	15.78	2.048	6443	3769	151.7	44	1	1	14
43696	5	1	28	4	2	5		23161.640181	23234.99589	1	68	2			1	20	1				81.9	183.4	24.35	0	21268.923257	0	522	0.517	0.5	17.135	1.456	345	3.07	42.6	0.1	415.8	390	673	217	7.36	6.86	1.297	2149	1906	34.6	44	0	2
43700	5	1	36	3	4	3	3.57	20542.04562	20705.191276	2	60	2			2						130.7	185.9	37.82	0	12208.873247	0	1736	5.28	6.301	90.648	7.996	3183	44.74	57	17.6	4.8	1870	1416	269	49.24	43.78	0.717	2928	1986	97.1	0	0	1
43708	5	1	51	2	4	1	5	11086.858505	11432.681274	2	73	2			1	14	3	27	4	24	95.6	170	33.08	0	6351.0773331	0	885	2.616	3.082	40.424	2.572	947	6.11	171.6	6	227.2	1347	1723	443	24.44	19.72	2.651	8021	4672	200.3	21	0	2
43709	5	1	51	1	2	1	1.04	13811.68064	14061.331501	1	66	2			1	14	3	5	4	46	94.2	165.2	34.52	0	15459.247342	0	545	2.005	2.452	29.259	1.838	579	2.39	81.1	3.3	60.8	740	1521	274	17.68	8.99	1.198	3809	3184	153	153	0	2
43710	5	1	50	3	5	1	4.72	94535.825282	105297.59488	2	63	2			2						129.4	184	38.22	1	62488.563481	0	737	2.55	2.977	39.48	2.112	807	3.31	23.5	3.8	83	1264	1965	277	23.51	10.81	1.521	5512	2261	152.4	201	0	1	14
43716	5	1	31	3	4	1	4.01	83742.845336	86036.623127	2	62	2			1	15	1				63.2	173.6	20.97	0	167392.05339	0	973	2.856	4.589	44.719	4.162	1065	14.04	35.4	12	42.8	1241	1965	419	36.9	20.19	1.449	4089	4189	195.3	444	0	1	14
43717	5	1	34	1	4	1	3.69	31367.65489	34107.756271	2	72	2			2						104.5	184	30.87	0	19400.944527	0	311	1.021	1.267	38.633	2.6	366	4.33	15.9	3.4	92	700	1581	292	11.02	11.04	1.102	4292	2594	152	144	1	1	14
43723	5	2	51	3	2	1	4.48	89748.145182	90689.35381	2	62	2			2						60.1	152.2	25.94	0	146438.92744	0	613	1.346	2.39	12.318	1.33	449	4.41	121.5	7.9	207.5	1199	1595	395	10.09	10.92	2.137	998	3498	112.2	123	1	1	14
43727	5	2	46	2	1	1	0.66	19909.186838	20563.979357	2	72	2			2						78.5	154	33.1	0	11309.549197	0	566	1.571	2.241	18.288	1.825	645	4.17	23.6	7.6	163.9	1122	1245	274	13.96	7.67	1.142	4155	2739	104.2	159	1	2
43731	5	2	21	3	2	6	0.85	92530.570418	93325.351526	2	60	2			1	14	1				46.8	161.9	17.85	0	55029.551397	0	588	1.783	4.073	35.587	2.553	412	8.96	19	8.5	231.6	1287	1992	359	17.71	25.66	1.29	3712	4517	163.4	951	1	2
43732	5	1	33	4	3	5	3.56	23355.017694	26667.764488	2	67	2			1	0	3	20	4	15	83.6	179.9	25.83	0	13921.535071	24.47	1107	4.196	6.087	55.342	4.949	1593	15	116.5	7.6	33.8	1195	2101	235	45.41	38.37	0.982	4748	1902	116.8	0	1	1	14
43736	5	2	49	1	4	1	5	22291.904881	22029.485614	2	66	2			2						67	151.6	29.15	0	12115.532068	0	109	0.856	0.841	9.676	0.59	277	1.57	14.2	0.9	19.8	364	660	123	8.75	4.88	0.629	2234	1255	58.7	227	0	1	14
43740	5	2	34	4	5	1	4.83	20445.863396	20677.724882	2	70	2			2						68.9	163.3	25.84	0	10794.518313	0	337	0.956	0.866	16.699	1.958	366	4.85	64.5	0.8	56.8	328	548	151	9.37	6.89	0.794	2797	1107	71.2	47	1	1	14
43742	5	2	36	1	2	5	0.96	18731.791436	22149.797275	1	69	2			2						111	154.3	46.62	1	21364.77995	0	173	0.63	0.958	6.344	0.391	147	1.5	1.5	0.9	14.1	361	875	89	3.55	3.12	0.604	1847	899	40.9	230	0	2
43747	5	1	29	1	2	1	2.28	35166.824845	37551.467205	1	66	2			2						140.4	180.8	42.95	0	36220.594874	0	504	2.664	2.383	26.16	2.758	659	5.75	89.5	4.8	76.5	829	1680	329	20.52	14.58	1.945	5574	3804	161.6	201	0	1	14
43758	5	1	54	3	5	1	5	94535.825282	105297.59488	2	63	2			2						78.1	175.7	25.3	0	97449.690792	6.72	849	2.187	4.35	34.691	3.087	795	14.17	34	9.9	38.6	1172	1766	459	31.11	28.72	2.019	2314	3005	84.7	432	1	1	14
43759	5	1	42	4	4	6	5	22437.250506	22636.848828	1	74	2			2						82.5	182.2	24.85	0	33078.926017	0	310	1.791	1.924	22.186	1.527	530	4.18	60.7	0.7	108.3	1298	1424	248	15.83	12.46	1.432	4943	2437	155.4	3	0	2
43763	5	1	33	1	3	5		44220.135586	44945.61157	2	61	2			2						76.1	163.8	28.36	0	92362.430662	0	481	1.646	1.627	63.273	3.924	429	20.64	38.7	14.8	105.1	1071	2898	558	22.46	18.55	1.994	5204	3755	282.7	29	0	1	14
43764	5	2	36	4	3	1	2.36	24385.963858	24270.862455	2	68	2			2						96.2	161.7	36.79	0	12670.265745	0	742	1.768	1.968	46.639	3.167	536	1.57	555.3	0.6	67.6	1148	1346	303	20.08	8.32	1.161	4048	2990	127.3	0	1	1	14
43770	5	2	43	3	5	1	5	80250.366559	82537.635085	2	68	2			1	16	3	23	4	20	67.5	163.7	25.19	0	48981.728931	0	1256	1.617	3.459	35.535	2.772	584	6.26	182.4	8.6	392.9	1804	2215	851	19.11	15.26	3.731	3167	5181	106.5	283	1	1	14
43774	5	2	25	2	2	6	1.11	17504.291308	18156.033765	2	68	2			2						54.3	151.8	23.56	0	10327.393016	0	523	0.527	0.683	12.574	1.245	121	0.26	46.7	0.1	39.9	265	695	176	5.9	4.47	0.816	1135	1927	36.4	24	0	1	14
43775	5	2	50	1	4	6	5	15037.994041	16309.944093	2	70	2			2						99.1	166.9	35.58	1	35908.464635	1.16	883	2.113	2.816	17.497	2.313	289	5.69	130.9	5.5	45.4	1577	1696	469	12.25	10.7	1.42	4012	2999	78.5	386	0	1	14
43776	5	1	48	1	4	6	5	28374.259294	31153.796722	2	65	2			2						123.6	172.3	41.63	0	58644.804501	0	194	1.045	2.047	30.483	1.424	431	5.21	28.8	0.4	101.3	528	1432	419	14.69	38.35	3.846	5344	3048	95.8	502	1	1	14
43777	5	1	26	3	3	5	2.21	124339.9354	123703.71284	2	60	2			1	15	3	6	4	20	75.1	178.1	23.68	0	72942.236085	0	738	2.268	2.313	23.288	2.659	656	6.82	27.2	3.1	96.1	1140	1555	252	20.02	12.93	1.361	6513	2325	135.6	338	1	2
43779	5	2	35	1	5	1	2.06	22720.683627	22474.914966	1	71	2			2						59.5	159.7	23.33	0	12784.029974	0	143	0.21	0.534	3.289	0.304	78	0.39	82.2	0.9	30.1	298	284	93	1.99	1.87	0.398	330	811	10.5	99	0	2
43785	5	1	48	3	5	1	2.46	92595.759345	96222.36399	2	67	2			1	26	1				111.6	179.6	34.6	0	89050.843267	0	676	0.854	2.892	24.455	2.53	317	4.17	22.1	5.2	70.1	748	1373	250	7.05	5.21	0.767	2952	3473	83.4	828	0	1	14
43787	5	1	54	3	2	6	0.87	21572.249638	22521.085841	1	67	2			1	18	1				48.6	163.4	18.2	0	36484.303702	0	179	0.895	0.953	10.865	0.514	215	1.44	0.1	1.6	13.5	391	728	146	7.64	4.85	0.631	2557	977	63.6	185	0	2
43790	5	2	36	3	3	5	3.5	83118.56836	83152.068003	2	59	2			2						67.2	169.2	23.47	0	49030.846658	0	651	1.183	2.244	11.733	0.894	336	4.31	4	5.2	33.2	930	1340	187	9.45	8.24	1.074	4212	1792	78.3	237	1	1	14
43799	5	2	27	2	3	3	0.63	18649.562295	22515.584045	1	69	2			2						49	151.7	21.29	0	12807.163086	0	422	1.591	1.932	11.802	0.927	401	3.73	9.9	7.3	25.1	895	1119	170	8.4	6.67	0.642	3509	1788	82.4	12	1	2
43807	5	1	22	3	5	5	4.29	97172.327669	100944.98294	2	72	2			2						71	169.4	24.74	0	57839.085309	0	626	1.858	2.492	19.1	1.196	653	3.31	21.1	3.6	49.4	1282	1488	264	14.48	13.02	1.426	4343	2472	150.7	391	0	1	14
43810	5	1	21	3	3	5	5	81172.524673	82204.97324	2	68	2			1	17	1				79.6	186.5	22.89	0	134919.3262	0	153	0.737	0.791	26.422	1.823	304	4.91	52.5	0.4	99.4	418	888	253	9.1	30.22	2.351	3707	2160	82.7	133	1	1	14
43822	5	2	49	3	5	3	4.64	79814.774172	79243.981221	2	62	2			1	18	1				77.7	158.3	31.01	1	73337.871353	0	477	0.714	1.5	11.585	0.865	221	3.1	10.9	0.8	229.6	592	695	243	8.18	9.44	0.816	1761	1947	49.9	407	1	1	14
43823	5	1	31	3	2	1	0.25	18562.719155	20802.0354	2	63	2			1	12	1				72.8	183.7	21.57	0	11919.073787	0	474	0.621	2.08	7.271	0.511	190	6.48	0.4	11	8.8	1357	1186	164	5.77	8	0.671	2775	1578	55.1	79	0	1
43825	5	1	49	4	2	1	2.83	24472.842039	24690.54867	2	64	2			1	16	3	10	4	39	88	174.6	28.87	1	18659.5374	0	123	0.59	0.99	12.597	0.752	254	1.43	27.4	0.4	24.3	595	700	172	6.78	6.33	1.192	2626	1311	53.7	0	0	1	14
43830	5	2	44	1	4	1	5	23849.405801	23568.651705	1	71	2			1	16	1				90.2	162.4	34.2	0	12962.025557	0	329	0.807	1.139	15.987	1.342	336	2.11	63.3	0.9	112.3	537	784	222	7.88	7.95	1.143	1838	2982	45	54	1	1	14
43834	5	1	31	3	4	1	3.57	76606.033985	84732.193951	1	67	2			2						103	172.4	34.65	0	49962.572289	0	410	1.804	1.815	12.288	1.293	762	3.15	10.5	5.1	28.8	891	1942	431	16.97	9.81	1.958	4586	3188	145.5	0	1	1	14
43836	5	1	52	4	5	1	5	23942.480321	25832.301443	2	72	1	30	1	2						82.9	185	24.22	1	19522.401116	0	761	2.757	3.856	37.648	3.401	887	5.18	181.9	4.8	194.4	1026	2003	465	21.73	16.29	2.121	6669	4585	231	300	1	1	14
43844	5	2	36	2	5	1	5	55981.77362	57266.120705	1	70	2			1	24	1				49.8	161.2	19.16	0	32812.131364	0	1250	1.535	2.741	22.006	1.52	562	6.61	206.2	6.8	469.1	1237	1486	349	14.78	11.57	1.672	5136	4021	103.3	237	1	1	14
43848	5	1	44	1	3	1	1.4	17436.998728	17910.3471	1	59	2			2						69.6	162.5	26.36	0	38187.652839	0	68	0.423	0.403	11.098	0.727	74	1.62	107.9	0.1	18.7	633	839	198	8.59	5.94	0.989	3196	1558	109.8	98	0	2
43850	5	1	25	1	2	6	1.22	31733.916331	32582.253664	1	69	2			2						85.6	169.3	29.86	0	31427.496657	0	93	0.564	4.334	28.645	2.668	111	7.22	3.5	0.1	6.8	402	648	159	6.63	5.02	0.82	2202	710	23.7	95	1	2
43856	5	2	39	3	5	1	5	62433.917922	64917.699602	2	68	2			2						46.8	159.1	18.49	0	38278.900946	0	767	2.665	3.292	40.189	2.638	1779	7.09	39.4	7.2	42.2	1317	1849	441	23.94	19.53	2.011	3722	3255	148.1	254	1	1	14
43857	5	2	48	1	1	6	1.21	16631.045847	16879.220684	1	65	2			1	46	1				69.9	145.3	33.11	0	18557.278696	0	0	0.216	1.08	22.162	1.988	260	0.86	0	0	0	172	604	260	0.86	0.44	0.216	172	1166	26	0	0	2
43862	5	1	53	4	3	1	1.99	19030.036669	18743.604365	1	68	2			1	14	3	30	4	23	92.6	174.4	30.45	0	10173.266805	0	24	0.921	1.238	12.591	0.699	309	2.89	5.5	0.3	54.2	305	563	151	9.71	7.16	0.651	1390	1642	45.5	334	1	1	14
43865	5	2	52	4	4	4		20231.142229	20146.631972	1	68	2			2						84	167.2	30.05	0	29440.005257	0	1187	2.267	3.738	37.638	4.388	1280	7.97	140	7.9	243.6	1230	1828	438	26.91	17.62	1.526	3106	4701	108.7	90	1	1	14
43868	5	2	26	2	2	3	1.75	17459.884408	18105.022243	1	64	2			1	17	1				79.3	150.8	34.87	0	17463.356951	0	401	1.552	2.588	30.042	2.245	553	9.74	19.2	4.9	18.3	1022	1469	271	16.53	17.93	1.027	1825	2129	134.7	286	1	1
43874	5	1	26	2	3	1	1.95	35139.283623	36658.884168	2	65	2			2						96.5	179.9	29.82	0	20852.05994	0	556	1.076	1.457	13.7	0.844	492	1.71	57.2	2.6	57	775	852	248	8.92	5.31	0.964	2101	1807	107.2	142	1	1	14
43882	5	2	50	4	3	1	2.84	21262.599804	21173.780906	2	68	2			1	18	3	16	4	34	71.6	157.5	28.86	1	16001.789268	0	310	1.704	2.357	22.047	1.587	468	4.92	87.3	3	57.4	1430	1520	353	17.93	16.28	1.516	5330	2904	124	37	1	2
43885	5	1	22	1	3	5	2.35	23728.628694	24323.073021	1	64	2			1	19	2				65.5	171.8	22.19	0	12917.025509	0	451	2.675	1.472	23.185	1.569	610	3.51	130.5	2.5	45.2	705	1166	263	18.51	9.89	1.46	3943	2222	152.1	7	1	2
43886	5	2	22	1	2	6	0.58	23350.296306	23582.681748	1	69	2			1	15	1				109.9	170.2	37.94	0	13414.142425	0	352	0.461	0.742	16.317	0.866	142	1.46	36.7	2.4	23.4	422	502	94	4.68	3.33	0.473	1740	988	44.8	0	1	2
43889	5	1	27	3	3	6	1.96	81508.468823	82416.960442	1	73	2			2						135.3	182.8	40.49	0	47222.967076	0	1479	3.811	4.311	54.634	4.508	1466	13.17	382.2	9.9	53.9	1811	2306	504	55.03	18.89	2.065	4043	4572	207.8	71	0	1	14
43892	5	1	35	1	1	1	1.81	29230.627444	30172.636558	2	66	2			1	25	1				103	174.6	33.79	0	29103.279482	0	321	1.352	1.059	20.66	1.845	453	0.82	333.1	0.7	120.6	373	894	249	11.55	6.68	1.117	3532	2396	67.8	0	1	2
43893	5	2	45	4	4	4	1.69	24223.258043	24122.071777	1	68	2			2						118.1	173.1	39.41	1	48332.965143	0	233	1.423	1.39	24.141	1.63	467	3.98	72.9	1.8	106.5	659	949	245	15.94	13.67	1.628	4436	2695	121.6	0	1	1
43895	5	2	50	3	4	6	5	108024.62554	112349.11898	2	72	2			1	15	3	3	4	47	92.7	159.6	36.39	0	66673.270754	0	112	0.933	1.077	21.79	1.765	307	1.34	150.9	1	52.1	272	669	176	7.18	7.44	0.646	2356	2398	68	190	1	1	14
43899	5	1	35	3	3	1	3.49	86115.61201	89833.592876	1	69	2			1	15	1				67.1	178.6	21.04	0	52970.626261	0	761	1.612	2.507	30.859	1.473	444	10.43	24.7	16.8	123.2	967	1630	325	12.93	14.82	1.243	3824	3110	172.2	149	1	2
43902	5	2	41	3	5	1	0.58	65721.678129	65251.67153	1	60	2			1	19	3	19	4	19	49	158.2	19.58	0	122134.24126	0	679	2.385	2.109	17.026	1.812	976	1.84	64.9	2.5	51.4	1545	1854	429	23.62	12.37	1.877	5198	3159	122.2	150	1	1	14
43909	5	1	36	2	5	1	0.45	26106.098586	26785.174025	2	66	2			1	30	2				89.7	171.4	30.53	0	15793.951875	0	251	1.34	2.427	49.946	3.63	458	5.74	33.7	1.3	48.6	367	1051	266	13.33	6.97	0.946	3888	2008	158.3	174	1	2
43910	5	1	53	1	1	1	1.16	15232.987003	15708.136365	1	71	2			1	17	3	10	4	38	73	160.9	28.2	0	8638.9865471	0	277	2.552	2.363	27.747	2.79	775	3.51	60.6	5.7	76.1	991	1635	467	23	13.68	1.919	4318	3996	144.1	9	1	1	14
43916	5	2	55	3	2	1	2.14	31250.854301	31151.597076	2	59	2			1	13	1				62.4	160.2	24.31	0	21048.496919	0	539	1.229	2.474	16.863	1.13	360	1.9	13	1.9	33.7	458	664	185	11.52	6.4	0.633	1390	2094	39.3	747	1	1	14
43920	5	2	43	4	5	3	3.69	25458.248274	25351.903162	2	68	2			2						71.7	162.6	27.12	0	21452.845815	0	463	1.083	1.658	18.728	1.779	278	2.68	234	4.3	155.2	689	1323	314	9.1	8.27	1.477	2691	2594	134.5	10	1	1	14
43924	5	2	45	3	4	3	2.92	82023.230723	81436.644062	1	63	2			2						82.2	168.1	29.09	0	55025.074555	0	606	1.519	2.063	20.015	1.922	890	7.5	21	3.3	43.3	1485	1511	253	13.22	15.73	0.828	2971	1913	110.9	27	1	1	14
43932	5	1	27	4	3	6	2.12	22789.309376	23417.326108	1	74	2			2						106.7	176.2	34.37	0	34939.784513	0	335	0.669	1.019	17.21	1.71	223	4.46	290.6	1.7	122.9	744	868	251	9.74	13.41	1.41	2529	2549	43.4	22	0	2
43935	5	2	29	3	4	6	1.76	85928.638107	86666.712648	1	60	2			2						77.6	158	31.08	0	142242.17846	11.25	965	1.568	3.234	48.478	4.255	399	9.36	155.1	13.8	108.2	1837	2269	368	11.34	16.07	1.202	4467	4136	154.1	190	1	1	14
43939	5	1	35	2	2	5	1.69	23923.858409	24316.353467	1	62	2			2						115	176.9	36.75	0	13831.464637	0	59	1.697	1.24	27.213	1.593	669	8.01	25	1.3	75.4	247	1205	202	22.13	22.8	1.195	3999	2077	165.5	139	1	1	14
43944	5	2	34	2	1	1	1.75	43296.541512	43985.094035	1	65	2			2						68.8	154	29.01	0	25019.305364	0	133	0.901	0.645	14.159	0.986	363	1.15	33.8	0.3	50.2	324	706	185	12.13	5.74	0.958	2488	1340	91.2	145	0	2
43949	5	1	41	2	3	6		17743.787657	18373.577297	2	62	2			1	17	1				118.1	170.3	40.72	0	34586.951253	0	499	2.258	1.724	25.275	1.769	545	2.25	137.6	1.4	114.8	873	1336	282	14.69	10.21	1.053	4302	2907	132.3	0	0	2
43954	5	1	21	4	2	6	0.81	24515.260368	24592.903156	2	67	2			1	18	1				61	171.8	20.67	0	45013.562801	0	364	2.832	2.246	31.617	2.487	640	5.25	34.1	2.3	93.2	1086	1431	281	33.21	15.01	1.641	6250	3755	138.6	2	1	1
43955	5	2	27	1	2	5	0.87	15101.283018	15251.573116	1	70	2			2						71.8	165.7	26.15	0	14711.037734	0	459	0.836	1.566	11.179	1.024	283	2.47	71.1	4.3	60.2	985	1246	254	13.8	6.97	1.306	2805	2364	72.8	15	0	1
43957	5	1	44	2	5	3		20643.621125	22712.4136	2	71	2			2						87.1	173.8	28.83	0	12617.188544	0	738	1.279	2.151	15.718	2.743	417	7.09	111.2	13.1	209.4	1386	1953	477	8.86	9.64	1.417	2742	3630	106.4	0	1	2
43960	5	1	43	1	3	1	1.68	26084.331289	28639.547775	1	66	2			2						99.8	172.2	33.66	0	48440.358107	0	304	1.753	2.076	55.33	3.742	447	11.06	210	22.1	94.4	898	3258	696	21.17	17.08	2.081	4383	5214	385	132	1	2
43963	5	1	31	3	5	1	5	45593.554999	45955.660632	1	70	2			2						110.1	193.9	29.28	0	27097.882273	0	658	1.367	1.703	28.138	1.891	409	2.11	55.4	3.4	143.4	608	1316	259	10.29	7.95	1.039	4083	2626	109.9	171	1	1	14
43968	5	1	52	3	4	3	1.01	19915.046349	22182.135463	2	63	2			1	15	3	18	3	50	75	173.1	25.03	0	13163.926314	0	11	0.74	1.234	27.601	1.812	237	13.3	4.2	0.9	41.3	372	1053	138	15.9	30.38	0.77	3394	1622	119.9	29	1	2
43971	5	2	52	2	4	1	5	152084.35894	158172.67268	2	65	2			2						66.2	163	24.92	1	256240.74558	0	892	2.109	3.091	34.307	2.87	969	9.31	48.2	18.8	44.5	1649	1817	409	24.9	10.52	1.744	3321	3607	137.1	196	1	1	14
43980	5	1	53	1	2	1	0.7	15232.987003	15708.136365	1	71	2			1	20	3	4	3		82.5	176.2	26.57	0	17269.770316	0	609	2.637	3.407	45.778	3.588	636	10.82	61.4	10.4	73	1559	2699	470	23.67	30.1	1.92	5134	5230	200.8	62	1	2
43981	5	2	45	3	2	3	0.61	27075.861259	26882.229053	2	60	1	43	1	1	16	1				67	152.1	28.96	0	43549.383715	0	471	1.534	1.969	16.173	0.976	461	4.97	66.5	1.7	44.9	1497	1767	219	13.85	11.13	1.469	4227	1665	167.4	102	1	1
43988	5	1	27	2	3	1	0.48	91058.598684	92216.79008	1	68	2			2						62.8	162.2	23.87	0	234534.37501	0	139	0.625	0.424	8.876	1.029	88	2.87	46.6	2.6	55.1	390	696	274	3.54	4.25	1.104	592	969	60.9	0	1	2
43992	5	2	21	1	4	5	2.49	22139.303076	22359.636542	1	66	2			2						77.7	157.5	31.32	0	45840.928309	0	429	1.641	2.003	21.612	2.127	457	5.53	44.4	3.1	31.6	498	723	182	18.36	6.62	1.108	2532	1523	83.9	2	0	1	14
43994	5	1	46	3	3	3	4.62	109838.12958	109817.23915	2	60	1	38	1	1	18	1				82.9	183.3	24.67	0	74201.262116	16.64	3088	3.923	6.774	51.572	3.947	1206	10.1	178.2	16	151.4	2965	3286	837	31.47	28.73	3.44	4978	5807	153.9	1510	1	1	14
44001	5	2	49	4	5	1	5	23833.861391	24255.751567	2	74	2			2						76.9	163.1	28.91	0	20525.279509	0	574	0.311	0.905	10.104	1.202	269	0.69	24	0.1	513.2	311	452	256	6.42	3.66	0.511	1081	1593	20.2	140	1	1	14
44005	5	2	22	1	1	1	2.33	17027.248993	17661.229593	1	65	2			1	16	2				55.4	152.3	23.88	0	36293.512018	0	51	0.845	2.211	18.647	0.589	185	3.43	9.1	0.2	38.5	352	1420	224	24.76	18.97	1.66	1714	2004	63.3	116	0	2
44011	5	2	36	4	4	1	5	20445.863396	20677.724882	2	70	2			2						63.9	167.6	22.75	0	10794.518313	0.09	734	1.373	1.72	22.372	1.937	634	6.05	36	13.7	140.2	1010	1569	479	12.59	9.68	1.56	3034	2999	110.9	254	1	1	14
44013	5	2	51	3	3	1		92580.283881	96661.920686	2	64	2			1	15	1				73.8	169.9	25.57	0	65312.482528	0	629	1.859	3.435	24.717	2.603	646	6.67	32.9	4.4	22.8	841	900	223	15.96	5.87	0.775	1408	2751	51.9	744	1	1	14
44017	5	1	42	3	3	1	2.91	116710.08033	120766.66687	1	69	2			2						80.5	177.3	25.61	0	81599.566445	0	806	4.299	6.915	48.775	2.885	1282	23.21	103.1	14.4	234.7	1717	3594	463	27.79	15.16	1.903	7122	4821	292.8	783	1	1	14
44022	5	2	44	4	5	1	1.45	24997.064529	25439.544905	1	64	2			1	15	3	20	4	24	73.7	164.3	27.3	0	13807.551242	0	413	1.453	1.674	44.339	2.909	386	2.59	157.5	1	106.4	990	1398	285	15.24	13.19	1.188	3813	2473	166.5	0	1	1	14
44024	5	1	23	4	3	5	2.9	21878.203555	22750.621161	1	62	2			2						112.8	169.5	39.26	0	20825.534801	0	1082	3.268	4.512	36.082	3.251	1337	16.67	3.6	7.6	138	1621	3310	427	40.49	66.48	2.3	8545	3204	411.5	3	0	2
44032	5	2	47	4	4	3	3.58	23833.861391	24647.070587	1	74	2			1	17	3	25	4	22	109.9	169.1	38.43	0	36016.436329	0	690	1.731	2.155	24.923	1.912	858	7.06	11	4.9	86.1	573	779	201	21.95	8.23	0.838	1885	1735	80.4	224	1	2
44033	5	2	47	3	5	1	5	52317.213439	53808.340779	2	66	2			2						68.3	170.5	23.49	0	36357.195181	0	686	1.564	2.136	19.05	1.777	479	4.39	71.3	2.3	85.1	751	1365	254	14.05	10.03	1.599	4376	2602	172.5	208	0	1	14
44034	5	2	49	3	5	1	5	68474.462195	68461.615327	1	70	2			1	20	3	27	4	22	55.1	167.5	19.64	0	40628.354334	0	438	1.259	2.11	32.853	2.26	711	2.49	84.7	2.9	215.6	684	1336	369	14.42	9.28	1.329	3665	3246	175.2	480	0	1	14
44035	5	1	28	4	4	5	1.63	22789.309376	24438.564429	2	74	2			2						65.7	175.2	21.4	0	12757.812225	0	746	1.646	2.552	28.633	2.437	518	10.24	100.1	22.6	38.2	926	1029	382	13.52	8.53	1.112	1913	3563	76.3	77	1	1	14
44047	5	1	22	3	5	5	1.44	81172.524673	82204.97324	2	68	2			2						77.5	174.7	25.39	0	48472.389614	0	2048	5.414	5.323	52.012	2.539	1840	10.11	28.1	5.8	122.6	2576	2716	381	38.19	28.37	1.629	6553	3047	285.1	116	0	1	14
44049	5	1	30	4	3	6		19313.526781	20621.50556	1	64	2			1	20	1				91.6	175.7	29.67	0	12757.996285	0	375	1.706	2.349	33.752	2.524	548	9.96	220.4	6.5	54.7	2329	1818	381	19.65	21.13	1.575	3500	3499	144.7	52	0	2
44050	5	2	20	3	2	6	0.1	59533.141979	63853.243738	1	61	2			1	13	1				54.4	156.7	22.15	0	124232.27686	0	703	1.623	2.302	28.264	2.44	599	7.23	149.2	8.8	41.8	989	1027	172	15.3	12.93	0.683	1928	1307	71.6	0	0	1
44051	5	1	32	3	2	1	4.14	64550.174758	67623.946498	1	68	2			2						81.9	184.8	23.98	0	39874.646906	0	312	1.281	1.528	20.888	1.125	482	2.81	55	2.6	53.6	709	1184	271	11.55	8.18	1.369	3405	2237	131.5	74	1	1	14
44052	5	2	41	1	4	1	2.54	16080.858539	15891.55542	1	73	2			2						89.8	158.2	35.88	0	26878.658891	0	429	1.547	2.014	11.426	1.004	453	3.56	58.8	5.2	35.4	1002	1129	193	9.63	7.19	1.049	2730	1742	118.8	94	1	2
44057	5	2	22	3	4	6	4.33	69372.790303	74182.739933	2	69	2			1	15	1				59.5	166	21.59	0	188668.49011	0	433	1.361	1.614	25.378	1.606	587	3.97	29.4	4.7	214.8	954	1067	328	13.71	8.06	1.908	3104	2377	151.4	286	1	1	14
44058	5	2	38	4	4	5	2.12	23944.204864	25475.161164	1	64	2			2						63.6	148.6	28.8	0	15760.828449	0	1087	2.717	3.601	34.895	3.785	792	12.89	37.5	11.7	100.4	876	800	110	28.51	5.33	0.176	1726	1311	35.2	0	0	1	14
44059	5	2	52	3	4	3	5	92231.455838	91938.515416	1	63	2			1	15	3	34	4	18	69.2	160.6	26.83	0	148940.98544	0	1339	1.432	1.781	25.378	1.406	337	2.19	47.7	1.7	43.6	1224	1491	280	12.38	9.33	1.993	2997	2595	77.9	55	1	1	14
44063	5	2	40	3	3	4	4.19	26186.975773	26222.979585	1	67	2			1	15	3	1	3		92.2	168.2	32.59	0	42481.395343	0	4131	1.311	2.985	19.918	1.738	656	41.55	31	3.6	56.4	495	833	164	14.23	9.84	7.348	2375	1964	56.5	161	0	1	14
44064	5	2	27	1	3	5	0.46	21249.136074	21460.610473	2	70	2			2						56.2	152.1	24.29	0	43997.777169	0	1020	1.464	3.743	18.282	2.546	257	9.36	42.7	10	42	3011	3352	549	16.94	24.7	1.79	5077	4856	132.3	43	1	2
44066	5	2	55	1	1	4	0.58	16965.190773	16765.477336	1	66	1	54	1	2						83.4	153.2	35.53	0	9313.5495109	0	206	0.493	0.985	15.738	1.47	160	2.99	195.6	8	29.1	1549	939	158	4.33	8.61	0.485	313	2067	61.1	0	1	1
44067	5	2	20	4	3	5		26937.640852	26789.033332	2	72	2			2						88.9	158.7	35.3	0	16573.687442	0	1727	3.842	4.18	40.687	3.719	1704	12.62	109.5	13	89.9	1507	1907	333	22.84	21.49	1.908	4912	2198	221.2	9	1	2
44071	5	2	43	3	5	1	3.13	95285.349908	98001.140391	2	67	2			2						104.8	175.9	33.87	0	183432.77104	0	64	1.356	0.975	12.77	1.204	285	1.77	134.6	3.6	58	869	639	165	7.04	6.76	0.983	930	2174	49.5	9	0	1	14
44072	5	2	54	4	5	1	3.49	21630.05297	22368.068422	1	63	2			2						56.1	158.8	22.25	0	16904.355382	0	191	0.623	0.502	11.957	1.026	148	0.28	67.2	0.7	96.1	342	550	171	4.04	5.47	0.832	1452	1297	47.5	0	1	1	14
44073	5	1	34	3	3	5	4.33	87328.585991	89720.579842	2	61	2			1	23	1				85.4	172.3	28.77	0	52903.987813	0	140	1.244	1.084	16.758	1.169	367	1.29	12.1	0	22.4	502	774	135	7.83	4.28	0.805	2729	1307	63.2	230	1	1	14
44074	5	1	22	3	2	5	0.71	50419.752935	52377.268529	2	66	2			2						98.3	176.2	31.66	0	50453.230219	0	389	2.465	1.723	26.966	2.326	700	5.33	68.2	0.7	94.9	924	1527	267	21.16	14.99	1.253	3799	3245	123.7	128	0	2
44081	5	2	25	3	3	1	1.57	81665.472086	83074.276025	1	67	2			1	16	3	2	3		58.3	167.6	20.75	0	47599.593343	0	323	0.957	1.043	18.858	1.639	263	2.17	92.9	0.9	64.7	258	944	181	9.21	5.56	0.747	3200	2064	63.9	44	0	2
44084	5	1	22	1	3	4		21719.93559	21679.457463	1	62	2			2						64.9	178.2	20.44	0	11513.105471	0	886	0.93	2.137	11.646	1.449	359	5.72	73.7	8.7	143.6	1122	1664	308	12.92	12.5	1.281	6359	2438	138.8	0	1	2
44086	5	1	50	4	3	3		26077.332352	28135.661014	2	66	2			2						108.7	177.7	34.42	0	23808.468886	0	287	1.254	2.101	41.159	3.505	501	4.93	95.6	1.9	49	1247	1778	591	12.29	14.25	1.811	3056	3322	75.7	0	1	1	14
44091	5	2	49	2	1	3	0.87	15609.979423	15426.219471	1	62	2			2						73.4	156.7	29.89	0	8483.9410217	0	415	1.288	2.161	16.285	1.546	459	2.53	117.8	4.6	19.1	1322	921	299	10.03	6.53	1.115	2160	2578	66.6	142	1	1	14
44095	5	2	24	4	3	5	1.63	26529.793946	26383.436404	2	68	2			2						83.5	162.8	31.5	0	13773.105555	0	65	0.449	0.732	12.58	0.87	178	0.9	123	0	33.6	139	396	101	5.55	5.69	0.537	2585	1517	50.4	0	0	2
44098	5	1	34	3	3	1	1.09	23077.546253	23260.828945	2	64	2			1	17	1				67.1	178.5	21.06	0	13327.904275	0	450	1.126	2.056	14.973	1.469	317	3.26	35.5	2.4	74	797	846	178	10.44	6.08	0.881	2733	1892	37.8	433	1	1	14
44100	5	2	27	4	4	5	3.65	26049.198831	27692.559163	2	60	2			1	16	2				73.9	165.1	27.11	0	50687.010928	0	452	0.772	1.349	18.837	1.438	201	4.43	176.3	1.3	38.3	1623	1610	206	9.44	13.35	0.836	3552	1651	129.9	94	0	1
44109	5	1	42	4	2	5	0.35	25280.866329	25460.224174	2	67	2			1	15	1				77	166.5	27.78	0	21544.507334	0	764	1.854	2.962	24.142	1.67	547	5.93	99.5	1.5	84.2	1407	1732	291	15.4	14.95	1.538	4719	2833	144.3	0	0	2
44111	5	1	29	4	4	5	1.11	27307.200629	27658.176919	1	68	2			2						97.3	187.5	27.68	0	63212.863405	0	2453	0.87	1.768	31.538	1.92	425	1.52	57.7	3	48.4	692	1463	305	11.18	7.77	1.431	4217	3422	120.6	489	1	2
44112	5	2	32	1	4	5	1.79	21046.929902	20819.266163	2	72	2			1	22	3	14	3	30	87.4	158.5	34.79	0	11056.291772	0	238	0.544	0.63	5.598	0.421	325	0.82	119.4	0.3	40.8	360	364	159	5.87	2.65	0.739	1463	1367	46.2	20	1	1	14
44113	5	1	45	2	5	1	4.44	15096.783305	15369.662838	2	68	2			1	20	1				62.8	157.6	25.28	0	8452.8366322	0.45	769	1.486	2.769	31.02	2.649	451	6.95	75.8	8.1	32.8	975	1176	305	20.16	6.08	1.006	2480	2861	92.8	299	1	1	14
44121	5	1	33	3	3	3	0.7	20082.677901	20242.175242	2	60	2			1	12	1				85.9	172.2	28.97	0	11935.854563	0	511	0.719	1.416	14.061	1.316	133	3.58	20.6	7.4	30.4	809	1260	142	5.19	5.16	0.337	1956	1766	63.7	213	1	1
44124	5	2	37	3	5	1	3.15	81626.663505	86839.39933	1	61	2			1	19	3	13	4	23	60.8	164.6	22.44	0	49756.919856	0	868	2.417	3.112	38.794	2.588	925	6.94	35.9	4.7	45.2	937	1156	199	21.1	15.23	0.99	3092	1794	141.8	174	1	1	14
44128	5	2	29	4	2	5	2.73	26529.793946	26383.436404	2	68	2			2						61.4	168.3	21.68	0	13773.105555	0	227	0.915	1.146	12.93	0.873	87	10.15	6.3	8	8.7	967	1128	142	5.8	6.6	0.642	2261	1399	95.8	3	1	1	14
44129	5	2	51	2	4	1	1.66	8957.267313	8851.822779	1	60	2			2						70.1	163.6	26.19	1	4917.3601241	0	324	1.591	1.554	18.296	1.279	485	2.87	209.3	1	75	1067	1488	236	10.35	8.69	1.333	3865	2285	125.7	135	1	1	14
44130	5	1	53	2	5	1		81553.678619	84918.915667	2	67	2			2						81.5	179.1	25.41	0	50394.89324	0	398	1.995	2.086	31.578	2.316	454	4.09	76.1	6	88.2	849	1340	290	13.42	9.97	1.747	2384	3429	109.8	147	1	1	14
44131	5	2	26	3	3	6	5	87110.542394	87858.768771	2	63	2			1	16	3	6	4	20	62	174.6	20.34	0	170937.203	0	205	0.67	0.912	14.655	0.958	217	2.79	11.3	0.8	38.6	530	926	188	8.92	9.84	0.876	2848	1480	58.8	47	0	2
44133	5	2	47	3	4	1	2.92	84798.425353	84191.991971	2	69	2			1	15	1				65.6	167.3	23.44	0	49963.502403	0	630	1.338	1.983	24.617	1.366	243	2.53	24.6	6.4	103.4	600	1076	286	8.84	13.17	1.232	2646	2521	92.9	302	1	1	14
44142	5	1	28	2	4	5	2.05	69247.014034	71300.81074	2	69	2			1	24	3	1	4	27	62.6	182.8	18.73	0	181338.89794	0	144	2.088	0.929	14.599	0.999	537	2.65	15	21.5	48.6	360	1006	290	11.14	7.76	1.276	2039	1730	137.9	192	1	2
44148	5	2	32	1	3	5	3.21	20569.26269	20346.765857	2	71	2			2						94.3	159.2	37.21	0	10805.36548	0	256	1.644	1.77	17.278	0.951	375	2.69	38.6	5.8	51.5	564	797	184	10.22	7.51	0.688	2407	1673	67.4	71	0	2
44150	5	1	48	3	2	6	0.65	36767.071946	37469.381411	2	61	2			1	15	1				78.6	171.5	26.72	0	70132.984516	0	186	0.935	1.055	18.738	1.361	367	2.71	29.5	0.6	77.8	452	752	216	12.5	10.03	1.165	2847	2112	75.4	182	0	1	14
44154	5	1	35	3	4	5	4.84	58940.898648	60555.332977	1	62	2			1	0	3	99999			110	183.2	32.77	0	96777.468089	0	793	1.991	1.592	27.13	2.875	501	4.27	855.6	1.5	67.7	978	1012	372	14.39	14.4	3.009	5326	4502	106.4	142	1	2
44156	5	1	49	1	1	5	1.44	21419.982076	22662.453799	2	70	2			1	30	3	18	4	31	77	168.8	27.02	0	48319.885334	0	908	3.53	4.111	36.582	4.233	998	10	52	9.5	59	984	2147	415	35.45	11.02	1.766	3780	3996	87.2	232	1	2
44157	5	1	25	1	5	5	5	23140.661164	24709.816215	1	65	2			1	19	1				67	168.6	23.57	0	13122.409577	0	108	0.832	1.714	16.494	1.138	332	0.73	34.3	0.4	33.2	401	874	269	8.31	5.94	1.228	2385	2764	57.3	680	1	2
44160	5	2	33	1	2	1	0.5	24525.233986	24259.945581	1	71	2			2						82.1	151.3	35.86	0	13799.379083	0	5618	2.607	5.141	37.732	3.457	836	58.12	68.1	7.9	146.8	871	2250	496	26.26	16.88	10.722	4740	3825	153.9	167	1	2
44163	5	2	45	3	1	5	1.25	31640.241042	32245.541816	2	63	2			1	11	1				52.4	157.9	21.02	0	21787.653002	0	820	1.673	3.44	34.147	3.572	626	9.31	4.1	3.9	40.9	1825	2793	423	16.95	15.88	1.012	4984	2857	103	29	0	1	14
44165	5	2	49	1	5	1	5	22291.904881	22624.553225	2	66	2			2						93.5	166.4	33.77	0	48239.0754	0	636	1.061	1.376	19.04	0.983	526	0.91	52.1	0.4	380.8	397	704	208	10.6	6.05	0.874	1455	1915	98.6	224	1	1	14
44169	5	1	32	3	3	1	1.89	53454.387486	53878.92413	1	60	2			1	18	2				77.8	179.7	24.09	0	31769.856488	0	588	3.024	2.929	25.941	2.62	378	5.36	281.2	9.5	34.6	1411	2234	539	11.25	17.78	2.027	4462	5045	139	0	1	1	14
44171	5	2	27	3	4	1	1.94	70014.407912	71111.089127	1	69	2			2						80.4	172.9	26.89	0	180856.38017	0	1720	1.184	1.303	18.735	1.776	351	4.06	155.6	1.8	83	597	1077	285	15.59	13.07	1.792	1633	1804	68.6	9	0	1
44173	5	1	33	3	5	6	5	77499.847246	81565.488155	2	67	2			2						83	183.6	24.62	0	48095.315467	0	771	1.799	3.272	24.789	2.115	528	1.66	70.4	1.3	181.7	948	1552	263	20.18	8.18	1.062	5112	2878	124.8	767	0	1	14
44175	5	1	32	3	2	1	1.36	23499.338616	25992.084615	2	59	2			2						107.2	170.4	36.92	0	14892.849111	0	154	1.685	1.301	19.252	1.464	361	1.48	9.3	1.6	49.6	282	935	174	6.89	5.22	1.105	1979	1896	95.8	83	0	2
44177	5	2	26	4	4	5	2.64	29760.881158	32219.559547	1	68	2			2						75	166.5	27.05	0	16819.772367	0	503	2.131	1.968	24.856	1.85	634	0.78	150.1	0.4	45.6	510	1133	289	15.81	8.37	1.452	3165	1914	140.7	3	1	1	14
44180	5	1	45	2	4	1	2.35	16110.353949	16150.170135	1	62	2			2						110.8	176.6	35.53	0	34434.681079	0	71	0.443	0.701	12.658	1.015	236	0.99	16.6	0	28	197	400	153	4.29	2.66	0.39	1121	945	26	183	1	2
44181	5	1	34	4	2	5	1.37	31630.296847	33289.117388	2	65	2			2						98.9	176.1	31.89	0	60930.658192	0	93	1.082	0.903	16.126	1.001	327	2.19	19.4	0.7	26.4	823	874	266	11.38	8.2	1.101	3245	1299	84.3	29	1	2
44183	5	1	23	1	2	5	3.29	18567.350932	18532.748086	1	60	2			1	16	1				71.7	170.6	24.64	0	17875.92364	0	2001	7.912	11.508	155.337	11.657	3222	32.05	109.4	5	356.7	3636	5748	985	65.62	56.67	4.785	17687	8835	758.2	617	0	2
44187	5	1	46	3	2	1	1.41	27710.922452	28240.245079	2	62	2			1	12	1				95.2	169.8	33.02	0	26135.479675	0	610	1.667	3.106	79.074	6.081	587	13.38	10.3	3.3	50.7	1022	2946	492	22.15	42.63	1.408	5606	4381	353.9	101	1	1	14
44189	5	2	55	3	3	1	5	93245.880992	96287.537147	2	68	2			1	20	3	18	4	37	65.2	166.6	23.49	0	57141.569893	0	750	0.945	1.439	6.237	0.812	402	1.82	44.1	1.7	288	889	960	185	10.32	6.39	0.894	1691	1549	80.5	9	0	1	14
44194	5	1	36	1	2	1	1.55	34953.958215	36545.268634	1	69	2			1	21	1				91.9	171.8	31.14	0	75099.875657	0	1053	1.576	3.173	16.665	1.681	449	8.3	61.2	12.7	84.3	2519	2378	416	14.89	18.58	1.244	5652	3508	118.2	0	1	2
44196	5	1	40	1	1	5	1.53	16110.353949	16150.170135	1	62	2			1	25	2				86.2	159.1	34.05	0	35556.701472	0	388	1.154	8.661	121.476	12.02	334	24.02	139.3	4.5	38.5	763	1160	291	9	9.85	1.126	2824	2683	92.9	367	1	2
44197	5	2	23	4	3	5	0.47	25807.558292	26296.905646	1	59	2			2						123.7	162.8	46.67	0	16269.220672	0	179	1.207	1.353	32.667	1.377	261	4.54	186	0.5	31.4	797	1202	228	10.02	10.56	0.913	4488	1838	112.6	26	1	2
44203	5	2	35	1	2	1	1.21	25990.375386	26403.704902	1	66	2			2									0	54131.932834	0	199	0.552	1.055	18.405	1.359	166	2.76	21.1	2.5	23.1	422	918	152	6.67	10.27	0.527	803	1417	82.7	29	0	2
44205	5	2	32	4	5	1	4.72	15897.817428	15822.779955	2	66	2			2						50.4	162.7	19.04	0	14483.905836	0	88	0.551	1.019	15.893	1.052	153	5.28	29	0.7	29.4	385	821	181	15.56	13.92	1.182	4147	1831	64.7	152	1	1	14
44206	5	1	45	1	1	6	1.99	28374.259294	30429.893211	2	65	2			1	13	3	18	4	25	69.3	159.1	27.38	0	16735.495031	0	729	1.418	2.816	11.9	2.089	197	6.43	36.7	13.5	11.8	1475	1568	293	4.55	10.01	0.599	1532	3264	82.4	43	1	2
44211	5	1	25	4	3	5	0.24	24342.505253	26749.707598	2	68	2			2									0	48961.26477	1.77	575	1.226	2.148	13.855	1.572	329	3.94	116.3	4.7	29.1	795	1122	206	11.98	9.47	0.992	2587	2159	90.3	11	1	1
44213	5	2	50	3	5	1	5	76996.471369	77290.258565	1	70	2			2						56.9	158.7	22.59	0	71529.761026	12	805	1.013	2.091	15.457	1.604	374	4.48	76.7	3.8	11.8	838	723	172	7.72	9.13	1.15	1380	1187	43.1	13	1	1	14
44217	5	2	53	4	4	1	5	21630.05297	22368.068422	1	63	2			1	17	3	7	4	46	62.8	161.4	24.11	1	16904.355382	0	944	1.841	2.476	29.395	2.462	1043	6.47	228.6	3.8	79.7	872	1248	266	22.54	16.85	0.887	2911	2380	68.9	75	1	1	14
44220	5	1	39	3	5	2		55681.860184	58085.88526	2	69	2			1	0	2				87.2	180	26.91	1	113011.35787	0	1090	2.758	3.363	39.919	3.862	1481	6.98	83	8.1	154.2	1341	1830	409	28.49	22.12	1.682	5214	4149	139	43	1	1	14
44221	5	1	27	4	2	6	1.81	24856.841011	25483.407601	2	64	2			1	21	1				82.9	188.2	23.41	0	13303.258052	0	517	1.999	2.593	38.884	2.184	782	5.19	42	1.7	95.8	1452	1853	351	23.95	19.18	1.73	6505	3130	246.8	136	1	1
44228	5	1	54	3	3	3		32678.049817	32737.799354	2	64	2			1	11	1				63.9	168	22.64	0	30297.828055	0	228	1.501	1.653	32.544	2.968	479	2.25	54.7	1.2	23.1	434	1299	382	12.01	14.02	1.389	2998	3446	88.8	142	0	2
44231	5	1	31	3	3	5	1.44	20542.04562	20705.191276	2	60	2			1	18	1				81.5	179.6	25.27	0	11863.584397	0	71	0.669	3.069	47.388	4.306	209	11.38	7.6	1.3	43.3	691	991	221	7.34	13.37	0.586	2730	1761	73.9	95	1	2
44232	5	1	38	3	4	3		20190.218863	20743.243727	2	62	2			2						67.7	170.3	23.34	0	11885.38755	0	732	1.473	2.261	26.086	4.191	495	9.88	40.5	5.9	60.3	596	1337	299	29.07	12.93	1.046	3275	3512	97.7	63	0	1	14
44237	5	2	29	4	3	6	3.49	29760.881158	29596.698601	1	68	2			2						83.7	169.8	29.03	0	27092.318595	0	605	1.616	2.318	16.913	1.265	669	2.15	203.2	6.3	53.4	1746	1477	215	13.51	7.56	0.989	3698	2397	113.8	127	1	2
44241	5	1	46	3	4	3	5	90414.494842	90397.298652	1	63	2			1	19	1				79.4	186.9	22.73	0	83659.924161	0	1412	2.252	4.415	22.857	2.381	844	9.38	16.8	13.3	55.9	2342	2910	479	19.9	16.74	1.721	4978	3646	223.4	29	1	1	14
44245	5	2	40	3	4	5	3.64	97373.946729	99236.780996	2	63	2			2						70.4	174	23.25	0	175455.92903	0	44	0.489	0.589	11.632	0.638	155	0.9	15.3	0.6	15.9	138	452	101	7.39	3.82	0.588	1925	1222	53.6	87	0	1	14
44247	5	2	37	3	5	1	3.78	72384.680214	75847.304267	1	63	2			2						74.8	169.4	26.07	0	124484.76999	0	321	1.327	1.487	17.083	0.59	407	1.55	29.7	0.6	47.6	993	1096	160	14.66	8.64	0.639	3571	1171	86.2	81	1	1	14
44248	5	2	40	3	3	3	1.25	29950.177236	29735.989446	1	64	1	36	1	1	20	1				101.4	161.8	38.73	0	20091.9998	0	187	0.818	0.815	9.135	0.426	252	2.46	0.5	0.5	19.7	585	723	80	8.47	6.83	0.476	2957	624	58	100	0	1
44250	5	2	33	1	4	4	3.13	16720.814635	16982.084579	2	74	1	31	1	2						61.9	143.2	30.19	0	9018.5158556	0	261	0.824	1.261	14.778	1.23	159	1.68	43.1	3.8	33.2	630	1009	238	7.5	6.37	0.88	1553	2332	55.6	87	1	2
44253	5	1	33	4	2	1	2.42	22065.460784	23222.662684	1	68	2			1	17	2				65.6	175.8	21.23	0	21257.633648	0	377	1.413	1.887	27.089	2.839	328	5.78	185.5	6.8	38.3	436	1324	300	10.41	8.89	1.314	3405	3581	93	0	0	1	14
44254	5	1	23	3	4	6	4.08	82965.760844	90194.717232	1	63	2			1	18	2				73.2	179.7	22.67	0	53183.564236	0	363	0.885	1.494	33.002	2.486	271	0.97	29.5	0.5	81.4	467	1003	378	8.62	8.52	1.626	3627	2237	91.3	37	1	2
44257	5	1	50	3	5	1	4.84	102792.35734	106579.94643	1	69	1	22	1	2						105.7	171.8	35.81	0	188439.03771	0	362	1.231	1.7	21.991	1.758	362	2.77	379.9	5.7	39.5	974	1207	375	7.93	7.55	1.45	1200	3649	70.9	4	1	1	14
44261	5	1	45	3	3	1	1.45	76612.76648	76598.19528	1	67	2			2						134.2	183.2	39.99	0	143371.99711	5.99	785	3.518	2.522	24.152	2.194	589	6.34	56.6	7.2	212.5	1091	1804	361	21.1	18.14	1.529	5033	3385	175.7	187	1	1	14
44262	5	2	35	3	3	1	5	85931.533457	88241.820701	2	63	2			1	20	3	8	4	27	105.1	164.7	38.74	0	50560.474099	0	308	0.812	1.199	14.964	0.873	377	1.3	0.3	2.4	29.8	564	970	262	13.35	8.97	0.947	2436	1829	55.2	248	1	1	14
44264	5	1	38	4	4	5	4.72	16701.076335	17689.779065	2	69	2			2						98	181.3	29.81	0	9234.7028101	0	777	1.247	1.808	25.199	1.963	378	2.42	212	1.9	66.7	692	1219	315	17.02	10.51	1.439	4847	2022	97.6	5	1	2
44265	5	1	40	3	3	5		107335.64292	119313.62315	2	63	2			1	20	1				90.5	178.9	28.28	0	70806.336296	0	1216	2.848	3.758	31.19	2.286	975	10.34	63.2	9.2	89.7	1898	2046	329	24.73	26.27	1.182	4170	2838	151.4	154	1	2
44266	5	2	39	2	1	6	1.41	21342.827184	21111.962738	2	70	2			2						64.8	152.4	27.9	0	53508.830601	0	448	1.381	2.055	14.222	1.572	291	4.78	102.6	7.1	29.4	863	1370	281	10.7	10.28	1.042	2649	2496	107.4	3	1	1	14
44267	5	1	37	1	1	1	1.09	20942.380625	22465.137539	1	70	2			2						79	162.3	29.99	0	12778.468444	0	1150	1.087	1.502	29.934	2.569	401	4.31	52.1	0.3	61.4	486	1083	338	13.72	17.76	1.321	3835	3303	105.1	0	0	2
44269	5	2	40	3	2	1	0.58	30055.17538	29840.2367	1	61	2			1	17	1				59	158.8	23.4	0	27616.222791	0	451	0.919	1.276	17.634	1.073	289	2.18	51.5	4.6	49.2	473	521	146	9.47	2.83	0.538	1424	1281	67.3	86	1	2
44271	5	1	47	1	1	1	1.19	17164.150437	18407.644036	1	65	2			2						74.2	166.8	26.67	0	39247.967452	0	17	0.232	1.14	32.607	2.593	144	0.76	2.5	0.3	9.8	230	822	236	2.05	2.61	0.324	1429	1417	98.7	0	0	2
44274	5	1	38	3	3	5	1.86	55973.887193	58639.270413	1	65	2			1	16	1				77.7	173	25.96	0	33598.913637	0	0	0	0	0	0	0	0	0	0	0	0	0	0	0	0	0	0	0	0	0	0	2
44285	5	1	55	4	3	5	1.44	20000.257493	19889.421444	2	68	1	54	1	2						88.7	169.3	30.95	0	16830.479702	0	2474	0.597	1.287	7.673	2.025	579	1.32	136.8	0.6	2134	771	723	529	15.58	5.95	1.468	2766	3559	18.2	17	1	2
44286	5	1	46	1	1	1	3.23	19124.677251	20234.009211	2	71	2			1	23	3	20	4	25	82.4	165.7	30.01	0	38089.081887	0	260	0.685	1.223	15.609	1.017	237	3.42	15.2	4.1	22.1	624	1087	174	8.03	12.52	0.643	1928	1629	76.1	1	1	2
44287	5	2	51	1	4	1	4.36	9900.809686	9784.257815	1	70	2			1	18	3	29	4	21	93.4	166.3	33.77	0	18418.168799	0	655	1.882	1.363	18.038	3.017	352	1.54	122.8	1.8	271.1	471	1213	340	13.02	9.32	1.994	4114	3353	84	118	1	1	14
44288	5	1	51	4	2	6	0.84	20422.84537	21503.09482	1	60	2			1	18	1				85.4	187.7	24.24	0	30671.339148	0	522	1.537	2.823	39.163	3.063	583	5.3	18.3	6	34.2	1064	1660	386	10.81	8.26	1.437	2807	3049	150.3	0	1	1
44291	5	2	39	3	4	3	0.75	38955.527182	38971.2276	2	60	1	22	1	1	13	1				55.8	155.7	23.02	1	37539.649799	0	84	0.432	1.145	3.81	0.208	175	0.84	5	0.2	7.6	196	472	92	4.28	3.25	0.504	716	1214	23.3	307	0	1
44303	5	1	32	2	1	5	2.07	21807.732796	22510.525888	1	65	2			2						72.7	169.6	25.27	0	11954.453159	0	459	0.534	0.541	14.067	1.097	201	4.82	112.3	0.9	59.5	224	835	150	10.65	10.67	0.874	2274	1557	94.6	86	1	2
44305	5	1	53	3	4	1	4.75	86053.459426	86210.80218	1	59	2			1	18	1				78.7	172.8	26.36	0	152425.30277	0	448	1.745	2.228	25.38	1.5	621	1.78	228.2	3.1	34.2	1317	1661	278	12.49	10.72	1.384	3957	3563	89.8	415	1	1	14
44310	5	1	20	3	4	5	1.47	38829.948909	39262.746674	1	73	2			2						77.8	183.1	23.21	0	22496.624282	0	2475	2.281	3.62	30.83	3.489	766	5.27	150	10.3	43.3	1683	1959	502	24.22	11.32	1.683	2858	4548	95.6	17	1	1	14
44312	5	2	36	2	1	1	1.55	23453.251795	23199.558975	1	69	2			2						55.4	154.7	23.15	0	13196.217106	0	671	4.364	5.228	35.652	2.407	722	5.19	186.7	16.6	25.9	2559	1768	313	30.38	10.46	2.159	3442	3525	92.5	0	0	2
44317	5	1	45	4	4	1	4.96	37233.734359	38015.297199	2	61	2			2						108.7	188.3	30.66	0	78585.666442	0	687	1.486	2.304	15.198	0.97	374	2.28	184.3	1.9	55.7	1080	1420	178	10.26	7.34	0.688	3275	1712	73.9	1	1	1	14
44320	5	1	48	3	4	1	1.62	101958.50178	101939.11	1	61	2			2						102.2	189.1	28.58	0	68878.1714	0	1587	2.366	4.532	32.228	2.935	735	7.23	125	12.2	156.2	2336	2887	476	19.73	22.56	1.429	6202	4577	190.4	695	1	1	14
44326	5	2	40	3	2	1	2.91	26186.975773	26222.979585	1	67	2			2						78.1	160.6	30.28	0	24268.562403	0	207	1.05	0.999	10.426	0.588	441	2.57	6.7	0.3	45.8	853	1030	134	7.75	6.97	0.662	2718	1202	84.6	176	1	2
44327	5	2	54	2	1	1		24044.495456	24296.655392	1	62	2			2						58.4	148	26.66	0	16416.753045	0	1634	1.732	1.289	22.015	1.276	438	4.09	120.7	31.5	55.9	326	1015	205	11	9.46	1.27	1277	2293	109.7	57	1	2
44328	5	2	23	2	2	5	0.83	27883.911726	28557.143149	2	61	2			1	21	2				88.2	160.6	34.2	0	15165.573289	0	574	3.693	4.712	58.621	4.71	944	9.87	126.7	2.4	186.1	1340	1771	342	19.11	14.57	2.066	6638	2894	203.9	235	1	1	14
44331	5	1	41	2	4	1	2.69	21722.719533	22207.910456	1	70	2			2						68.3	161.4	26.22	0	39264.77181	0	207	2.178	0.873	35.215	1.796	1190	5.44	184.4	10.8	51	498	1379	325	17.92	8.01	1.733	4406	2441	242.6	0	1	1	14
44338	5	2	32	4	4	4	0.87	24371.652555	24648.033526	1	73	2			1	7	1				68.8	168.4	24.26	0	45114.470545	0	452	0.751	1.06	19.392	1.366	326	0.94	31.1	1	92.8	528	661	198	6.11	3.9	0.501	1894	972	68.7	29	1	1
44339	5	2	31	1	1	1	0.71	18731.791436	22149.797275	1	69	2			2						92.6	149.8	41.27	0	56139.249815	0	76	1.512	1.509	22.819	1.668	537	3.89	67	1.3	56	480	1144	309	16.78	13.74	1.559	3829	3059	128.5	207	1	2
44346	5	2	46	3	3	4	1.79	24175.264287	24002.375613	2	63	2			1	21	1				69.3	168.1	24.52	0	22213.461612	0	746	2.456	3.592	16.987	2.123	268	8.73	16.3	13.8	28.4	1432	1564	236	6.47	9.89	0.577	1762	3081	122.7	370	1	1	14
44349	5	1	21	1	3	5		24677.025441	25295.228793	2	64	2			2						84	174	27.74	0	51437.079466	0	327	0.88	1.167	10.657	0.893	303	3.66	23.1	2.4	17.6	502	499	83	9.39	5.71	0.568	1386	862	50	0	0	1	14
44358	5	2	25	1	5	3	2.21	25876.282389	26839.741667	1	66	2			2						60	164.7	22.12	0	15266.801342	0	774	1.167	1.719	18.399	2.29	311	4.47	54.6	0.4	35	1039	1545	315	16.27	9.28	1.087	2307	2099	52.2	0	0	1	14
44360	5	1	46	1	2	6	1.45	15503.794129	16244.504706	1	65	2			2						99.3	169.2	34.69	0	8933.9724559	0	369	2.464	2.088	33.938	1.633	955	6.1	21.7	0.9	66.9	1168	1847	349	23.94	18.4	1.535	5535	3104	187	319	0	2
44363	5	1	36	1	2	1	0.91	29230.627444	30172.636558	2	66	2			2						80.4	168.9	28.18	0	29103.279482	0	1249	1.736	3.336	26.229	2.412	428	8.5	61.4	13.1	47.9	1925	2390	476	16.46	21.69	1.88	3056	4344	120.2	61	0	2
44372	5	1	44	1	4	1	5	18303.719761	18839.452695	2	64	2			1	19	1				92.1	170.2	31.79	0	20712.388367	0	279	0.733	1.054	8.843	0.517	290	3.65	45.9	2.9	24.5	1186	908	180	5.7	7.46	0.696	1902	1061	66	93	1	1	14
44375	5	1	30	1	1	5		27181.004297	28365.446743	2	64	2			2						72.4	167.2	25.9	0	15063.770882	0	289	0.71	3.097	50.759	4.251	259	11.35	31.8	15.1	62.3	255	1081	203	10.55	13	0.838	3030	1780	147.2	218	1	2
44379	5	1	53	3	4	1	4.64	83459.201226	83611.800559	2	63	2			1	16	1				113.9	181.2	34.69	0	77380.154032	0	773	1.924	2.96	18.922	1.164	377	67.98	32.3	3.5	29.5	1198	1975	539	31.9	309.92	16.88	5331	2537	456.8	426	1	1	14
44380	5	1	54	2	1	1	0.73	11086.858505	11432.681274	1	73	2			1	7	3	16	4	38	81.3	165.1	29.83	0	6351.0773331	0	111	2.214	1.716	14.851	1.471	700	1.22	45.1	1.2	62.9	682	1568	438	17.69	10.63	1.722	3569	2995	98.6	167	0	2
44382	5	2	39	4	4	3	5	51114.65849	51694.312205	2	70	2			2						121.3	173.9	40.11	0	26986.295783	0	169	0.996	1.06	22.479	1.511	311	6.53	51.8	6.8	64	375	1061	214	10.11	9.98	0.787	1901	2507	148.8	0	1	1	14
44384	5	1	32	4	3	1	3.18	20085.458704	21445.71538	2	64	2			2						98.4	180.6	30.17	0	19631.046064	0	891	1.4	1.408	21.568	1.828	511	3.03	51.5	4.4	156.5	837	1376	377	20.96	9.23	2.034	5151	2722	120.7	90	1	1	14
44386	5	2	51	3	3	1	4.64	96663.55644	96356.539027	2	63	2			2						101.4	169.1	35.46	0	170363.5074	23.74	668	1.452	2.208	71.674	9.029	525	5.99	157.4	9.2	28.2	1314	1629	179	12.01	8.73	0.936	2324	1942	84.3	33	1	1	14
44392	5	2	55	4	4	5	2.45	21630.05297	23025.595452	1	63	2			1	17	3	3	4	52	60.7	165.6	22.13	0	17401.272254	0	207	1.054	2.859	56.914	4.841	242	10.37	42.1	1.6	30.4	422	1105	372	8.2	11.18	1.785	3566	3274	44.2	237	1	2
44393	5	1	24	3	5	6	5	84055.608474	84992.490456	1	73	2			2						60.7	168.1	21.48	0	50116.056843	0.12	1520	3.059	3.666	37.028	2.703	1190	7.31	81.7	4.1	74.9	1386	2010	332	24.39	16.97	1.516	5294	2990	176.9	174	1	1	14
44398	5	1	39	1	5	1	1.45	22605.692394	23634.836893	1	70	2			2						78.9	182.7	23.64	0	12551.530425	0	365	1.409	2.021	35.441	1.981	523	2.23	41.7	3.8	156.4	980	1687	462	16.69	10.73	1.762	3340	2910	110.5	338	0	1	14
44404	5	1	50	3	4	3	2.88	89486.193184	89649.812452	2	60	2			1	19	1				60.3	172.8	20.19	0	53202.430719	0	728	2.076	3.203	32.065	3.477	1052	7.28	76.1	6.5	59.1	772	1275	326	21.62	21.76	1.829	2721	4177	81.7	685	1	2
44406	5	2	24	2	1	1		15981.857596	16140.911297	1	62	2			2						99.6	163.3	37.35	1	8571.8018762	0	9	1.893	0.944	20.522	1.493	974	2.6	47.7	0.4	86.7	404	1215	325	21.16	12	1.909	2644	2705	114.7	0	1	1
44407	5	2	41	3	5	3	2.98	81167.566954	80587.099547	2	62	2			1	17	3	1	4	40	54.9	155.4	22.73	0	142482.29615	0	939	3.142	4.249	37.41	1.521	939	6.89	86	5.6	48.5	2390	2407	551	22.93	17.79	2.034	7410	4062	208.7	427	0	1	14
44408	5	1	27	1	3	1	1.99	31171.97499	32005.290041	2	70	2			2						57.4	171.9	19.42	0	18205.033827	0	543	2.341	2.496	38.893	2.769	677	5.62	113.7	1.3	99.7	1080	2183	413	20.98	22.87	1.495	4420	3507	154	65	1	1	14
44409	5	2	24	3	3	1	2.91	81665.472086	83074.276025	1	67	2			2						73.1	151.1	32.02	0	48984.976403	0	481	1.52	1.717	21.895	1.479	707	6.06	22.5	3.4	18.3	792	1030	178	17.92	13.86	0.711	2592	1458	45.4	28	0	1	14
44411	5	1	50	4	2	6	0	20422.84537	21503.09482	1	61	2			1	26	2				155.6	184.3	45.81	0	30671.339148	0	373	1.381	1.668	19.425	1.631	435	6.03	128.3	4.7	20.9	1305	1621	376	16.65	18.78	3.257	5200	2375	158.3	3	1	2
44412	5	2	34	3	3	5	3.5	83118.56836	83152.068003	2	59	2			2						92.4	166.9	33.17	0	49030.846658	0	426	0.785	2.083	13.328	0.933	216	3.76	51.9	6.2	11.6	946	1214	212	7.38	7.38	0.849	2542	2042	82.3	172	1	1	14
44413	5	1	53	1	1	1	0.1	10791.367748	11084.312447	1	59	2			2						86	161.5	32.97	0	6157.5516581	0	885	2.195	2.996	22.922	3.453	674	8.1	234.2	22.2	24.8	918	1295	262	21.99	5.14	0.638	2318	2303	141.9	80	0	2
44414	5	1	33	4	5	1	4.72	12823.266607	13495.770509	2	66	2			2						96.3	177.6	30.53	0	12353.800647	0	332	0.993	1.678	14.074	0.981	318	4.83	19.4	4.4	11	784	755	171	11.56	9.46	0.931	2280	1083	45.2	109	1	1	14
44415	5	2	48	3	5	1	5	88636.926255	88003.04195	1	59	2			2						55.5	163.6	20.74	0	155594.07841	0	376	1.76	2.587	18.502	1.294	767	2.23	71.6	5.2	82	1482	1702	363	15.36	10.86	1.542	3872	3521	91.5	167	1	1	14
44417	5	1	21	3	3	5	1.76	91058.598684	94593.892225	1	68	2			1	16	1				82.8	180.6	25.39	0	91119.059007	0	270	1.72	1.67	34.926	2.238	645	2.92	15	0.3	35.7	1078	1480	280	8.56	8.61	1.197	3697	1685	164.9	29	0	1	14
44418	5	1	43	3	5	1	5	63609.531682	66471.587715	2	68	2			2						85.9	177.2	27.36	0	44913.492101	0	655	2.777	3.105	28.444	2.864	598	6.27	38.8	7.4	44	1008	1541	317	16.6	13.67	1.644	3478	3201	101.3	136	1	1	14
44423	5	1	30	3	5	5	4.29	78136.740457	82235.792775	2	72	1	24	1	1	25	3	3	4	27	88.9	168.1	31.46	0	47119.162292	0	849	4.061	3.897	43.233	1.839	1194	6.62	21.6	6.5	85.5	1427	2068	401	26.76	19.53	2.223	6601	3127	269.1	50	1	1	14
44425	5	2	25	3	4	5	5	83116.45505	87805.131279	1	63	2			2						68	176.6	21.8	0	144110.61377	0	227	0.648	1.24	16.47	1.863	119	3.79	25.5	1.8	106.8	779	1022	238	11.36	10.67	1.787	2995	2557	65.3	1	1	1	14
44427	5	1	24	3	5	5	0.98	31669.029713	31506.985628	1	69	2			1	15	3	4	4	20	76.8	182.7	23.01	0	18578.181133	0	560	1.563	2.857	31.575	1.627	626	5.35	6.9	3	36.1	1296	1670	445	14.29	16.62	1.637	3081	3077	92.7	639	0	2
44429	5	1	21	4	3	6	0.69	19841.671864	19904.512833	1	60	2			1	17	2				67	173.2	22.33	0	12314.411285	0	198	1.029	2.3	39.245	3.477	295	7.61	69	1.9	56.9	858	1693	349	15.59	19.11	1.245	2623	3051	115.6	2	1	2
44430	5	1	45	4	3	3	1.93	24916.545048	25203.289763	1	64	2			1	16	3	29	4	16	94.4	173.4	31.4	0	19047.034322	0	80	1.071	1.106	15.186	0.83	260	2.26	5.4	2	29	492	629	132	8.53	6.63	1.168	3287	1249	77.1	186	1	1	14
44431	5	2	47	2	1	3	1.75	17053.614368	17303.362958	1	64	1	44	1	1	11	2				100.8	159.5	39.62	0	29266.561914	0	1093	1.88	3.761	17.828	1.803	362	13	23.6	18.2	19.9	2006	1869	306	11.23	18.18	1.148	3618	3044	101	0	0	1
44434	5	2	47	2	3	1	1.43	72467.293178	72935.243918	1	62	2			2						60.6	165.4	22.15	0	49280.85238	0	979	2.205	3.23	32.434	3.621	697	10.22	102.6	10.2	284.2	1603	1954	515	20.28	19.01	2.766	4646	4976	216.3	122	1	1
44440	5	2	40	2	3	1	1.45	15609.979423	15642.990119	1	62	2			2						50.5	152.6	21.69	0	34440.078658	0	794	1.557	1.749	15.429	2.166	703	4.22	188.1	9.1	104.4	1532	1509	397	12.41	10.93	1.329	1492	3808	75.1	34	1	1	14
44442	5	2	45	4	3	1	4.86	30227.875571	32769.212518	2	67	2			1	19	3	7	4	33	57.9	158.6	23.02	0	47885.21427	0	167	0.574	0.837	13.051	0.927	231	2.47	55.9	0.7	22.2	315	528	131	7.81	6.47	0.587	2228	1184	62.7	0	1	1	14
44443	5	1	35	2	1	6	0.96	27917.248357	33919.825843	1	69	2			1	17	3	11	4	24	71.5	159.4	28.14	0	32717.663556	0	297	1.924	2.038	28.834	1.593	420	1.77	23.3	1.9	39.6	814	1466	279	13.18	8.77	1.388	4596	2497	125.5	138	1	1	14
44446	5	1	48	4	4	6	1.27	22437.250506	22585.067717	2	74	2			1	25	1				81.3	168.5	28.63	0	12258.257015	0	196	1.558	1.087	16.493	1.311	867	2.19	117.6	4	5.3	769	775	179	12.5	5.93	0.886	2464	1646	67.2	51	1	2
44451	5	2	38	3	5	1	3.87	57998.723198	58022.098679	1	60	2			2						60.5	167.7	21.51	0	92728.939423	1.21	670	1.599	2.599	23.25	1.959	930	1.88	69.5	1.7	145	976	1517	473	24.17	14.75	2.492	4650	3218	215.1	389	0	2
44452	5	1	27	1	3	1	0.73	29021.981542	31727.1723	1	72	2			2						70.2	171.4	23.9	0	16849.05084	0	388	0.888	1.195	21.879	3.157	313	3.08	127.2	10.3	57.2	598	1378	470	15.29	11.96	1.601	2481	4113	124.9	114	1	2
44453	5	2	42	2	2	3	0.47	26186.975773	26222.979585	1	67	2			1	18	3	20	4	22	56.4	163.1	21.2	0	46363.628474	0	333	1.114	1.383	14.764	0.733	390	0.58	52.1	0.5	64.7	468	659	191	9.78	4.71	0.965	2094	1969	44.5	324	1	1
44454	5	1	29	3	5	1	2.42	38786.479515	38588.016864	2	60	2			1	17	1				81.1	177.6	25.71	1	22110.020075	0	466	1.732	2.598	26.037	2.829	597	9.55	31.6	2.5	63.4	996	1310	266	22.1	15.72	1.472	3567	2736	112	302	1	1	14
44456	5	1	43	3	5	1	4.83	107335.64292	119313.62315	2	63	2			2						99.2	182.9	29.65	0	80617.774527	0	1299	2.498	3.936	48.77	4.487	848	12.79	175.8	8.6	58.1	1252	2000	398	31.9	26.4	1.603	3562	3120	106.8	159	1	1	14
44458	5	2	33	1	4	5	1.48	20569.26269	20346.765857	2	71	2			2						59.1	156.6	24.1	0	19625.650286	0	850	2.397	2.215	37.407	3.055	652	50.35	87.6	38.5	108.8	1009	2165	457	31	13.06	2.348	4206	4432	312.2	73	1	2
44461	5	2	22	3	4	5	1.2	96555.334784	100881.7641	2	67	2			1	15	1				71.8	177.9	22.69	0	97175.950793	0	152	0.334	0.619	6.951	0.579	114	2.09	5.4	0.2	19	365	496	82	4.02	4.99	0.537	1683	925	36.4	28	0	2
44469	5	2	34	3	4	1	5	113883.02357	118020.10277	2	65	2			1	19	3	6	4	28	69.1	160.7	26.76	0	113684.72589	0	763	0.849	1.543	15.143	1.631	466	2.11	37	7.7	481.5	477	925	275	10.87	6.26	1.004	3226	2249	115.9	192	1	1	14
44473	5	2	29	4	4	6	1.21	27090.345193	27532.794923	1	61	2			2						50.5	166.2	18.28	0	62926.3024	0	488	1.155	1.449	16.303	1.054	336	5.05	10.5	3.2	8.3	448	458	84	13.02	13.42	0.261	2144	539	82.3	85	1	1
44475	5	1	44	1	1	1	0.82	20950.841248	22468.669764	2	67	2			1	18	3	23	4	21	66.8	158.9	26.46	0	47906.707554	0	544	1.258	1.727	26.059	2.009	275	2.81	60	2.2	64.6	741	1876	349	14.17	13.47	1.393	4703	3374	75.2	56	1	1	14
44478	5	2	36	1	1	1		16720.814635	16982.084579	2	74	2			1	29	2				73.3	157	29.74	0	43041.544657	0	235	1.013	0.746	17.914	1.654	279	0.69	96.1	0.8	177.1	423	624	225	6.47	6.47	1.046	1763	2183	50.3	0	1	2
44480	5	1	50	3	4	6	1.13	22515.398006	24752.7181	1	67	1	48	1	2						93	178.1	29.32	0	39968.985745	0.2	1053	4.397	5.069	59.396	4.681	645	18.56	65.2	20	83.1	3345	4471	568	29.46	38.7	2.736	11477	6518	175.6	178	1	2
44481	5	2	51	2	1	3	1.96	10794.213984	10667.144999	1	73	2			2						64.5	158.7	25.61	0	23485.108028	12.21	2005	2.189	3.266	30.844	3.147	645	7.08	248.2	6.7	167	1498	1657	412	14.45	15.48	1.929	2884	3783	98.8	53	1	2
44486	5	2	29	3	3	6	1.27	61164.932057	61690.301482	1	61	2			1	20	1				89.1	160.8	34.46	0	36375.856727	0	366	1.402	1.311	19.439	2.145	296	3.94	45.2	1.3	225.7	472	906	214	9.48	9.14	1.014	5492	2440	91.1	163	0	1	14
44488	5	2	27	4	5	5	5	26988.273006	27871.569718	1	63	2			2						59.8	165.3	21.89	0	17243.424923	0	743	0.809	1.197	19.565	1.248	425	2.95	50	1.8	442.6	678	999	191	9.46	7.35	0.892	5512	1994	63.4	12	1	2
44495	5	1	36	2	4	1	5	69919.013218	70474.312503	2	63	2			1	14	3	18	4	18	70.9	171.5	24.11	0	67885.493328	0	480	1.443	2.145	18.739	1.472	426	3.69	27.8	2.9	52.2	900	1246	251	13.87	11.92	1.556	3986	1835	164	10	1	1	14
44501	5	1	27	4	2	6	0.29	23901.533524	24560.20039	1	64	2			2						69.1	178.4	21.71	0	15194.765698	0	390	1.897	2.678	43.878	2.779	462	6.03	33.9	3.8	59.5	666	2082	286	20.14	16.15	1.392	6152	3156	221.6	0	1	2
44509	5	1	32	2	3	5		20449.616592	21834.535299	1	64	2			1	18	3	12	4	20	96.7	181.1	29.48	0	21032.46059	0	708	1.642	1.927	25.388	3.517	383	9.51	216	4.7	82.7	662	1136	234	14.21	8.21	1.115	4246	2511	134.5	29	1	2
44513	5	1	33	1	5	5	5	26602.955589	29675.804578	2	73	2			2						85.6	170.1	29.58	1	60840.274734	0	2014	0.866	1.121	26.727	2.411	161	4.81	27.9	0.9	117.4	448	1173	236	9.71	15.24	0.733	2579	3040	109.8	52	1	1	14
44524	5	2	33	1	4	1	2.5	10353.0536	10703.888758	2	66	2			2						100.8	179.5	31.28	0	21996.300611	0	2313	2.864	4.161	34.686	4.101	1595	16.42	74.2	15	183.6	1199	1905	377	45.42	18.11	1.46	2767	3227	144.9	0	0	1	14
44527	5	2	41	3	2	1	1.13	31767.81236	31540.625808	2	60	2			2						134.6	170.6	46.25	0	21311.355675	0	13	0.811	0.361	6.946	0.564	63	0.57	0	0.8	1.9	188	380	85	4.48	6.99	0.521	2199	680	42	0	0	2
44533	5	2	41	4	4	1	3.49	30227.875571	30101.606599	2	67	2			2						76.4	165.9	27.76	0	16337.928887	0	263	1.7	1.492	33.407	1.897	633	1.81	61.9	0.3	105	373	1201	308	13.5	10.7	1.631	4587	2232	145.2	65	1	1	14
44534	5	2	36	3	5	1	4.14	70037.800342	72824.084003	1	68	2			2						64.4	168.4	22.71	0	42940.922355	0	577	1.082	1.623	15.638	1.348	378	2.03	181.4	2.7	69.3	812	849	329	10.1	6.86	1.465	2087	1895	80.5	209	0	1	14
44540	5	1	36	1	4	1	5	21807.732796	22510.525888	1	65	2			1	18	3	16	4	20	75.4	172.6	25.31	0	11954.453159	0	209	1.318	1.489	25.69	2.361	407	5.97	97.1	3.3	31	782	1596	386	15.16	18.81	1.388	1872	3064	126.1	151	1	1	14
44545	5	2	54	3	5	1		76980.586351	77274.312935	2	69	2			1	16	3	15	4	39	88.1	160.8	34.07	0	125184.88324	0.5	539	3.112	3.624	31.419	3.374	1103	6.79	185.8	7.4	12.3	1057	900	323	31.04	7.81	1.358	1798	2731	65.7	323	1	1
44551	5	1	24	3	4	5		93558.722962	96381.052987	1	61	2			1	24	1				75.8	181.6	22.98	0	245125.31835	0	339	1.468	1.64	21.131	1.143	641	3.43	2.4	2.4	47	918	1315	224	11.17	8.01	0.761	2609	1321	129.8	58	1	1	14
44554	5	1	26	2	5	5	1.44	69247.014034	70018.839745	2	69	2			2						88	182.2	26.51	0	40119.137448	0	801	4.522	2.894	64.079	4.443	1006	76.1	130.2	6.6	165.4	1398	3836	622	38.12	39.54	6.036	11599	5648	530.2	35	1	1	14
44558	5	1	21	4	4	5	3.32	23161.640181	23234.99589	1	68	2			2						60.2	176.7	19.28	0	12129.50603	0	525	1.347	2.287	32.285	2.59	446	3.95	257.8	7.7	120.7	1097	1465	312	10.3	8.77	1.301	4082	3113	111.9	12	1	2
44559	5	2	45	2	2	3	1.21	17358.052461	17153.714275	1	73	2			2						73.8	155.4	30.56	0	9529.2226993	0	434	0.884	2.107	10.438	1.043	379	5.98	24.1	7.3	46.5	663	1206	262	10.09	7.62	0.914	2142	2153	106.6	16	1	2
44564	5	2	40	3	4	1	2.59	97373.946729	99236.780996	1	61	2			2						89.5	157.2	36.22	0	67052.262969	0	274	1.271	1.303	13.84	0.448	493	1.95	3.4	0.2	32.6	798	837	168	9.27	5.29	0.747	1886	989	86.5	102	1	2
44567	5	2	31	1	2	1	0.74	14632.455792	14474.177145	1	65	2			1	17	3	14	4	17	93.9	153.4	39.9	0	7686.6650541	0	266	0.5	1.03	4.999	0.612	85	3.01	19.7	5.3	14.5	849	688	146	2.9	4.65	0.564	3463	1441	20.4	20	0	2
44568	5	2	35	3	4	1	0.77	36501.161996	36515.87322	1	61	2			2						103.9	161.7	39.74	0	21531.685542	0	253	1.103	1.241	22.226	1.493	297	4.6	210.4	1.3	18.7	471	837	187	11.23	12.07	1.025	1603	2466	73.1	29	0	1
44570	5	2	38	1	5	2	0.41	25990.375386	26403.704902	1	66	2			2						70.1	158.8	27.8	0	25467.923615	0	685	1.383	1.956	22.175	1.358	329	4.9	9.7	1.7	77.4	460	1231	188	16.98	16.59	1.079	4831	2016	76.3	301	1	2
44573	5	1	30	1	1	6	0.62	21807.732796	22510.525888	1	65	2			1	0	3	15	1		68.2	159.2	26.91	0	11954.453159	0	57	1.334	1.156	21.419	2.018	578	7.33	229.6	6.7	19.7	1623	1619	313	16.07	18.7	1.237	2869	2789	127.3	34	0	2
44575	5	2	40	1	3	1		22829.302168	23580.134253	1	66	2			2						68.4	163.1	25.71	0	13099.224283	0	290	3.059	2.457	32.25	1.945	890	3.19	29.3	3.3	46.9	1036	1886	543	25.88	13.49	1.702	6115	3290	103.6	89	1	2
44576	5	2	45	1	2	1	2.27	23849.405801	23568.651705	1	71	2			2						88.3	167	31.66	0	12962.025557	0	230	1.893	2.061	43.11	1.655	533	2.22	77.9	0.8	49	623	1270	244	14.39	10.86	1.111	3772	2274	164	11	0	2
44578	5	1	53	3	3	4	3.39	28740.135816	28792.685152	2	61	2			1	16	1				82.8	178	26.13	1	26646.745999	0	1454	1.895	3.978	26.111	2.166	473	12.47	39.1	18.4	42.2	1970	2606	425	14.91	22.73	1.612	4426	4594	181.3	0	1	1	14
44580	5	2	32	1	3	1	5	14632.455792	14474.177145	1	65	2			2						89.5	166.6	32.25	0	36685.186619	0	296	2.875	2.881	44.295	1.726	1320	6.13	11.4	8.1	35.2	1027	1838	319	30.08	15.03	1.799	7276	2555	249.6	146	1	1	14
44586	5	2	30	1	2	6	0.73	17102.325074	17374.306361	1	65	2			2						71.9	159.7	28.19	0	9226.8093866	0	277	0.933	1.326	17.007	1.66	334	2.88	465.8	4.5	33.1	978	1312	320	11.36	7.72	1.144	2488	3058	86.3	0	0	2
44589	5	2	37	1	3	1	1.99	22236.919086	21996.383286	1	66	2			2						94.5	163.1	35.52	0	11681.412285	0	127	1.911	1.731	19.482	0.873	652	5.07	159	0.7	50.7	699	993	169	18.73	12.62	0.78	3230	1844	106	220	1	1	14
44592	5	2	24	3	3	6	3.65	80224.364978	80913.443295	1	64	2			2						58.2	165.9	21.15	0	47710.835413	0	223	2.321	1.952	27.087	0.923	712	2.6	1.9	0.5	49.1	702	1379	151	15.19	7.09	1.247	4473	1273	140	70	1	1	14
44595	5	2	40	2	5	1	3.87	17358.052461	17153.714275	2	73	2			1	18	3	6	4	34	92.2	159	36.47	0	9434.0094465	0	1714	2.834	4.495	33.604	1.753	969	7.28	44.5	10.4	137.2	2106	2355	523	20.01	15.13	1.923	5511	3729	187.6	542	1	1	14
44602	5	1	25	4	3	5		24342.505253	24655.376656	2	68	2			1	14	1				90.7	190.5	24.99	0	15253.648812	0	386	1.993	5.94	31.221	2.906	696	10.7	171.6	1.6	107.3	1498	2407	583	28.95	32.51	2.041	4606	4355	167	351	1	2
44603	5	2	52	4	2	1	0.46	25246.168325	27368.68005	1	59	1	43	1	1	16	1				89.5	170.1	30.93	1	39993.488027	0	14	0.679	1.104	24.707	2.025	246	10.3	122.6	0.9	376.6	372	1032	193	10.9	23.54	0.563	2757	2129	89.6	2	1	2
44604	5	2	41	4	5	5	5	28558.830985	30959.846967	1	68	2			2						62.5	171.3	21.3	0	45241.212464	0	2655	2.553	2.442	48.066	3.179	851	9.04	258.9	27.9	625.6	1550	2111	500	24.94	10.66	2.367	4838	4636	239.4	0	1	1	14
44605	5	1	30	4	5	5	2.74	22065.460784	25195.292901	1	68	2			2						96	166.8	34.5	0	23063.34607	0	405	1.175	1.465	19.431	1.437	349	1.25	26.8	1.9	116.8	686	1018	203	11.4	8.1	0.968	3782	1782	109.2	126	1	1	14
44608	5	2	20	1	3	5	3.4	28147.945903	29195.986701	2	65	2			2						44.2	154	18.64	0	16607.064795	0	275	0.786	1.198	8.701	0.481	247	2.17	56.9	1.8	12.8	1198	1274	179	5.97	6.53	0.836	2287	1294	62.1	116	0	1	14
44609	5	2	34	1	4	1	1.58	19055.79006	18849.664396	2	71	2			2						84.1	155.6	34.74	0	10721.939327	9	283	1.469	1.247	22.872	0.968	665	1.7	63.7	0.3	31	482	689	243	14.05	8.65	1.543	1691	1343	87.7	192	1	1	14
44617	5	2	53	4	5	1	5	34191.530438	37066.102267	2	65	2			1	13	3	1	3		88.4	162.2	33.6	0	20117.974134	0	969	2.892	3.637	41.376	2.502	822	8.81	37	1.9	64	2005	2596	381	23.92	17.1	2.416	6963	3529	235.2	157	1	1	14
44618	5	2	38	2	2	1	1.16	16052.324366	15878.687062	1	62	2			2						59.1	152.6	25.38	0	15315.925955	0	897	1.22	1.608	17.284	1.763	363	1.72	52.3	3.3	103.1	561	901	240	10.29	6.69	1.278	4200	3069	64.8	13	0	1
44620	5	2	31	1	5	1	2.66	17102.325074	17374.306361	1	65	2			2						53.1	158.4	21.16	0	9226.8093866	0	1367	1.623	2.465	14.626	1.504	567	6.14	31.5	4.6	570.9	1141	1719	392	16.85	12.67	1.429	4350	2825	205.1	36	1	1	14
44621	5	2	55	4	5	1	5	19110.090839	19726.639671	1	62	2			2						78.6	163.2	29.51	0	39525.916199	0	904	1.372	1.459	12.458	1.012	431	2.28	181.2	2.8	61.8	784	859	200	12.11	8.2	1.034	1864	2227	67.7	73	1	1	14
44623	5	2	25	1	5	6	1.46	25876.282389	26839.741667	1	66	2			1	14	3	3	4	22	83.8	163.5	31.35	0	14253.529045	0	776	1.087	2.542	17.635	2.13	341	8.44	76.6	7.7	50.3	858	1571	192	13.89	17.5	0.849	4100	2388	179.6	104	0	1	14
44636	5	1	48	4	5	1	3.11	23313.999618	22963.086861	2	67	2			2						62	168.6	21.81	0	17354.032259	0	280	1.474	1.634	33.089	2.881	428	0.58	270.4	0.3	65.8	452	1062	358	13.03	8.27	1.713	4386	4771	109.4	0	1	1	14
44638	5	1	27	4	1	6	1.14	22789.309376	23417.326108	2	74	2			2						89.8	172.7	30.11	0	41941.479864	0	540	1.302	2.011	32.321	1.758	471	5.2	2.5	1.9	42.7	1532	1880	228	11.96	16.57	1.171	5159	1569	178.7	0	0	2
44642	5	2	21	4	3	5	2.25	27984.792062	28456.164046	2	67	2			2						50	154.9	20.84	0	17605.098431	0	102	1.129	1.042	19.702	0.948	313	2.13	137.3	1	12.8	177	699	106	8.41	6.15	0.706	2639	945	89.3	0	0	2
44644	5	2	42	3	3	5	1.18	90028.199045	95054.203054	1	61	2			2						75.4	165.7	27.46	0	153988.41943	0	219	1.468	1.511	18.828	1.901	1488	2.25	21.5	0.6	26.7	622	819	165	14.22	13.47	0.979	2233	1476	62.3	45	1	2
44647	5	1	42	4	3	1	2.55	26885.347467	29007.45415	1	68	2			2						85.9	176.1	27.7	0	42388.206816	0	690	2.308	3.21	38.242	3.77	905	7.76	364.9	5.4	32.3	1081	1631	392	22.07	12.64	1.688	4532	4176	91.8	0	1	2
44659	5	1	48	4	4	3	5	27601.388435	29836.632237	2	71	2			1	21	3	22	4	26	89.3	178.1	28.15	0	25247.83512	0	531	1.776	2.338	32.681	2.935	545	7.06	100	5.4	16.3	740	1265	348	20.03	7.45	1.316	2046	2263	110.4	51	1	1
44664	5	1	23	2	3	6	2.73	24342.505253	24655.376656	2	68	2			2						59.7	176.3	19.21	0	23749.680529	0	193	1.493	1.694	31.646	1.859	439	6.92	10.1	3.4	32.9	823	1235	229	13.69	14.42	0.994	4182	1890	144.3	1	1	2
44667	5	1	34	3	3	1	1.6	79198.596683	88752.73057	2	63	2			1	18	2				84.3	173.1	28.13	0	145665.86588	0	590	0.978	1.796	14.197	0.971	328	3.25	1.4	2	14.8	620	1056	164	8.25	6.01	0.612	2631	1197	86	272	0	1	14
44668	5	1	46	3	5	3	4.66	122044.56992	126286.57163	1	71	2			2						74.5	177.1	23.75	0	85329.253177	0	263	0.827	0.707	6.201	0.73	147	0.77	24.2	1	135.5	288	499	130	5.62	4.68	0.521	1507	1287	35.2	65	1	1	14
44671	5	1	48	4	5	1	4.55	50235.332675	50277.628059	2	70	2			1	20	3	5	4	44	90	177.8	28.47	0	100740.38693	0	1599	1.207	2.352	30.85	1.598	290	6.77	157.4	8.2	77.7	1220	1344	433	17.93	12.71	2.448	4559	3630	83.9	407	1	1
44674	5	1	45	1	5	1	5	15222.699428	16748.23634	1	70	2			1	0	3	7	4	37	80	177.1	25.51	0	31527.362609	0	569	1.629	2.051	12.075	1.571	422	1.55	195.2	1.2	147.1	1416	1624	488	11.64	11.12	1.77	6196	3814	102.3	143	1	1	14
44677	5	1	24	2	5	1	0.34	24581.945291	26248.832998	2	68	2			1	19	3	2	3		81.7	169.4	28.47	0	14930.684647	0	716	5.11	3.805	55.453	4.393	1066	9.61	20	11	20.9	1220	2251	361	34.91	24.14	1.669	8181	3486	245.4	60	0	1	14
44681	5	2	53	1	5	1	3.49	9900.809686	9784.257815	1	70	2			2						66.3	161.8	25.33	0	5435.3459648	0	28	0.695	1.129	9.473	2.108	209	0.49	33.5	0.5	6.7	336	730	305	5.91	4.74	1.102	838	1962	30.3	101	1	2
44692	5	2	49	3	3	6	1.67	27331.882024	27136.418894	1	67	2			1	14	1				43.4	162.6	16.42	0	43818.021745	0	726	0.68	2.119	10.651	1.302	186	4.73	19	11.8	27.7	1359	1135	220	4.13	11.48	1.228	1427	2457	72.3	259	1	1	14
44694	5	1	37	1	2	1	1.01	29230.627444	30172.636558	2	66	2			1	15	3	13	4	22	86.1	178.3	27.08	0	16023.498172	0	168	1.082	1.187	10.993	1.334	378	2.27	143.4	0.3	48.7	592	688	173	8.88	7.26	0.722	2363	2156	54.7	142	0	1	14
44695	5	2	41	4	5	5	4.84	25898.209239	26781.853798	1	63	2			2						118	168.1	41.76	0	38200.795175	0	291	1.898	1.705	27.808	1.935	417	5.08	139	1.5	45.2	1036	1827	311	16.62	17.38	1.345	3891	2707	126.9	0	0	2
44701	5	1	44	3	3	1	0.57	29437.295477	29431.696714	2	63	2			1	9	1				77.9	180.4	23.94	0	19886.395426	0	41	1.468	2.276	25.105	1.174	388	3.61	8.8	0.9	22.2	565	1060	197	12.81	10.12	0.916	3259	2273	104.8	486	1	2
44706	5	1	50	1	3	1		13072.560687	14019.630313	2	72	2			2						79	171.2	26.95	0	7788.177958	0	198	2.772	2.652	25.561	2.144	240	2.37	12.2	2.5	21.2	400	1349	312	8.79	10.06	1.074	2635	3428	168.5	808	0	1	14
44710	5	1	29	1	2	1	3.87	47886.269545	51133.410204	1	72	2			1	18	3	3	4	25	84.2	171.9	28.49	0	29085.36249	0	323	1.12	1.628	28.464	2.409	446	4.88	213.1	1.2	60.7	762	1524	438	19.43	19.58	1.646	3305	3728	99.6	0	1	1	14
44712	5	2	48	2	2	1		17192.680005	17229.037667	2	62	2			2						73.3	157.4	29.59	0	9475.4349698	0	123	0.258	0.695	3.202	0.383	115	1.76	23.5	1.7	13.9	667	604	102	2.39	3.92	0.505	740	1212	25.9	86	0	1	14
44723	5	2	34	4	2	5	1.05	24901.217858	25736.810269	2	64	2			1	13	1							0	23559.041933	0	288	1.445	1.777	17.698	1.794	598	5.34	159	7.5	3.4	1197	638	126	13.52	11.98	0.482	1194	1292	23.6	0	1	1
44724	5	2	51	3	4	1	0.71	29941.786071	30103.002808	1	67	1	37	1	1	14	1				64.3	163.6	24.02	0	53223.716764	0	585	1.357	2.112	23.547	2.445	642	4.35	221.7	2.8	266.3	482	737	278	14.15	11.66	1.461	3287	2504	65.1	204	0	2
44726	5	1	34	1	3	1	1.79	42849.909913	46593.03632	2	65	2			2						84	165.8	30.56	0	24743.725357	0	389	3.26	2.771	35.843	2.599	878	3.49	97.1	4.3	76.7	777	1410	317	16.09	10.59	2.01	4958	3650	162.9	99	1	2
44727	5	2	37	1	4	2	0.19	25990.375386	26403.704902	1	66	2			1	26	1				70.2	158	28.12	0	54259.142952	0	389	1.383	2.022	21.336	2.164	484	7.48	13.9	3.2	4.3	345	516	119	17.53	3.21	0.336	1459	1103	19.2	83	1	2
44732	5	2	53	2	5	6		11540.519835	11564.924775	2	62	2			1	15	1				67.6	159.1	26.71	0	21770.147586	0	424	1.841	1.683	20.564	1.966	611	0.97	49	1.3	90.7	462	767	308	14.09	7.77	1.648	3003	2348	110.5	254	1	1
44733	5	2	44	3	3	1	1.28	21355.298903	21202.577126	1	60	2			1	16	1				63.4	157	25.72	0	12582.610156	0	62	1.074	2.086	7.125	0.366	420	1.27	0.6	0.3	8.2	244	448	189	4.79	2.6	1.017	1126	1999	49.9	923	1	2
44734	5	1	29	1	1	5	5	35166.824845	37551.467205	1	66	2			2						93.8	170.2	32.38	0	76359.768022	0	346	1.948	2.757	36.549	2.146	774	4.28	10.7	0.8	101.7	839	1560	337	14.54	11.11	1.198	3537	2486	158.2	209	0	1	14
44735	5	1	33	3	3	1	1.43	29614.586389	29849.786486	2	60	2			2						75.3	176.7	24.12	1	28753.277746	0.42	547	2.904	3.539	51.104	3.847	1068	14.77	50.4	5.6	17.8	636	1800	291	33.88	26.42	1.388	1829	2953	236.4	44	0	2
44736	5	1	48	3	3	1	5	87980.105442	89660.66518	2	62	2			2						77.3	184.8	22.63	0	145250.85343	0	1457	2.779	5.528	33.48	3.522	1790	10.06	365.6	13.6	55.6	2545	2753	531	47.39	26.78	2.195	4399	4710	183.5	69	0	1	14
44738	5	1	52	2	3	1	1.71	11327.761972	11355.758146	1	61	2			2						84.2	169.3	29.38	0	25001.179493	0	512	0.765	0.934	20.828	1.246	345	1.19	35.4	1.6	223.1	487	643	186	7.02	4.99	0.595	1020	1530	70.5	101	1	1	14
44746	5	2	53	4	3	3	2.15	21250.121498	23224.63279	1	73	2			1	22	3	8	4	45	70	148.4	31.79	0	17551.691943	0	459	0.707	1.096	7.993	1.003	210	1.25	131.5	1	56.4	520	588	202	7.37	3.88	0.669	1759	1570	34.6	130	1	2
44760	5	1	46	2	3	1	2.18	23538.035928	24272.237483	1	69	2			2						88.4	171.2	30.16	0	13483.70112	1.97	1696	3.249	6.193	42.658	4.81	1012	17.34	125.2	20.1	64.6	2623	3191	731	37.35	29.5	2.404	5427	6637	129.8	219	1	2
44765	5	2	39	1	3	1	1.81	23783.600538	23856.928554	2	61	2			2						53.3	154.7	22.27	0	48910.622919	0	599	1.104	1.616	12.869	0.949	325	2.33	67.6	6.2	50.3	844	872	186	7.85	6.36	0.744	1926	1881	68.1	112	1	2
44767	5	1	38	3	4	1	2.59	79198.596683	88752.73057	1	61	2			1	0	3	4	4	34	73.2	177.5	23.23	0	50853.213358	0	295	1.556	1.492	19.456	0.727	650	2	64.2	0.1	43.1	703	886	178	10.77	6.03	0.709	2423	1300	112.6	101	1	1
44768	5	1	34	2	3	5	3.41	35446.299161	36027.831496	2	61	2			1	15	1				89.7	168.1	31.74	0	73862.973471	0	968	3.969	2.748	44.332	2.829	926	6.98	61.9	1.8	139.1	1473	2085	430	22.03	16.67	2.238	9176	4198	189.9	96	1	1	14
44769	5	1	27	1	2	6	0.77	25783.838108	27161.468785	2	71	2			2						92.8	173.8	30.72	0	55816.334225	0	69	0.785	0.863	15.673	1.43	211	2.36	28.1	0.5	38.1	235	605	130	8.62	9.46	0.8	2535	1544	70.8	131	1	2
44775	5	2	35	2	2	4		16428.388782	19426.090789	2	71	2			2						48.5	145.6	22.88	0	18737.605128	0	510	1.061	1.404	18.968	1.532	311	2.51	196.3	3.4	58.2	544	996	199	8.54	6.34	0.815	2281	2173	84	28	1	1	14
44782	5	1	53	2	5	1	5	14772.347456	14808.856805	2	61	2			1	21	3	13	4	40	78.6	182.3	23.65	0	27876.618698	0	925	1.75	2.358	44.669	3.452	571	7.08	155.4	1.7	160.2	1147	1857	410	19.01	26.98	1.958	5641	4719	231.6	105	1	1	14
44783	5	1	34	4	5	1	1.94	19313.526781	20621.50556	1	64	2			2						60.8	173.8	20.13	0	18876.578299	0	161	0.705	2.422	44.348	3.652	270	7.98	50	0.6	28.2	537	807	212	7.92	8.67	0.771	2666	1896	64.6	174	1	1	14
44786	5	1	28	2	4	5	2.1	40970.670311	41530.852456	1	72	2			2						115.4	178.5	36.22	0	23623.300175	0	405	1.808	1.701	28.589	2.396	239	3.19	50.6	5.4	58.5	1069	1399	410	9.82	10.23	1.268	1772	3064	124.5	15	1	1
44789	5	2	36	3	5	1	3.11	81626.663505	81659.561859	1	61	2			2						72.3	160.9	27.93	0	48150.786286	0	563	1.663	2.122	21.338	2.372	348	3.39	55.7	1.9	109	663	1076	256	10.84	9.29	1.138	3131	3123	106.3	432	1	1	14
44790	5	2	50	3	4	1	5	104007.45003	110253.56396	1	61	2			1	16	1				71.1	172.3	23.95	0	65429.669485	0	293	1.881	2.84	34.274	1.487	497	1.63	94.3	0.5	48.2	540	1451	274	13.49	6.27	1.078	3875	2650	78.5	767	1	1	14
44793	5	2	51	2	3	1	5	89022.203499	89795.276503	2	60	2			2						69.3	155.8	28.55	0	53288.755953	0	304	0.69	1.178	9.036	0.898	311	2.73	4.5	4.5	19.9	405	748	113	7.05	5.08	0.65	506	1026	89	7	1	1	14
44796	5	2	22	2	3	5	0.8	23679.194878	23914.853566	2	61	2			2						96.6	163.7	36.05	0	49029.37871	0	87	0.393	0.241	6.47	0.41	212	0.13	69.3	0.1	71.9	522	214	150	3.75	2.61	0.588	1710	646	22.7	51	0	1
44799	5	2	49	3	5	3	5	79814.774172	79243.981221	2	62	2			1	22	1				74.2	167.9	26.32	0	47027.119248	0	845	1.875	2.541	39.925	2.281	634	3.68	71.4	0.7	33.6	1138	1714	566	19.47	15.69	2.047	3374	3600	101.6	426	1	1	14
44802	5	2	31	3	5	1	1.07	25935.407625	25945.860486	1	60	2			2						67	171.7	22.73	0	24992.759437	0	343	2.044	3.03	24.843	2.575	853	8.82	90.2	5.3	25.1	1227	1508	285	22.29	18.73	0.951	1931	2181	41.8	22	1	1	14
44810	5	2	26	3	2	5	0.04	63714.209934	65709.294968	2	70	2			2									0	167118.03148	13.32	1484	1.504	1.708	19.808	1.98	676	5.96	119.2	10	78.8	1204	1192	396	17.88	15.08	2.02	804	1464	38.4	0	0	1
44815	5	2	21	3	3	5	0.71	59530.451308	62197.878131	1	68	2			2						65.7	170.5	22.6	0	99402.52774	0	566	2.39	3.147	34.326	2.909	883	6.89	90	3.2	50.6	1369	1975	370	20.36	17.29	2.03	4668	3773	85.9	277	1	1	14
44818	5	2	41	4	2	3	0.61	22636.426082	22541.868387	2	68	2			1	30	1				90.7	160.4	35.25	0	12234.810174	0	261	0.771	1.205	17.412	1.225	195	1.33	158	0.9	37.7	358	753	131	7.6	6.17	0.577	2028	1594	71.4	56	1	1
44820	5	2	39	1	1	2	0.97	17102.325074	17374.306361	1	65	2			2						66	159.1	26.07	0	9882.7360919	0	240	1.804	1.744	18.066	2.212	726	3.78	130.2	3.3	54.9	511	1041	337	17.71	5.25	1.36	2156	2706	74.9	102	0	2
44824	5	2	26	2	2	1	0.66	20383.485479	21516.701959	2	72	2			1	18	2				94.2	157.5	37.97	0	12238.985696	0	1090	1.446	2.126	25.381	1.597	422	2.22	22	3.9	30.9	536	1058	191	10.63	7.5	0.756	1955	2068	131.1	308	1	2
44825	5	2	50	3	3	1	2.95	109492.64968	112034.11467	2	63	2			1	23	1				56.1	167.2	20.07	0	66486.332331	0	478	1.177	2.667	23.471	2.23	235	7.75	22.4	7.2	23.6	1008	1692	279	13.61	20.25	1.498	4216	3029	162.6	142	0	1	14
44827	5	1	32	1	4	1	4.23	36050.619996	37212.415536	2	65	2			2						105.1	169.8	36.45	0	35893.559632	0	70	2.311	2.058	50.947	3.016	653	8.93	9.6	0.9	50.7	616	1587	279	24.1	26.68	1.301	5136	3171	201	133	1	1	14
44830	5	1	30	4	4	5	2.22	19809.446	20648.963816	2	67	2			1	18	2				63	174.2	20.76	0	10779.503999	0	766	3.018	4.039	51.253	4.662	873	11.55	464.7	13.1	47.7	1759	1842	406	31.27	11.5	1.558	4691	3734	119.3	24	1	2
44831	5	1	48	3	5	1	2.54	24815.290853	25289.302319	1	62	2			2						76.3	181.1	23.26	0	15007.865803	0	365	1.322	1.944	26.517	2.314	331	4.77	83.7	2.8	34.1	575	1169	266	12.55	12.25	1.106	2788	3098	116.8	201	1	1	14
44836	5	1	20	3	2	5	3.77	93925.792144	96711.536557	2	71	2			2						94	187.3	26.79	0	93158.913318	0	1889	4.205	5.898	59.651	2.424	1557	6.65	38.3	11.7	76.9	4779	4921	660	32.35	35.5	2.624	9668	3927	426.6	6	1	1	14
44843	5	2	24	2	5	1	3.29	107289.52435	114728.42374	1	69	2			1	0	2				79	156.4	32.3	0	65736.670559	0	738	1.652	2.538	23.431	1.83	656	3.77	273.7	3	184.2	1180	1497	443	16.13	11.69	1.768	3819	3090	119.4	174	1	2
44845	5	2	30	2	5	1		21448.970672	21790.077429	1	72	2			1	25	3	5	3		58	164.3	21.49	0	11571.851375	2.84	447	1.468	2.316	25.185	2.055	246	7.11	42.9	8.7	30.1	1173	1591	276	10.25	14.59	0.864	3047	2512	168.1	0	1	2
44848	5	1	40	1	2	1	2.02	19124.677251	20234.009211	2	71	2			2						86.1	168.7	30.25	0	22245.585569	0	659	0.983	1.15	14.361	1.729	172	1.88	31.6	2.2	23.7	200	729	211	7.82	5.94	0.856	2397	2370	90.8	222	0	2
44849	5	2	34	4	5	5	1.69	24807.393961	25639.83799	1	63	2			2						73.4	174.3	24.16	0	45922.098186	0	146	1.44	1.564	27.258	1.32	526	1.11	85.3	0.5	73.9	475	1326	302	17.04	8.89	1.533	3845	1967	99.5	92	1	1	14
44852	5	2	42	3	4	3	2.27	97373.946729	99236.780996	2	63	2			2						96.9	179	30.24	0	58891.790415	0	373	1.064	1.792	24.271	1.561	426	2.16	15.4	2.8	25.2	1008	1329	251	9.84	10.36	0.91	2998	2060	127.7	219	1	1	14
44853	5	1	52	2	2	1	4.26	50792.343486	51797.469607	2	66	2			1	0	3	99999			68.6	167.5	24.45	0	34998.490664	0	294	0.922	1.383	17.044	0.755	337	3.73	5.6	4.6	46.1	566	733	167	9.51	5.23	0.9	1874	1153	134.1	146	1	1	14
44856	5	1	41	4	3	1	1.69	26885.347467	26736.356101	1	68	2			2						78.6	174.1	25.93	0	20205.6278	0	338	1.851	1.531	21.969	0.869	680	4.54	136.2	0.6	61.1	1063	1268	186	14.78	12.47	1.038	3657	1641	147.7	0	0	1	14
44863	5	2	32	1	2	1	3.49	25990.375386	26403.704902	1	66	2			2						61.7	153	26.36	0	54259.142952	0	92	0.947	0.747	21.962	1.508	213	3.04	24.8	0.4	63.7	453	933	167	8.09	6.92	0.792	3515	1762	81	80	1	2
44864	5	1	35	3	5	5	2.94	63492.392561	66823.202592	1	65	2			1	29	1				77.9	174	25.73	0	64368.504106	0	813	2.302	3.565	25.142	3.08	589	2.29	435.7	1.6	52.6	1111	2028	735	17.81	13.31	3.999	3499	6083	118.3	530	0	2
44865	5	2	49	3	2	1	5	85964.784144	85350.009582	2	63	2			1	16	1				58.6	161.6	22.44	0	50650.724719	0	386	1.128	1.36	17.397	0.804	380	2.8	7.4	2.3	32.6	649	987	168	11.49	11.27	0.982	3013	1469	115.7	104	0	1	14
44867	5	2	29	3	4	1	3.51	70014.407912	74868.843981	1	69	2			2						77.3	158.2	30.89	0	44146.620726	0	1996	1.86	3.777	47.938	3.039	726	7.35	81.1	9.7	390.4	1560	2104	695	28.93	15.25	3.797	8468	5031	186.2	280	1	1	14
44869	5	2	45	3	3	1	0.25	77824.384455	77267.825716	2	59	2			1	18	1				92.1	176.6	29.53	0	52208.289275	0	30	0.261	0.36	12.095	0.623	122	0.32	5.4	0.1	8.3	88	253	79	2.77	1.58	0.327	675	838	25.6	236	1	2
44871	5	2	52	2	4	3	2.5	15524.720762	15341.964472	2	61	2			1	32	3	3	4	49	124	156.8	50.43	0	16867.195221	0	341	1.165	1.731	13.712	0.966	395	4.64	13.5	5.2	47.3	991	902	160	16.41	8.99	0.829	3369	1547	83.7	134	0	2
44875	5	2	31	4	4	5	1.76	22829.995065	23221.452301	2	74	2			1	23	1				126.9	168.7	44.59	0	41590.661103	0	422	0.998	1.891	21.937	2.122	506	5.09	211.9	2.7	260.6	944	1116	308	11.3	13.22	1.284	2426	2914	90	186	0	1
44883	5	1	50	4	2	1	4.72	20000.257493	19889.421444	2	68	2			2						102.2	178.8	31.97	1	16830.479702	0	271	0.705	0.977	18.995	1.247	174	4.74	50.1	0.3	28.6	351	814	120	10.37	14.1	0.744	1817	1269	91.7	0	1	1	14
44886	5	1	51	2	3	1	1.96	70355.116503	71843.771778	1	62	2			1	18	1				66.1	180.4	20.31	0	48543.366981	0	415	1.072	1.242	15.844	1.511	506	2.68	135.5	1.9	149.9	414	855	229	10.53	4.4	1.088	4014	1812	81.6	0	1	2
44888	5	1	22	2	3	5	1.98	38531.508659	40067.995257	2	61	2			1	16	1				101	179.1	31.49	0	22958.012655	0	759	1.11	2.074	15.93	1.324	283	4.9	10.3	7.2	140.3	1874	1550	300	9.33	11.88	1.092	3617	1827	98.9	1	1	2
44889	5	1	23	3	5	5	2.45	111990.01463	113238.2529	1	71	2			1	21	3	1	4	22	74.7	172.8	25.02	0	220315.29116	0	309	2.463	1.838	49.888	2.32	1097	6.02	195.1	8.4	38.5	531	1489	325	24.99	16.47	1.486	4899	2959	187	59	1	1	14
44891	5	2	50	3	5	3	5	30810.33824	32562.234593	2	71	2			1	14	3	25	4	25	97.2	165.2	35.62	0	22001.635834	0	580	0.541	1.754	5.843	1.219	245	2.64	111	0.9	7.7	824	787	324	6.68	6.34	1.43	739	2068	17.4	290	1	1	14
44892	5	1	45	1	3	6	1.48	23006.467087	24673.219815	2	66	2			2						70.7	171.4	24.07	0	27126.123001	0	626	3.35	3.063	37.571	2.841	1131	7.27	43.9	4.6	88.5	898	1931	314	34.6	18.35	1.609	5567	3209	189.8	232	0	2
44896	5	2	26	3	5	5	3.23	83289.64641	84594.26632	2	73	2			1	18	3	30	3	23	81.5	170.3	28.1	0	81486.761599	0	923	1.948	3.224	21.971	2.22	640	5.04	9.1	1.3	65.9	1614	1956	397	19.29	12.26	1.682	4907	2496	120.6	271	0	1	14
44898	5	2	53	4	2	1	3.63	25939.859416	25831.5025	1	72	2			2						101.8	158.2	40.68	1	14020.289897	0	728	1.109	0.387	16.876	1.465	403	0.65	66.1	1.1	303.9	371	509	259	8.03	4.33	0.886	1306	1868	56.8	4	1	1	14
44901	5	2	22	3	3	5	1.96	59530.451308	62197.878131	1	68	2			2						58.3	173.8	19.3	0	102082.58062	0	516	2.528	1.771	20.423	1.921	396	3.11	137.1	0.9	248.5	830	1133	327	11.37	8.67	1.531	3851	3180	103.4	199	1	1	14
44903	5	2	28	4	5	1	2.91	29760.881158	29596.698601	1	68	2			1	24	2				113	173.9	37.37	0	15450.544336	0	585	1.666	2.837	26.202	1.494	441	3.31	131.8	5.5	44	1224	1795	405	15.45	12.57	1.357	4496	3060	105.7	378	1	1	14
44909	5	2	22	3	3	1	1.16	43459.916301	43833.210449	1	60	2			2						86.8	161.5	33.28	0	25115.391817	0	372	1.203	1.415	28.698	1.64	520	3.61	705.1	0.8	116	1027	1081	247	15.18	12.32	1.092	4086	2674	119.2	43	0	2
44927	5	2	41	1	1	1		16260.048478	16501.937497	1	74	2			2						95.6	159	37.81	0	9075.5524859	0	440	2.314	1.772	27.089	2.291	615	1.93	257.9	4.1	304.8	1697	2056	407	12.56	12.61	1.337	3196	3466	140.6	86	0	2
44930	5	1	36	1	4	3	0.46	33141.17579	34209.2093	1	66	2			2						109.6	174.2	36.12	0	19458.652357	0	515	2.258	2.378	33.806	2.745	732	13.56	13.4	2.8	84.1	1502	2134	315	24.92	26.96	1.366	7346	3033	185.3	39	1	2
44931	5	1	28	1	3	6	1.74	20523.202168	21071.845405	1	70	2			2						91.3	169.7	31.7	0	42848.957622	0	411	1.936	2.7	31.889	3.097	562	3.57	319.7	12.2	144	2274	1911	517	16.7	13.13	1.749	4848	5134	89	4	1	1	14
44940	5	1	40	2	4	5	2.94	17164.150437	18845.547582	1	65	2			1	35	3	6	3		82.5	168.6	29.02	0	10469.069084	0	214	0.979	1.457	20.116	1.51	256	1.82	50.6	0.2	56.3	450	938	255	12.73	8.02	1.262	3008	2574	59.5	283	1	2
44943	5	1	20	3	4	5		38148.921146	38977.168309	1	64	2			2						95.4	177.5	30.28	0	63971.47372	0	282	0.818	1.564	19.52	0.649	399	3.38	66.7	4.2	146.9	668	854	328	9.2	7.78	1.177	807	1612	58.2	389	0	2
44946	5	1	20	3	2	6	0.87	80731.926887	80318.837779	2	62	2			2						70.8	175.8	22.91	0	47360.224628	0	1035	3.665	4.34	39.904	3.225	1572	8.7	541.4	13	56.2	2602	2625	448	37.15	19.93	2.339	5734	4290	180.8	59	1	2
44953	5	2	27	4	4	5	1.37	42661.493211	42426.141543	2	65	2			2						61.8	153	26.4	0	77654.588995	0	161	0.431	0.889	7.63	0.657	192	2.04	74.8	1.6	10.6	496	487	169	4.68	4.96	0.797	1448	1292	47.3	5	1	1	14
44954	5	2	38	3	5	1	5	57381.317961	58697.773722	1	70	2			2						64.7	172.4	21.77	0	149285.67414	0	421	0.766	1.371	13.182	1.06	247	2.21	66.6	2.8	179.3	609	744	202	7.75	4.83	0.72	2442	1789	64.3	270	1	1	14
44958	5	1	43	3	5	3	3.13	28803.804675	31602.188917	1	67	2			1	20	1				91.2	171.8	30.9	0	21352.952609	0	220	1.68	2.408	32.952	2.322	380	3.82	26.1	1.9	82.9	933	1420	270	13.29	9.7	1.413	4790	2943	147.7	50	1	1	14
44960	5	2	26	4	4	5	1.92	26529.793946	28721.537889	2	68	2			2						139.2	170.7	47.77	0	17769.278418	0	347	0.894	0.976	9.938	0.812	254	2.85	51.2	0.9	19.9	496	694	130	8.65	6.47	0.687	2490	1353	67.8	102	0	1	14
44965	5	2	22	3	4	5	0.38	69372.790303	74182.739933	2	69	2			2						56.5	163.5	21.14	0	43742.057578	0	400	2.818	1.737	14.543	1.193	375	12.91	12.9	5.1	32.6	1477	1439	271	8.34	12.98	1.824	2182	2376	110.1	3	0	1	14
44967	5	2	43	2	3	1	1.27	33681.170084	33440.300211	2	60	2			2						60.2	160.1	23.49	0	54173.501109	0	86	0.83	1.089	23.174	1.305	322	4.32	8.6	0.7	22.7	181	1090	159	11.93	14.28	0.956	4254	1623	120.5	307	1	1	14
44969	5	2	30	4	3	5		24901.217858	25328.189563	2	64	2			1	15	1				62.7	163.1	23.57	0	46359.392558	0	714	2.342	4.361	37.139	2.873	658	10.2	30.1	9.4	108.1	1834	2495	417	20.97	22.5	2.289	6587	5159	213.5	0	1	1
44973	5	2	47	1	2	6	0.15	14749.894732	15997.476645	1	70	2			2						68.2	155.1	28.35	0	8798.1147039	0	618	0.987	2.469	13.234	1.229	227	7.69	41.5	16.7	33.3	1031	1673	278	8.95	7.97	0.981	2185	2497	184.8	75	1	2
44976	5	1	23	3	5	5	2.4	83279.545157	82853.420397	2	64	2			2						65.9	172.5	22.15	0	47473.048297	0	305	2.557	4.321	74.168	6.859	838	10.26	340.5	10.8	32	2644	2269	579	15.74	16.37	1.777	4575	5126	202.5	164	1	1
44989	5	2	27	2	1	5		14193.914018	17136.287648	1	73	2			2						58.1	149.5	26	0	9100.4070284	0	312	3.536	2.599	26.697	1.785	932	1.78	60.9	5.1	141.1	1001	1436	412	22.76	10.84	1.353	3218	2919	123.4	4	1	2
44991	5	1	30	4	3	5	0.97	15278.293767	15925.78284	2	70	2			2						57	166.9	20.46	0	14578.192939	0	607	1.93	2.119	28.198	1.344	753	4	23.5	3.1	49.4	429	1335	224	18.56	8.41	1.094	5734	1711	174	0	0	2
44993	5	2	39	3	3	6		32030.739244	32043.648734	2	62	2			1	34	1				77.9	150.9	34.21	0	30866.550167	0	392	0.985	1.481	28.249	2.145	382	1.82	38.3	1.5	95.8	370	854	248	7.86	6.02	1.233	2624	2405	84.5	290	0	1	14
44995	5	1	34	3	3	1	3.05	65548.544014	68849.238857	1	67	2			1	18	3	16	4	18	91.7	179.5	28.46	0	39448.98383	0	182	1.098	1.393	20.825	1.779	332	6.16	137.1	1.6	21	694	1104	239	13.76	19.08	1.251	3004	2897	81.9	85	0	1	14
44996	5	2	41	2	3	1	1.45	26982.910654	27039.971887	2	61	2			1	14	3	21	3	39	82.7	162.6	31.28	0	45734.867454	0	726	1.276	3.831	55.557	4.294	401	8.39	162.9	3.3	105.6	1048	1212	360	11.7	9.29	1.065	3201	2000	96.6	350	1	1	14
44998	5	2	46	2	4	1	5	17358.052461	17153.714275	2	73	2			1	31	1				77.1	168.2	27.25	0	9529.2226993	0	246	0.925	0.459	22.359	1.253	135	7.34	35.6	20.7	19.4	617	1082	179	4.93	3.78	0.747	2092	1684	143.1	118	1	2
45002	5	1	37	3	2	5	1.46	68970.361319	69518.126377	2	64	2			1	14	3	9	4	28	64.7	171.6	21.97	0	40991.555306	0	6199	2.239	1.683	18.66	3.475	871	1.04	534.4	0.8	636.8	1049	1148	484	21.6	8.92	2.34	6134	6934	86.1	9	1	2
45005	5	2	39	4	5	3	5	20709.656825	22621.613309	1	70	2			2						72.1	163.2	27.07	0	11809.298196	0	786	1.598	2.021	23.495	0.853	656	3.37	46	3.2	51.5	948	1593	461	18.19	10.99	2.644	3746	2091	116.9	255	1	2
45010	5	1	31	3	5	5	3.43	72092.386204	72664.946495	1	59	2			2						99.3	179.6	30.78	0	119261.70927	0	830	1.852	2.963	29.793	2.316	587	12.11	13	7.7	57.4	1270	1411	265	17.93	21.29	1.073	3311	2643	124.9	2	0	1	14
45012	5	2	44	3	5	1	0.81	61948.879081	61505.85354	1	60	2			1	17	3	14	4	27	84.5	167.7	30.05	0	115123.03944	0	377	2.039	2.993	27.355	2.147	619	6.9	33.6	5.7	55.6	994	1526	456	14.51	10.33	1.495	2609	3287	129.1	335	1	2
45014	5	2	35	2	4	3	0.29	23783.600538	23856.928554	2	61	2			1	27	1				71.2	164.9	26.18	0	12669.474553	0	0	0	0	0.134	0	0	0	0	0	0	125	0	45	0.18	0.45	0.355	231	9	0	134	1	1
45019	5	2	40	4	2	5	3.23	23833.861391	24255.751567	1	74	2			1	14	1				53	169.5	18.45	0	13165.036321	0	432	3.173	2.965	42.019	2.332	688	4.93	13.9	3.8	57.1	880	1849	350	24.01	15.5	1.43	6395	2747	204.5	11	1	2
45031	5	2	50	1	4	3	3.82	18454.554829	18729.940765	2	65	2			2						80.1	162.3	30.41	0	10404.847244	0	231	0.477	0.785	5.399	0.814	119	1.93	136.9	2.5	19.5	468	646	161	4.37	5.06	0.712	1487	1352	30.5	3	1	1	14
45034	5	2	47	3	2	1	5	92970.004099	92305.131918	2	60	2			2						79	168.8	27.73	0	62368.689478	0	778	1.664	3.29	33.885	3.98	427	8.44	52.6	4.9	86.9	1188	2557	601	19.85	24.55	2.748	5932	5187	200.2	705	1	1	14
45035	5	2	45	4	4	5	2.14	25458.248274	27598.590118	2	68	2			2						84.4	168.8	29.62	1	40329.45255	0	561	0.423	1.044	9.098	0.657	110	3.49	13	2.5	277.6	531	925	104	7.27	8	0.482	2829	970	83.3	101	0	2
45036	5	2	42	3	5	6	4.55	68460.335339	68447.491121	2	69	2			1	20	3	2	2		60.2	161.7	23.02	0	46248.569614	0	761	1.884	3.682	23.98	1.605	550	8.19	84.8	5.7	117	2090	2097	484	19.4	15.98	2.912	5248	3721	203.2	383	1	1	14
45037	5	2	34	4	2	5	1.39	23944.204864	24354.767031	1	64	2			1	21	1				82.8	156.3	33.89	0	15067.669351	0	3	0.4	6.987	103.334	10.06	33	21.18	0.2	0.2	3.1	309	40	89	1.2	0.66	0.488	1405	107	8.8	471	1	1
45045	5	2	45	2	3	1	3.24	23849.405801	23568.651705	1	71	2			2						76.7	153.4	32.59	0	51889.454153	0	17	1.479	1.099	15.088	1.605	774	3.31	127.8	1.5	47	877	1198	442	20.73	13.29	1.977	1617	3832	87.3	202	0	1	14
45050	5	1	28	3	3	6	0.78	43381.511119	44690.175212	1	61	2			2						76.5	173	25.56	0	43048.516309	0	497	0.733	1.971	17.11	1.958	213	7.03	19.5	7.8	17.2	1015	1284	253	6.81	11.8	0.962	1203	2683	64.7	29	1	1	14
45052	5	2	40	3	4	3	1.93	129047.38255	133678.22681	2	65	2			2						71.9	165.1	26.38	0	79330.970204	0	285	1.982	1.903	36.366	1.641	700	9.06	26.3	0.8	83	1170	1536	282	20.92	16.63	1.989	5325	2270	175.9	69	1	1	14
45053	5	1	25	3	3	5	1.63	95268.712162	104009.332	2	59	2			2						152.5	188.3	43.01	0	61329.390005	0	13	0.139	0.484	14.421	0.997	167	0.58	0	0	0.1	93	367	142	1.31	0.84	0.228	141	830	20.4	141	1	2
45054	5	1	24	1	4	6	1.46	35166.824845	37551.467205	1	66	2			1	18	2				82	174	27.08	0	19942.104329	0	339	0.62	1.454	12.221	1.097	194	6.45	0.8	2.6	28.9	664	1043	89	9.48	12.18	0.476	2433	1053	97.5	72	0	2
45058	5	1	38	3	4	1	5	90051.714486	93939.633802	1	71	2			2						82.5	169.1	28.85	0	55391.764639	0	562	1.961	1.875	34.04	1.978	689	1.47	129.4	1.9	59.4	730	1241	363	20.66	12.05	1.843	4262	2927	111.3	109	0	1	14
45061	5	1	43	3	3	3	1.1	28803.804675	31602.188917	1	67	2			1	15	1				73.7	175.7	23.87	0	21352.952609	0	721	1.21	2.739	37.075	5.124	353	10.61	38.2	3.2	116.5	915	2331	639	28.89	31.65	2.7	7264	5553	221.1	547	0	2
45063	5	1	29	1	4	3	1.01	24365.281001	24698.421643	2	72	2			2						97.7	173.5	32.46	0	13116.358369	0	189	1.239	1.453	38.892	2.79	321	6.21	22.2	2.1	17.6	802	1448	380	14.74	16.21	1.495	4114	2931	107.4	0	1	2
45064	5	1	44	2	5	6	5	16596.326993	17559.001327	1	73	2			1	16	1				90.2	167.7	32.07	0	9656.9047224	0	523	1.534	2.732	36.476	2.509	539	17.02	55	17.3	71	1033	2273	382	20.81	24.08	1.454	5438	4365	312.4	102	1	1	14
45067	5	1	34	1	5	6	5	25488.745069	28374.623454	1	65	2			1	15	3	12	4	23	84.6	168.9	29.66	0	71916.237188	0	983	0.852	2.357	8.049	0.946	389	4.58	48.2	2.7	607.5	1204	1466	459	13.24	10.29	1.89	5318	2231	97.2	216	1	1	14
45070	5	1	23	4	2	5	3.39	24328.219454	24799.083382	2	73	2			2						92.2	168.2	32.59	0	15342.556475	0	437	2.315	1.907	38.178	1.968	844	2.9	163.9	1.3	195.5	523	1126	279	20.6	13.15	1.651	4444	2929	179.9	37	1	1	14
45074	5	2	23	3	4	6	4.08	83116.45505	87805.131279	1	63	2			1	16	3	3	3		62.7	164.3	23.23	0	51774.538276	0	870	0.978	1.561	36.352	2.829	453	3.01	56.4	0.3	92.9	835	1348	345	10.93	9.87	1.12	2746	2654	117.8	100	1	1	14
45081	5	2	35	3	4	1	5	70820.145333	73919.71653	2	68	2			2						61.3	160.2	23.89	0	71204.333112	0	806	1.519	1.607	20.462	1.534	378	4.74	35.1	2.2	79.3	569	1265	216	15.99	15.88	1.325	4962	2200	126.1	34	0	1	14
45084	5	1	43	1	4	5	2.04	12003.294794	14384.218491	2	70	2			1	17	3	10	4	27	125	176.7	40.03	0	30669.396804	0	876	2.251	4.362	27.928	1.612	623	6.19	13.6	11.7	47.9	1917	2406	411	14.39	11.93	1.604	4568	3642	116.6	612	0	1
45085	5	1	38	2	2	1		18080.457421	18224.053056	1	62	2			1	0	3	3	3		87.3	167.8	31		35456.548051	0	363	1.676	2.582	17.455	0.93	382	1.96	12.6	4.5	20.4	693	846	230	16.12	6.1	1.688	5892	1855	177.6	36	1	2
45092	5	1	27	1	2	1	0.81	26537.832422	26900.677838	2	66	2			2						107.8	167.7	38.33	0	54701.711337	0	580	1.266	2.393	36.541	3.304	707	15.11	52.3	3.5	172.1	626	1959	511	18.88	54.8	5.335	5376	3280	240.2	0	1	1
45097	5	1	22	4	3	1	1.92	29140.622474	32022.305111	2	72	2			2						111	170.3	38.27	0	29312.677873	0	74	0.578	0.804	16.257	1.057	184	1.66	13.2	0.2	36.6	391	493	156	9.37	6.56	0.84	1966	1139	51.5	0	0	2
45100	5	2	31	2	3	1	1.09	21448.970672	21790.077429	1	72	2			2						48.4	157.8	19.44	0	44309.460628	0	1098	2.607	3.488	45.872	4.782	852	15.97	280	6.2	113.6	1789	2154	394	31.66	24.9	1.791	5810	4277	136.2	6	0	1	14
45101	5	1	26	1	1	5		24677.025441	25289.461963	2	64	2			2						77.2	166.3	27.91	0	24393.17088	0	121	2.409	1.631	25.429	2.627	683	1.17	259.6	1.2	42.9	677	1579	522	15.99	10.08	1.701	2192	4176	103.5	102	0	2
45104	5	1	35	1	5	6	5	22601.028649	23629.960828	1	60	2			2						70.9	187.1	20.25	0	13441.035393	0	908	3.897	3.755	40.549	4.003	1012	3.4	116.7	4.8	338.5	1508	2280	718	29.63	17.45	3.698	8739	6550	214.3	162	1	2
45107	5	1	40	4	4	6	1.02	28456.589778	28298.89101	2	67	2			2						120.9	180	37.31	0	23946.594529	0	3662	2.822	4.864	30.786	3.286	1242	8.19	51.4	9.8	1816.4	2079	2165	543	35.18	14.61	1.584	4964	3809	177	1	1	1	14
45110	5	1	52	1	4	1	3.4	17560.193207	18832.378972	2	65	2			1	20	3	10	4	42	74.2	161.9	28.31	0	10461.753665	0	685	2.674	3.326	27.866	2.995	782	6.59	88.8	5.5	51.6	1050	1628	280	19.53	10.09	1.394	5529	3535	145.1	183	0	2
45125	5	2	26	1	4	1	0.31	24082.899388	24322.5758	2	65	2			2						65.8	161.5	25.23	0	23460.552407	0	380	1.321	1.529	16.912	1.529	410	5.53	62.8	3.4	21.7	414	460	82	15.72	3.83	0.476	2139	613	31.6	29	0	2
45129	5	1	21	4	4	5	3.09	25188.868239	25268.644424	1	72	2			2						67.9	178.6	21.29	0	15633.061842	0	787	1.852	1.895	19.016	2.034	701	6.01	6.7	6.2	51.7	420	632	111	9.86	8.39	0.51	1797	1042	64.8	92	1	1	14
45132	5	2	44	4	2	1		25200.905934	26013.962724	2	62	2			1	8	1				43.1	152.2	18.61	0	14119.321892	0	592	3.883	3.124	36.789	4.111	893	12.4	37.3	5.8	182.7	531	1687	356	22.64	19.23	1.937	8417	3996	265.3	318	0	1
45135	5	2	28	3	3	1	5	94096.393516	95570.286536	2	71	2			1	21	1				53.5	160.3	20.82	0	243063.3012	0	71	0.362	0.447	7.105	0.448	110	2.22	6.3	0.2	18	267	546	64	6.16	5.88	0.454	1235	644	34.5	108	1	2
45137	5	2	51	4	2	1	3.39	21250.121498	21502.823091	2	73	2			2						87.4	161	33.72	0	11670.858609	0	213	0.908	1.461	17.281	0.839	248	41.92	19.5	0.3	23.4	359	880	146	19.24	5.64	0.903	3459	1692	70.2	257	1	1	14
45138	5	2	32	3	4	1	1.94	30711.436339	30723.814105	2	59	2			2						63.3	154	26.69	0	18116.381881	0	383	0.926	1.428	11.015	0.809	348	4.71	5.9	5.3	15.6	847	838	147	7.28	6.55	0.585	2236	1170	55.6	112	1	2
45139	5	2	31	4	3	5	0.82	23722.090908	24191.260386	2	67	2			2						65.6	165.7	23.89	0	44278.416896	0	350	1.71	1.838	20.533	1.829	389	2.88	297.9	2.4	55.4	965	1671	325	19.68	12.65	1.597	4571	2785	117.5	84	0	1
45141	5	2	31	3	4	6	3.41	70820.145333	73392.860219	2	68	2			1	18	1				68.5	157.8	27.51	0	142792.46592	0	196	0.385	0.667	8.981	0.759	131	1.91	28.3	2.1	60.6	145	325	97	2.83	2	0.516	1546	1318	46.7	218	1	1	14
45144	5	2	46	2	4	1	0.73	17358.052461	17153.714275	1	73	2			2						89.9	149.1	40.44	0	9434.0094465	0	623	1.252	2.181	22.191	2.314	389	5	41.5	5.7	78.5	630	860	187	13.31	5.8	0.91	1699	2186	53.7	102	0	2
45145	5	1	53	3	3	1	1.17	22515.398006	24752.7181	1	67	2			2						87	176.6	27.9	0	14689.431397	0	75	0.9	0.851	11.189	0.711	210	2.86	8.8	1.1	28.2	355	587	93	8.08	5.83	0.694	2631	858	56.7	137	1	1	14
45156	5	1	21	4	3	5	3.3	31738.971361	32146.908687	2	66	2			1	17	1				67.5	171.5	22.95	0	19888.467426	0	67	0.347	0.988	17.714	1.722	199	3	37.7	0.2	49.3	283	759	190	7.49	11.89	1.044	2134	3693	84.1	0	0	2
45157	5	2	49	1	1	1	0.73	25274.173117	25651.32401	1	66	2			2						82.4	160.8	31.87	0	14107.430563	0	502	2.265	2.395	20.789	2.629	870	5.01	55.7	5	61.7	930	1145	338	22.06	7.68	1.433	3529	2765	117.8	129	1	2
45158	5	1	38	4	4	1	2.83	23355.017694	24579.849168	2	67	2			2						95.1	173.6	31.56	0	56177.334194	0	399	3.135	1.674	30.897	3.441	806	2.36	226.1	2.7	34.9	512	1524	308	14.34	11.13	1.726	6215	4039	137.4	62	1	1	14
45159	5	2	21	1	4	5	2.68	25484.217504	26433.078914	1	66	2			2						79	160.8	30.55	0	14037.566483	5.49	721	1.225	1.335	24.328	1.283	464	5.3	58.8	7.7	218.7	950	995	279	15.17	8.89	1.346	2590	1654	122.6	92	1	2
45160	5	1	31	4	4	1		17489.622466	18230.826923	2	68	2			1	20	2				69.3	173	23.15	0	11278.944764	0	155	0.983	1.281	26.609	1.243	293	6.98	9.3	2	40.3	649	1255	169	13.59	15.73	0.963	3086	1919	103.7	39	1	1	14
45162	5	1	26	1	4	3	2.49	30088.13174	30499.519547	1	66	2			2						54.2	174.1	17.88	0	62529.025746	0	526	1.372	2.304	24.628	2.286	392	3.87	34.9	5.3	52.7	1225	1756	363	11.92	10.2	1.217	3629	2654	128.2	118	0	1	14
45163	5	2	25	1	2	1	0.81	19526.939062	19721.273913	2	66	2			2						90.3	156	37.11	0	40102.611514	0	207	0.688	0.878	7.169	0.792	140	2.26	16.6	1.9	10.2	582	677	97	5.17	5.26	0.514	1745	1097	53.8	40	0	1
45175	5	1	20	1	2	6	0.34	35166.824845	38444.787427	1	66	2			1	13	1				93.8	176.8	30.01	0	97439.335387	0	138	0.667	0.675	21.542	1.132	468	1.09	89	0.6	40.6	265	559	107	12.99	4.51	0.72	1902	913	60.7	44	1	2
45180	5	2	30	2	2	1	0.58	16052.324366	15878.687062	1	62	2			2						67.1	161.6	25.69	0	15315.925955	0	374	0.77	1.263	6.866	0.71	328	3.79	28.2	5.6	38.7	612	789	130	8.55	9.42	0.61	1725	1309	61.4	4	1	2
45187	5	1	53	4	2	1		19030.036669	18743.604365	1	68	2			2						117.6	186.9	33.67	0	27389.779682	0	208	1.022	1.22	33.237	2.091	427	1.13	56	0.4	111.3	514	989	247	10.4	8.49	0.912	3963	2235	103.1	161	1	1	14
45194	5	1	40	3	3	5	0.58	22505.36051	22501.080152	1	60	2			1	16	1				74.3	169	26.01	0	15203.519585	0	939	1.216	2.411	24.567	1.559	413	4.77	104.7	4.2	48.6	1506	1592	259	14.37	15.07	1.404	4930	2521	96.4	0	0	2
45196	5	1	27	1	1	5	1.45	24830.709279	25170.21361	1	72	2			1	25	2				67.2	164.6	24.8	0	13366.90849	0	526	2.391	2.184	26.584	1.908	690	3.72	207.3	5.4	52.1	1763	1516	283	19.68	12.28	1.463	3387	3617	127.5	129	0	2
45197	5	1	46	3	4	1	3.02	82011.623476	91163.602981	2	63	2			1	17	1				88.8	167.8	31.54	0	84369.115287	0	762	1.267	3.377	29.347	3.357	490	10.68	26.8	7.9	99.7	952	1619	296	18.14	21.12	1.423	3749	3800	194.6	289	1	1	14
45200	5	2	43	4	4	4	2.11	28558.830985	28439.534007	1	68	2			2						70.5	162.9	26.57	0	41558.312667	0	231	0.669	0.891	8.219	1.041	316	1.08	253.9	0.4	39.9	425	587	156	7.75	4.14	0.65	1650	1775	35.6	4	1	1	14
45201	5	2	24	1	4	1	4.84	18089.313613	18757.708681	1	63	2			1	22	1				56.5	164.3	20.93	0	10669.633695	0	151	1.024	0.879	14.025	0.819	326	1.21	6.3	0.2	35	457	832	126	8.46	4.42	0.577	2206	1353	62	179	1	1	14
45207	5	1	43	1	2	6	0.95	21806.122944	23070.992869	1	69	2			2						75.8	174.9	24.78	0	39021.815751	0	1090	2.023	4.338	33.616	2.949	526	11.18	746.9	14.9	71.9	2419	2803	473	19.79	22.49	2.053	4881	5722	167.3	151	1	2
45212	5	2	41	3	5	1	4.66	80591.332426	80702.135415	1	67	2			2						73.8	162.5	27.95	0	47892.456781	0	1920	2.502	3.988	33.108	3.827	613	10.95	32.3	6.9	96.4	1651	2389	283	30.11	16.09	1.187	4816	2852	134.9	359	1	1
45216	5	1	41	3	2	3	0.74	30901.631161	32195.80834	2	59	2			1	15	3	15	4	26	95.3	175.2	31.05	1	21754.04911	0	661	1.896	3.202	21.168	1.658	601	5.93	118.8	9.8	54.2	1320	2041	361	18.09	15.15	1.734	5707	3788	163.4	603	1	1	14
45217	5	2	34	3	5	1	0.5	38707.921174	39595.967452	1	69	2			2						73	166.5	26.33	0	22687.551898	0	1684	2.185	4.298	26.642	2.322	576	10.59	18	16	141.3	2788	2970	505	23.26	19.79	1.714	4990	4337	179.6	1	1	2
45222	5	1	39	3	3	1	2.9	65467.983201	65987.932249	2	60	2			2						102.2	189.7	28.4	0	38909.966584	0	1091	1.625	3.291	21.856	2.264	385	6.24	204.5	6.1	66.2	1446	1971	344	12.79	12.04	1.706	4814	4099	130.2	126	1	1	14
45226	5	2	34	1	2	1	1.99	14632.455792	14474.177145	1	65	2			2						65.3	148.4	29.65	0	8233.1040963	0	1928	2.478	3.832	33.592	3.682	700	6.74	184.8	11.8	80.9	1528	1581	383	17.88	15.29	1.519	2324	5092	91.2	0	1	2
45233	5	2	51	3	3	2	1.36	21806.314571	21737.054567	1	60	2			1	15	3	10	4	41	95.7	161.7	36.6	0	12899.7943	0	315	0.744	1.004	31.003	2.569	278	4.07	21.9	1	107.7	566	1455	281	9.24	10.39	0.849	3907	2689	73.5	231	1	2
45234	5	2	51	4	4	3	1.63	21262.599804	21173.780906	2	68	2			2						100	169.2	34.93	0	11492.267882	0	268	0.758	1.25	11.027	0.649	332	2.53	145.3	2.3	15.4	564	818	124	8.92	7.05	0.586	2714	873	85.1	84	1	1	14
45235	5	1	32	4	3	1	2.39	19134.368448	20436.207918	1	59	2			2						76.3	167.2	27.29	0	12643.357389	0	394	0.746	1.65	21.249	1.493	206	3.35	56.4	6.2	132.8	1013	1206	201	6.12	7.23	0.505	2199	1726	87.4	56	1	1	14
45237	5	1	44	1	1	1	1.81	14099.713868	14917.571498	2	69	2			1	14	3	1	4	43	100.1	168.3	35.34	0	8287.0017921	0	231	1.803	1.805	18.218	1.103	477	1.95	113.7	3.1	59.7	463	831	173	12.06	7.78	0.945	2145	2200	107.4	173	1	1	14
45239	5	1	29	4	5	5	1.92	20668.484862	21068.515945	2	69	2			1	19	2				66.2	171.6	22.48	0	31435.246011	0	367	0.588	2.743	41.942	4.908	232	7.23	71.9	2.4	88.2	876	1123	231	6.48	5.03	0.741	4872	2794	41.6	166	0	2
45253	5	1	26	1	2	1	1.78	24677.025441	25289.461963	2	64	2			2						78.6	175.2	25.61	0	51425.352792	0	766	2.869	2.537	52.886	4.05	1044	2.97	392.6	1.1	165.9	803	1800	449	29.56	17.63	2.235	6763	5477	184.4	53	1	2
45261	5	1	42	1	2	1	4.38	15222.699428	16748.23634	1	70	2			1	20	1				64.4	173.3	21.44	1	9303.9718015	0	521	1.133	1.478	15.234	1.153	306	3.35	36.6	3.1	52.4	647	888	191	11.41	12.26	1.038	2875	2237	88.8	71	0	1	14
45264	5	1	50	1	1	6	1.48	11285.080735	11615.384602	1	63	2			1	14	1				96.5	172	32.62	0	6452.5725937	0	1112	2.913	2.94	33.305	2.153	628	4.37	80.4	2.9	53	2043	2361	376	17.22	15.9	1.616	7425	2869	141.8	104	1	2
45268	5	2	42	1	2	4	0.7	16895.419691	17107.494401	2	67	2			1	13	3	5	4	37	74.5	145.8	35.05	1	9503.5466582	0	174	1.351	1.103	20.866	1.439	191	1.07	75.2	1.3	32.2	261	701	169	7.19	7.8	0.755	1526	1737	86.1	3	1	2
45271	5	2	47	4	4	3	5	41632.254682	45132.387755	2	65	2			2						78.6	163.6	29.37	0	24496.026124	0	184	1.11	1.093	12.371	0.675	362	1.46	58.6	1.1	24.3	566	840	473	9.86	6.07	1.051	2609	1415	63.8	8	1	1	14
45273	5	1	50	4	5	3	5	19455.192916	20990.824731	1	65	2			2						82.2	171.2	28.05	0	17762.490003	0	1056	1.013	1.684	32.294	2.31	473	1.7	16.1	1.4	217	596	959	260	15.53	8.13	0.652	1710	1637	89.8	71	1	1	14
45276	5	2	40	1	4	1	0.7	17735.221072	17994.951728	2	64	2			2						96.7	162.3	36.71	0	39618.228245	0	226	1.478	1.817	27.171	1.74	480	5.6	240.5	5.6	33.5	356	548	121	17.11	3.76	0.578	2706	882	92.8	43	1	2
45283	5	2	22	1	3	5	0.63	18319.31752	22116.880104	2	70	2			2						60.3	164.2	22.37	0	21333.029406	0	372	2.18	3.071	39.065	2.814	801	6.84	120.4	8.3	62.8	1191	1213	299	20.79	16.87	1.187	2911	2911	84.3	122	0	1	14
45284	5	2	53	2	4	3	4.84	71316.406151	72691.558923	2	69	2			1	18	3	10	4	43	60	161.4	23.03	0	49116.199413	0	443	0.924	1.248	19.582	1.218	438	2.57	23	4.3	49.9	314	761	216	7.98	6.88	0.875	3487	1581	99	174	1	1	14
45287	5	2	38	3	4	1	2.42	85028.76076	86979.51069	2	70	2			2						87.8	159.9	34.34	0	49837.200348	0	672	1.641	2.053	26.554	2.814	467	24.8	345.1	7.2	32.3	2234	1568	329	23.14	12.3	1.61	4313	3057	105.5	0	1	1	14
45291	5	1	22	4	2	1	1.65	31084.409274	32323.934533	2	62	2			1	14	1				69.2	172.3	23.31	0	16874.259874	0	1075	2.489	2.604	32.885	1.748	957	5.58	59.2	4	230.1	1029	1506	331	25.25	19.14	1.646	5534	2867	201	193	1	1	14
45300	5	1	24	3	5	5	5	99215.024276	100931.2497	1	69	2			2						70.1	173.9	23.18	0	256697.80467	11.26	927	13.635	6.102	76.54	5.624	2099	24.39	170	12.9	197.4	2424	3193	712	33.66	31.99	3.5	4422	4623	212.5	2	1	1	14
45303	5	2	45	3	3	1	0.97	30055.17538	31733.06557	1	61	2			1	14	1				47.7	161.7	18.24	0	21441.383286	0	263	0.466	1.03	17.305	0.908	108	1.17	1.7	0.2	31.1	253	702	114	7.16	5.87	0.447	1450	968	66.8	235	1	1
45306	5	2	34	3	5	1	4.48	72658.445885	76134.165907	2	64	2			2						66.6	156.1	27.33	0	124955.5831	0	267	0.909	1.552	9.312	0.741	241	1.51	106.9	1	12.8	1160	1088	157	9.23	5.58	0.689	1708	1235	73.5	213	0	1	14
45310	5	2	47	4	3	5		30227.875571	30101.606599	2	67	2			1	15	3	5	4	42	66	164.9	24.27	1	25472.057108	5.34	899	0.761	1.327	17.993	1.665	306	5.46	209.4	1.7	204	676	1033	204	13.06	13.67	0.969	2895	2086	99.8	187	1	1	14
45312	5	1	32	1	1	1	0.6	35446.299161	37214.61174	2	61	2			2						71	172	24	0	76296.067944	0	756	1.078	1.753	29.55	2.117	288	2.23	167.2	2	42.8	574	1716	359	12.32	10.15	1.214	1531	2510	123.4	99	1	2
45313	5	2	51	1	2	1	5	16965.190773	17218.351848	1	66	2			2						96.2	154.6	40.25	1	9469.5581017	0	439	1.183	1.821	17.738	1.263	345	2.63	35	7	29	854	1073	311	8.23	6.7	1.109	2435	2547	81.7	377	0	2
45315	5	1	20	3	4	5	4.72	98492.872148	108944.56746	2	63	2			1	16	1				94.6	182.9	28.28	0	64239.46523	0	248	1.221	2.329	28.883	2.881	515	6.93	181.8	1.1	18.7	1120	1561	386	12.54	16.21	1.12	2517	3862	86.5	56	0	2
45316	5	2	38	3	5	5	5	84088.367666	87768.646507	2	67	2			2						62.4	162.4	23.66	0	84544.533394	24.47	1220	4.069	6.239	59.184	5.769	1567	18.33	88.2	6.4	147.6	1049	1829	457	51.56	51.6	1.762	4699	5282	109.6	568	1	1	14
45317	5	2	43	1	3	1	1.07	14749.894732	14576.259657	1	70	2			2						56.5	161.6	21.64	0	8097.3964104	0	1516	1.205	1.99	15.533	2.212	575	4.5	88.1	4.5	174.9	657	794	251	12.5	5.06	1.123	707	2318	23.3	6	0	2
45321	5	1	27	4	4	1	2.83	29140.622474	29515.163522	2	72	2			2						109.4	168.4	38.58	0	44038.053216	0	1264	2.866	3.398	47.67	4.134	1375	13.61	148	6.9	69.2	1051	1805	334	38.46	21.66	1.423	5520	3791	156.2	125	1	1	14
45324	5	1	27	1	4	1	0.68	24166.679396	24497.104606	2	67	2			1	20	1				97.1	175.3	31.6	0	13009.446825	0	1647	2.846	3.56	68.101	5.813	1071	13.1	219.3	7.3	260.1	1417	3189	604	32.43	40.97	2.267	5915	5611	316.7	73	1	2
45328	5	2	23	4	5	1	0	26514.224501	28938.885546	1	73	2			2						61.1	168.9	21.42	0	17903.745835	0	1816	2.245	2.455	30.925	2.998	819	5.75	396.6	3.7	647.3	1269	1176	273	22.18	7.22	1.341	3736	2811	88.8	0	1	1	14
45330	5	2	31	4	3	6	2.49	24807.393961	25232.756902	1	63	2			2						87.1	166.6	31.38	0	23097.639984	0	1220	1.187	2.17	14.229	1.188	647	3.29	37.5	4.5	545.3	1112	1208	225	12.17	8.88	1.066	3955	1634	175.7	2	1	1
45332	5	1	31	4	5	5	5	22065.460784	25195.292901	1	68	2			2						86.4	179.1	26.94	0	13152.851785	0.12	944	2.826	3.441	47.351	4.231	1128	7.22	151.1	0.6	171.4	1356	2443	687	23.39	16.73	2.735	6623	4806	184.9	3	1	2
45335	5	2	22	3	4	5	1.39	63009.549506	65832.866964	2	67	2			2						71.1	163.3	26.66	0	105211.84293	0	142	0.759	0.807	19.346	1.752	233	0.89	57.2	0.1	25.2	215	801	238	8.03	6.17	0.71	2332	1601	71.9	0	1	1	14
45337	5	1	34	4	2	6	3.79	20986.330658	21875.724459	2	71	2			2						109.7	193.6	29.27	1	13533.949331	0	1132	2.668	4.082	56.192	4.35	1108	9.83	165.8	4.5	245.5	3955	3748	703	23.59	26.31	3.187	9192	6799	290.9	6	0	2
45338	5	2	43	2	2	1	4.26	52317.213439	53808.340779	2	66	2			2						71.2	161	27.47	0	36357.195181	0	517	0.842	1.923	20.905	1.124	302	6	6.1	8.1	52.4	992	946	267	8.19	5.7	0.835	1952	1521	124.6	335	1	1	14
45344	5	2	34	3	4	1	4.83	97877.064804	97916.512629	2	60	2			2						78.2	169.6	27.19	0	57736.742228	0	722	1.335	2.336	25.088	2.219	1394	4.61	31.1	4.1	506	1443	1338	412	15.7	17.02	0.994	2395	2373	68.9	134	0	1	14
45350	5	1	33	3	5	1	4.24	88648.424128	90813.066058	1	69	2			2						122.7	199.2	30.92	0	230964.29265	0	574	1.866	2.19	24.527	1.893	394	3.09	77.9	7.8	15.5	1058	1800	463	15.74	16.66	1.793	2735	3054	105	0	1	1	14
45355	5	1	36	3	5	1	1.07	16397.438775	16527.667816	1	60	2			2						76.8	176.1	24.77	0	15920.536766	0	925	4.011	4.719	45.25	4.35	2975	14.52	87.5	10.4	33.1	1493	2491	530	103.17	29.31	1.85	5306	3769	99.4	28	1	1	14
45357	5	2	22	4	3	5	3.53	29760.881158	32219.559547	1	68	2			2						72.7	154	30.65	0	29493.241256	0	1047	1.698	2.69	18.662	2.014	393	6.37	97.7	4.2	35.1	1165	1590	211	15.29	11.16	0.902	4229	2277	122.9	0	1	1	14
45358	5	2	26	3	3	6		83430.809302	88137.218546	2	64	2			2						56.5	177.5	17.93	0	51970.35445	0	1487	2.634	4.412	30.701	3.61	890	12.58	250.2	17.4	44.7	1804	1585	265	23.92	7.66	0.74	2102	3492	80	39	1	2
45365	5	2	52	3	4	1	5	117656.73501	122366.82565	2	66	1	52	1	2						116.9	162.1	44.49	1	72618.250791	0	816	1.534	2.887	29.199	2.058	658	5.48	32.7	1.9	342.3	1270	2638	564	18.5	19.87	2.787	6101	4196	118.5	861	1	1	14
45368	5	1	50	2	2	5	1.47	9970.337025	9994.97837	1	62	2			2						69.4	170.5	23.87	0	22005.245713	0	440	1.451	2.381	23.653	1.694	530	5.02	1.8	2.3	17.8	1015	1400	283	11.58	9.82	0.837	2485	1725	127.9	142	0	2
45372	5	2	33	2	3	1	0.65	16052.324366	16101.815826	1	62	2			2						58.4	151.4	25.48	0	8551.0398123	0	548	1.708	1.857	27.192	2.782	344	4.54	168.6	6.1	68.1	1137	1524	362	12.53	14.91	1.747	3312	4223	103.4	12	1	2
45374	5	2	21	1	2	5	1.32	18157.729099	18828.6521	2	64	2			2						43.5	152.5	18.7	0	38287.492168	0	406	1.564	1.995	39.133	2.428	515	4.4	98.4	7	46.2	1446	1840	375	14.24	13.27	1.51	3198	3014	166.9	30	1	2
45375	5	2	51	2	4	3	2.88	18281.446879	18320.106975	2	61	2			1	50	1				67.4	168.5	23.74	0	30986.262402	0	1111	2.21	1.239	17.179	2.091	122	1.26	68.5	1.2	26.2	366	768	267	9.51	7.2	1.095	1908	2904	71.5	95	1	2
45383	5	1	27	1	1	5		23652.834539	23608.754185	1	74	2			1	15	1				133	177.1	42.4	0	13428.972773	0	328	1.384	1.826	38.371	2.318	337	2.6	84.5	3.7	29.1	844	1100	263	12.78	7.49	0.835	2772	2247	135	0	0	2
45390	5	2	21	1	4	5	1.37	25484.217504	25737.840031	1	66	2			2						54.1	154.1	22.78	0	24825.657852	0	233	1.425	1.32	14.694	0.876	486	2.46	115	0.5	42.4	556	918	142	13.23	6.48	0.925	2994	1170	94.2	77	1	1	14
45400	5	1	26	3	2	6	0.23	44570.588615	45915.122898	1	61	2			1	15	1				51.5	172.5	17.31	0	116775.6397	0	105	1.64	2.205	40.873	2.108	416	6.18	14.5	4.6	98.8	728	2359	458	19.98	22.92	2.298	5448	4286	218	323	0	1
45402	5	2	23	1	1	6	1.11	25876.282389	26839.741667	1	66	2			2						49.6	152.1	21.44	0	25888.506676	0	51	0.336	0.41	3.773	0.618	80	0.29	34.1	0.2	2.8	327	482	135	3.11	2.87	0.428	507	833	25.3	53	0	2
45403	5	2	29	3	4	1	4.01	104333.34716	106671.87728	2	62	2			2						62.5	173.9	20.67	0	207539.81186	0	640	1.173	1.956	11.04	0.985	386	4.03	25.3	7.7	19.3	1014	1019	208	11.82	6.91	0.939	3041	2108	66.3	101	0	1	14
45405	5	2	24	4	5	5	3.41	26529.793946	26383.436404	2	68	2			2						59.2	156.8	24.08	0	16322.755031	0	1183	1.813	2.957	29.565	2.919	813	14.06	195.1	4.5	130.6	1439	1822	287	37.67	16.44	1.864	4542	2062	235.4	76	0	1	14
45411	5	2	32	1	2	1	1.42	24525.233986	26625.342987	1	71	2			2						51.1	153	21.83	0	54141.82628	0	336	1.558	1.318	12.879	1.084	318	2.46	122.4	2.2	34.5	780	915	154	7.77	6.11	0.99	3035	1862	79.8	3	1	2
45412	5	1	24	2	5	5	1.39	75511.130051	76817.324572	1	73	2			2						81.9	176.4	26.32	0	44014.508297	0	409	1.925	1.619	28.501	1.619	517	3.76	129.9	1.6	131.5	404	930	232	15.81	13.42	1.746	4704	2617	135.7	0	1	2
45416	5	2	39	3	3	3	1.42	41042.353799	41346.882983	2	70	2			2						77.1	163.2	28.95	0	24380.303798	0	243	1.078	0.885	12.415	0.938	315	3.58	9.5	0.3	35.7	959	886	149	7.65	7.22	0.746	2272	1015	83.3	0	1	1	14
45418	5	1	37	4	3	5	0.98	19133.791929	21847.787212	1	65	2			1	12	2				71.7	181.4	21.79	0	39989.046251	0	20	0.374	0.545	9.232	0.711	113	2.3	5.1	1.1	7.7	306	532	184	5.49	4.61	0.767	2001	1106	21	6	1	9
45426	5	2	27	1	3	6	0.47	17504.291308	18156.033765	2	68	2			2						65.3	145.5	30.85	0	46016.950066	0	763	1.271	2.899	11.74	2.097	371	7.79	9.6	10.5	17.2	1097	1769	300	16.3	8.29	0.843	1370	1828	97.9	0	0	2
45429	5	1	39	3	4	1	1.7	19913.640523	20459.089703	2	62	2			1	15	1				75.7	173.3	25.21	0	19707.540921	0	636	2.128	3.117	29.85	2.133	510	5.53	167	4.3	26.2	1238	1710	337	10.71	12.55	0.891	3200	2824	158.9	213	0	1	14
45430	5	1	37	1	2	1	1.57	38735.204107	42118.893027	1	66	2			1	23	2				84.8	166.6	30.55	0	23957.785457	0	348	4.159	2.133	30.325	2.274	911	1.95	407.2	2.8	101.1	1102	1439	331	18.24	9.99	1.763	6548	4013	133.8	58	1	2
45433	5	2	49	3	4	1	0.94	30055.17538	29840.2367	1	61	2			1	23	1				110.8	160.8	42.85	1	17708.605096	0	244	1.349	2.241	19.051	1.131	305	3.33	5.1	1.6	33.3	706	970	264	9.98	7.78	1.152	3054	1627	87.1	611	1	1	14
45434	5	1	22	3	3	5	3.63	45914.752382	46498.750729	2	67	2			2						47.8	167.2	17.1	0	118259.97665	0	163	0.826	0.461	21.781	1.205	272	1.09	146.2	0.4	34.3	176	689	252	8.23	7.93	1.308	1298	2023	42.6	0	0	1	14
45439	5	1	43	3	4	1	4.08	88836.108329	92556.613033	2	59	1	36	1	2						95.7	178.3	30.1	0	62538.610123	0	391	1.665	2.578	35.414	2.924	490	15.16	63.7	5.2	92.7	661	1502	223	18.06	29.23	1.607	4060	2757	142.2	40	1	1	14
45441	5	2	22	3	4	5	0.61	96555.334784	100881.7641	2	67	2			2						53.2	163.1	20	0	57802.862412	0	297	1.559	1.615	32.371	2.207	507	1.68	43.2	1	70.1	867	1288	309	17.51	8.93	1.853	4033	2428	135.9	0	1	1	14
45443	5	2	43	4	4	4	1.21	23833.861391	24255.751567	1	74	2			1	16	1				73	170.2	25.2	0	18330.945561	0	524	1.377	1.753	33.431	2.673	473	10.81	273.5	1.6	85.4	824	1852	408	23.87	29.24	2.015	3525	4160	126.1	266	1	1	14
45446	5	1	22	1	3	1	0.94	31171.97499	32005.290041	2	70	2			2						90.4	169.4	31.5	0	16996.748212	0	429	1.781	2.467	20.12	2.505	391	6.56	79.7	7.5	44.3	1072	2570	529	16.53	16.82	1.774	3141	3161	163.1	0	0	2
45450	5	1	47	4	5	3	4.9	30094.453092	32469.859998	1	72	2			2						103.8	182.2	31.27	0	67122.073882	0	1279	4.012	2.546	37.599	2.766	867	3.41	149.4	4.5	1189.6	911	2226	351	24.3	15.05	2.201	10277	3227	193.8	97	1	1	14
45458	5	1	51	3	4	1	4.75	89799.910335	93154.65019	2	63	2			1	16	1				113.3	171.1	38.7	0	62942.691597	0	657	1.528	3.696	27.367	2.142	686	4.21	5.1	3.8	34.8	1137	1825	395	12.37	8.95	0.989	3952	2769	126.8	503	0	1	14
45461	5	2	22	3	3	6	1.42	60383.090904	60901.74479	2	60	2			1	18	1				94.7	170.2	32.69	0	34895.25789	0	378	1.588	1.907	19.754	1.58	471	3.8	56.9	4.9	97.4	481	1082	143	12.88	8.46	0.778	3165	1682	84.4	226	1	2
45467	5	1	28	4	2	1	2.07	20084.330361	20147.939859	1	65	2			2						98.9	178.8	30.94	0	18443.084246	0	343	1.159	1.47	15.152	1.436	306	3.37	164.8	6.1	17.1	1557	1113	246	7.93	9.13	1.179	2813	2527	99.3	295	1	1	14
45471	5	2	54	3	4	1	5	84879.680831	88621.817005	1	74	2			1	18	3	12	4	42	62.1	172.3	20.92	0	143100.41129	0	67	0.825	1.127	19.349	0.94	302	0.31	13.8	0.1	73.8	250	562	190	7.72	3.82	0.8	1401	1546	60	286	1	1	14
45473	5	2	38	2	1	5	0.29	17679.874438	17734.383852	2	62	2			1	18	3	6	3		75.4	172.1	25.46	0	10087.552949	10.41	1182	2.866	3.118	38.451	3.914	1056	13.03	98.1	6.1	20	850	870	103	28.98	6.89	0.469	2220	754	99.5	0	0	1
45483	5	1	41	4	4	1		24136.538278	23773.245006	2	67	2			2						105	180.7	32.16	0	20116.981213	0	14	0.58	0.583	7.168	1.017	216	1.43	12.2	0.2	11.8	305	404	148	4.94	4	0.617	1924	909	39.3	0	1	2
45484	5	2	35	2	2	4	0.47	16052.324366	16101.815826	1	62	2			1	20	1				53.2	148.1	24.26	1	15531.146748	0	179	0.724	0.872	8.876	0.855	231	1.23	14.3	1.4	15.1	883	583	208	4.95	4.83	0.722	1595	1084	49.7	77	0	2
45485	5	1	52	4	3	5	0.93	21097.150181	21246.826198	1	59	2			1	18	1				50.5	173.1	16.85	0	11531.913898	0	16	1.318	1.688	30.903	2.42	380	1.64	17.3	0.8	11	337	938	343	5.56	3.29	0.613	1244	1925	74.5	149	0	2
45487	5	2	35	4	3	3	1.02	28954.697638	28818.031876	2	67	1	33	1	2						71.4	168	25.3	0	15044.052216	0	2161	1.724	2.158	27.914	2.661	347	5.73	184	3	128	851	1405	317	13.87	14.47	1.459	3618	3967	122.2	0	1	1
45497	5	2	54	2	1	5	1.73	11540.519835	11404.665373	2	62	2			2						75.9	162.9	28.6	0	12538.467132	0	1049	3.976	2.92	35.38	6.181	1115	4.79	268	7.9	171	1539	2414	853	21.46	15.16	2.458	5332	9454	213.4	60	0	1	14
45505	5	2	51	3	5	3	5	161231.12466	167685.6061	2	65	2			1	15	3	1	4	21	56.7	160.4	22.04	0	155187.87949	0	485	3.643	3.059	29.93	2.983	284	4.29	34.2	2.8	52.2	1171	1603	392	11.14	14.74	1.705	4490	4911	165	462	1	1	14
45510	5	1	30	1	3	5	1.02	27994.774366	28454.056912	2	64	2			1	14	1				58.9	175.9	19.04	0	58472.579787	0	932	2.463	3.235	53.445	2.805	580	9.75	224.4	8.8	145	1111	2346	978	21.53	24.12	4.012	4232	5845	390.5	849	1	2
45518	5	2	36	4	4	3	1.08	20705.384248	20940.188769	2	69	2			2						103	169.7	35.77	0	12955.157408	0	348	1.65	1.925	19.31	1.231	621	15.44	14.7	0.5	27.9	764	1490	364	19.56	11.34	2.493	2821	2309	100.3	0	0	2
45519	5	2	54	3	5	1	5	95352.038125	95049.186284	1	60	2			2						72.1	176.2	23.22	0	87965.103323	0	701	0.661	2.054	11.02	1.205	318	9.49	74.9	2.3	240.3	739	1171	245	10.08	14.28	4.131	3272	2478	141.3	359	1	1	14
45522	5	2	29	2	4	1	2.33	24417.572691	24660.579818	1	71	2			2						80.7	159.4	31.76	0	50146.540051	0	269	2.046	1.705	34.673	1.639	789	2.41	20.8	1.8	92.5	501	1217	288	15.9	13.17	1.454	2125	1985	206.1	17	0	1	14
45526	5	1	33	3	2	1	4.02	68414.35557	75671.564544	1	67	2			1	15	1				80.4	185.2	23.44	0	43358.014927	0	331	2.413	1.988	58.424	4.738	390	10.5	7.7	17.4	36.4	853	2363	474	13.59	17.39	1.19	4450	3825	223.3	112	1	1	14
45529	5	1	49	1	3	6		25629.50472	26853.982101	2	65	2			1	22	3	3	4	999	87.9	174.4	28.9	0	14768.855115	0	509	0.779	1.845	22.683	1.733	297	3.41	166.1	0.8	90.1	989	1168	326	11.11	13.21	1.338	2198	2522	83.7	291	0	1	14
45530	5	2	50	4	5	3	3.79	22685.67908	22590.915643	2	71	2			1	0	2				102.4	171.8	34.69	1	17072.769057	0	528	1.756	2.246	17.41	1.933	542	3.9	183.1	1.1	61.8	888	1445	286	11.2	11.94	1.783	4727	3439	81.2	269	1	1	14
45531	5	2	24	1	3	6	0.85	22936.811355	23165.081737	2	70	2			2						61.9	155.3	25.67	0	47492.223283	0	240	0.811	1.395	11.38	0.93	182	2.43	9.7	3.7	16	658	1197	258	8.36	6.7	0.843	1406	1389	80.5	100	0	2
45542	5	2	38	4	3	5	0.29	27974.770259	27842.72974	1	61	2			1	29	1				88.4	159.8	34.62	0	49867.575972	0	52	0.43	0.436	9.953	0.452	109	0.43	0.8	0	9.1	63	451	36	4.21	2.45	0.146	1276	363	41.6	0	1	2
45544	5	2	41	4	2	4	2.48	30382.400612	31362.627957	2	62	2			1	12	1				59	157.8	23.69	0	26539.136632	0	1394	3.534	5.221	43.824	2.414	1031	9.52	274.4	13.6	93.4	2623	3404	562	30.88	26.32	3.174	9744	4897	346	142	1	1	14
45548	5	1	33	4	4	1	5	12823.266607	13495.770509	2	66	2			2						109.9	186.8	31.5	0	7045.2790499	0	411	1.671	1.689	21.286	0.919	642	7.28	51.9	0.8	55.4	1683	1768	211	8.38	14.24	1.094	5114	1825	186.4	43	1	1	14
45559	5	2	39	3	1	1	0.48	30711.436339	30723.814105	2	59	1	34	1	1	16	1				77.3	165.9	28.09	0	29595.198638	0	473	1.449	2.373	25.423	1.567	319	8.08	13.7	6.8	28.6	1088	1679	305	18.36	17.18	1.745	5870	3516	135.7	904	1	1
45564	5	1	42	1	3	1	1.14	17914.461092	18473.251351	1	73	2			2						85.5	164.5	31.6	0	10262.25127	0	821	1.992	2.099	37.593	2.757	717	5.92	206.6	1.2	260.9	1014	1898	461	25.16	23.73	1.975	7757	3821	173.8	61	1	2
45569	5	2	29	1	4	1	5	18089.313613	18757.708681	1	63	2			1	17	3	9	4	20	59.2	161.3	22.75	0	38456.384444	0	761	1.384	1.548	17.048	1.134	633	5.64	63.4	8.1	266.9	535	1045	220	11.1	5.6	1.37	3116	1941	118	107	1	1	14
45573	5	2	52	3	4	1	1.16	27215.135434	28414.983758	1	63	2			2						47.3	161.6	18.11	0	16862.79272	0	256	2.767	1.824	35.935	1.213	976	0.98	19.9	0.6	49.8	772	1194	235	27.87	14.04	1.037	4402	1418	167.4	7	1	1	14
45575	5	2	22	3	4	5	0.29	56846.118816	57334.392271	2	63	2			1	13	1				92	171.9	31.13	0	32851.249355	0	434	0.37	1.194	3.621	0.323	35	2.17	1.2	7.4	14.6	895	791	166	2.99	3.82	0.908	1323	1181	42.8	117	1	2
45577	5	2	42	4	2	3	0.34	21593.380961	21503.180312	2	68	1	40	1	1	22	1				52.5	158.4	20.92	0	31422.311298	0	39	1.322	0.716	17.782	0.898	210	0.54	2.9	0.3	4.5	292	542	110	26.18	5.48	0.347	1640	751	43.4	0	1	2
45586	5	1	38	4	4	3	0.05	22653.133081	25915.500356	2	71	2			1	16	1				76.7	169.4	26.73	0	13528.826057	0	150	1.11	2.793	20.289	1.059	218	2.06	0.2	1.2	11.9	761	832	234	6.6	6.55	0.679	2430	1902	73.3	888	0	1
45590	5	2	26	2	3	1	5	17459.884408	17633.64764	1	64	2			2						59.8	166.5	21.57	0	9364.5353192	0	514	1.225	2.142	17.403	1.512	440	7.68	40.8	5.5	42.1	1030	1373	237	11.58	13.01	1.073	2958	2131	69.4	7	1	1	14
45591	5	2	34	4	2	1	2.9	21020.557421	20921.340688	1	67	2			2						79.5	164.2	29.49	0	12943.496584	0	276	0.771	0.963	17.785	1.429	236	1.81	75.9	1.4	39.1	259	634	133	5.62	4.97	0.934	1934	1399	71.1	0	1	1	14
45604	5	2	24	1	3	5	2.56	16647.413315	17262.530571	2	74	2			1	19	1				58.8	156.1	24.13	0	16650.724268	0	704	1.164	2.532	22.272	1.9	268	4.57	41.6	7	57.9	1172	1731	300	11.24	11.92	1.357	3034	2998	134.3	68	1	2
45605	5	2	38	3	2	1	4.01	80583.270132	80615.747963	2	60	2			2						87.4	167.1	31.3	0	46190.91497	0	172	1.002	1.373	10.545	0.453	322	2.05	6.5	0.2	19.4	622	717	101	7.56	5.18	0.496	2051	582	75.3	84	0	1	14
45606	5	1	30	1	1	1		24920.154407	25328.994708	2	74	2			2						100.2	177.5	31.8	0	24431.302534	0	9	0.34	0.443	11.099	0.983	125	1.35	0.1	0.1	8.9	211	762	173	5.12	6.29	0.459	533	733	39.8	32	0	2
45609	5	2	48	3	4	1	5	82023.230723	85297.903679	1	63	1	47	1	2						90.3	165.6	32.93	0	78940.590696	0	466	1.73	2.87	30.151	2.597	288	8.19	97.8	8.8	21.5	818	1762	289	14	21.81	1.271	3425	3381	168.8	86	1	1	14
45610	5	2	42	4	4	3	2.04	24764.43774	24660.990838	1	65	2			2						65.3	169.9	22.62	0	18637.199481	0	187	3.252	2.43	40.867	2.533	997	3.14	279.7	3.9	89.5	1213	1473	399	21.4	12.51	2.094	5022	2659	212.3	7	1	1	14
45613	5	1	23	1	1	1	2.36	25723.202779	26835.604312	2	72	2			2						63.6	157.6	25.61	0	14251.331858	0	924	2.576	3.448	45.543	2.363	773	9.43	132.6	4.4	57.7	2973	3147	471	31.81	27.17	2.004	8798	3297	271.7	0	0	2
45615	5	1	45	3	4	1		57321.694352	59314.070787	2	70	2			1	18	3	20	4	22	94.9	179.7	29.39	0	104870.44511	0	597	1.176	2.062	40.652	2.055	322	0.84	34.1	1.2	52.3	740	1984	730	15.88	13.24	1.92	2802	2922	112.2	403	0	2
45623	5	2	51	4	3	3	1.31	22105.505096	23531.723122	1	64	2			1	18	2				53.4	155.8	22	0	34386.593917	0	494	0.66	1.726	15.315	1.363	193	6.21	48.5	2.6	32.3	843	1071	182	10.09	14.52	0.796	2496	2053	86.8	174	1	2
45627	5	1	38	2	4	1	4.36	19133.791929	20137.245271	1	65	2			2						76.6	174.9	25.04	0	33050.355183	0	240	2.399	1.695	21.776	1.526	422	5.49	167.2	1.7	39.9	834	1271	230	11.22	9.22	1.369	4672	2625	100.8	172	1	2
45630	5	1	25	3	5	5	2.5	83279.545157	82853.420397	2	64	2			1	16	1				93.6	174.1	30.88	0	161198.84378	0	154	1.283	0.779	10.753	0.294	566	1.18	0.3	0.2	21.9	403	612	131	8.32	4.38	0.618	1082	460	101.3	1	0	1	14
45634	5	2	30	4	3	5	0.97	24385.963858	24270.862455	2	68	2			2						82.9	160.3	32.26	0	55471.143944	0	539	0.946	1.17	21.123	1.486	316	2.56	565	1.7	68.2	424	766	194	11.17	5.34	1.012	2430	2262	89.5	0	0	1	14
45645	5	1	47	3	5	1	5	158054.86921	160857.83281	2	65	2			2						90.1	177.3	28.66	0	95460.631443	0	261	1.787	3.008	24.963	1.295	605	2.65	9.9	0.3	57.2	1073	1415	240	9.83	7.77	0.999	2979	2820	115.6	1011	1	1	14
45653	5	2	46	4	4	4	0.82	28558.830985	28439.534007	1	68	2			2						100	172.6	33.57	1	21492.780721	0	18	0.346	0.417	6.764	0.491	139	0.29	36.6	0.1	12.3	162	275	88	3.18	1.88	0.478	1100	676	22.2	77	1	2
45654	5	2	42	3	4	1	3.49	26186.975773	26222.979585	1	67	2			1	17	3	10	4	32	65	157.7	26.14	0	42343.06281	0	195	0.536	0.477	11.727	0.713	208	0.87	10.2	0.4	117.7	282	668	112	6.02	2.68	0.531	2326	978	26.5	120	1	1
45657	5	2	36	1	5	1		28751.242431	29208.478502	2	65	2			2						62.7	161.3	24.1	0	15511.471826	0	434	0.733	1.026	11.838	0.732	231	3.64	43.2	1.9	44	399	647	187	10.6	9.43	1.03	1561	1423	60	8	1	1	14
45659	5	2	27	2	3	1	1.99	18089.313613	18757.708681	1	63	2			1	14	1				67.4	163.5	25.21	0	9961.4798388	0	212	0.951	1.348	13.177	1.68	347	1.63	56.6	0.9	68.5	1009	1192	370	11.43	8.22	1.288	3968	2559	49.8	134	1	1	14
45662	5	2	42	3	3	1	2.46	84002.054604	86684.298357	2	67	1	14	1	2						60.9	165.5	22.23	0	80223.656399	0	802	0.911	1.901	25.68	3.036	317	6.16	39.5	7.7	126.2	924	1366	301	9.41	6.81	0.999	2795	3594	56	80	1	2
45663	5	2	46	1	2	3	1.73	23522.519934	23245.613923	2	65	2			1	18	3	10	4	32	68.3	150.8	30.03	1	39317.166308	0	127	1.03	1.366	16.816	1.406	234	1.14	27.2	1.5	18.8	430	819	166	7.24	4.35	0.651	2102	1741	96.3	129	0	2
45673	5	1	33	1	3	1	1.86	34953.958215	36545.268634	1	69	2			2						70.4	165.2	25.8	0	20787.433916	0	346	1.064	1.361	15.352	2.316	310	6.98	169.5	1.3	35.1	1418	1955	398	10.57	15.29	1.474	1431	3176	98.7	0	1	1	14
45674	5	2	46	1	4	4	1.88	20002.446998	19766.979122	2	71	2			2						69.9	151.1	30.62	0	33433.473004	0	630	1.395	1.57	24.682	1.385	440	8.26	8.8	17.6	22.9	864	1211	224	16.08	5.67	0.687	2057	1710	131.9	15	1	1	14
45675	5	1	55	2	1	1	1.87	11184.658549	11386.825086	2	72	2			1	12	3	6	4	47	95.2	165.1	34.93	1	19259.448131	0	1719	2.416	2.84	24.564	2.238	886	4.15	15.2	8.6	78.3	1798	1867	400	28.04	13.53	1.59	4273	3276	122.3	51	0	1
45681	5	1	21	2	2	5	2.66	30634.31385	32711.609222	1	72	2			2						91	167.7	32.36	0	18606.797553	0	206	0.802	0.795	24.53	1.526	295	5.21	44.8	0.9	39.4	958	994	220	8.28	10.79	0.896	1196	1424	109.9	5	1	2
45690	5	1	38	1	4	1	0.83	21807.732796	22510.525888	1	65	2			1	0	3	8	4	30	90.4	167.1	32.38	0	21712.723877	0	387	1.091	1.636	24.025	2.595	257	6.85	131.6	2.2	84	1212	2833	572	18.19	27.76	1.786	3255	3952	129.1	123	1	2
45692	5	2	44	2	3	6	0.21	23128.209132	23177.11876	2	61	1	40	1	1	15	3	12	4	32	63	148.3	28.65	1	25481.286148	0	202	1.032	0.887	14.166	1.41	467	1.7	49	0.5	81.4	351	729	211	10.31	5.33	1.094	2614	2027	77.8	32	1	1
45694	5	2	33	3	5	1	2.99	66614.892911	67434.643183	2	74	2			2						78.3	167.4	27.94	0	64957.483901	0	120	0.951	0.866	14.619	1.196	286	3.62	81.2	0.1	22.3	611	950	171	6.32	8.16	0.797	2753	1041	73.6	1	0	1	14
45695	5	2	31	3	5	1	1.83	33463.566209	33477.053178	1	60	2			1	10	1				64.7	151.3	28.26	0	19181.558887	0	89	0.045	0.061	4.648	0.171	7	1.18	5.5	0	0.4	258	249	139	5.38	2.78	0.415	1179	357	64.6	1206	1	2
45697	5	1	55	4	2	5	0.47	19637.946875	19863.944399	1	64	2			2						90.8	185.2	26.47	0	29026.917668	0	951	4.346	3.525	28.135	2.565	151	6.37	16.2	5.8	24.4	1225	2088	300	9.14	18.68	0.81	2410	4403	206.4	0	1	1
45698	5	2	35	4	2	6		24901.217858	25451.99315	2	64	2			1	16	1				93.6	162.7	35.36	1	37975.606266	0	451	1.586	1.664	18.088	2.129	401	6.15	12.1	4.9	8.3	488	500	105	15.15	4.47	0.578	1210	688	43.9	53	0	1
45699	5	1	39	3	5	1	5	78136.740457	82235.792775	2	72	2			1	0	2				90.2	170.8	30.92	0	131426.43959	0	514	1.391	2.288	16.536	1.311	443	17.84	115.6	2.9	53.2	1025	1274	316	15.36	8.33	1.157	3451	3397	110.9	322	1	1	14
45708	5	2	29	3	2	5	0.9	45960.018779	46354.787281	1	67	2			1	17	1				105.2	168.7	36.96	0	26560.195642	0	164	0.909	0.723	12.661	0.425	174	3.03	4	0.4	81.2	307	757	136	11.28	4.62	0.878	4033	765	131.2	56	1	2
45715	5	2	27	4	4	1	1.94	26049.198831	26901.760671	1	64	2			2						103.8	170.9	35.54	0	48182.258226	0	303	1.678	1.393	27.958	2.242	458	4.34	97.9	2.3	144.3	615	1242	213	13.59	12.26	1.272	6102	2832	104.4	77	1	1	14
45717	5	2	46	3	3	6	5	129047.38255	133678.22681	2	65	2			2						66.7	159.5	26.22	0	236350.24475	0	446	0.829	1.476	8.835	1.071	230	1.93	16.3	1.4	27.6	732	920	156	8.34	5.54	0.76	2165	1704	45.7	149	1	1	14
45720	5	1	42	4	2	5	0.94	38539.486192	38325.910723	2	65	2			1	27	1				64.9	172.1	21.91	0	32431.484461	0	85	0.468	1.106	37.281	2.203	188	1.52	13	0.5	21.2	410	934	259	5.64	8.09	0.67	1721	1533	86.5	0	0	2
45721	5	2	31	4	2	3	0.97	23721.37616	23609.411602	1	65	2			2						96	158	38.46	0	12324.964538	0	635	2.4	2.048	18.918	2.275	291	6.36	138.5	7.5	56.4	1081	1476	246	10.44	11.12	1.092	3982	3169	130.3	5	1	2
45722	5	2	31	1	3	1	0.7	24525.233986	24259.945581	1	71	2			2						90.8	161.1	34.99	0	23400.141884	0	503	2.248	2.765	36.098	4.244	718	8.44	279.5	12.1	114.3	2076	2446	577	20.5	25.86	2.7	5048	6338	184.1	31	1	1	14
45723	5	2	45	4	5	1	5	28558.830985	30959.846967	1	68	2			2						67.6	154.4	28.36	0	16803.746884	0	330	0.934	0.92	16.614	0.81	366	1.19	43	0.5	81.3	400	630	144	10.4	5.51	0.861	2678	1023	90.9	69	1	1	14
45727	5	2	43	3	4	1	5	65721.678129	65251.67153	1	60	2			1	16	3	10	4	33	82.7	172.5	27.79	0	38723.422157	25.05	378	1.25	1.677	73.656	9.44	443	3.36	257.1	2.7	58.2	1130	1760	334	16.98	12.87	2.148	3098	2689	112.6	49	1	1	14
45730	5	2	30	1	5	5	5	21046.929902	20819.266163	2	72	2			2						80.6	166.9	28.93	0	11056.291772	0	984	1.049	2.253	19.606	1.724	611	5.37	37.3	8.6	372.2	1090	1249	297	11.65	12.33	0.921	2763	2307	68.9	27	0	1	14
45738	5	2	25	2	4	3	0.61	17771.575162	19698.45232	2	73	2			2						100.6	165.9	36.55	0	10461.071711	0	270	0.689	1.143	17.917	1.08	178	1.31	16	0.9	23.7	439	830	125	7.52	6.01	0.543	2211	1199	75	103	0	1	14
45741	5	2	43	3	5	3	2.36	92244.052717	95189.469175	2	66	2			1	32	3	11	4	32	89.6	159.5	35.22	1	56489.924523	0	882	1.762	3.538	46.429	3.856	293	10.34	23.6	12.6	51.2	2518	3718	470	12.96	25.81	1.628	7107	4549	167.4	16	1	1	14
45744	5	2	42	3	5	1	2.62	79769.994067	79199.521359	2	59	2			2						69.1	153.2	29.44	0	73296.725116	0	189	1.32	1.312	32.907	1.367	461	1.94	12.5	0.5	23.1	595	1107	221	12.28	7.53	0.878	2990	1524	90	91	1	1	14
45750	5	2	45	1	5	4	1.16	22829.302168	23580.134253	1	66	2			2						70.9	162.7	26.78	0	25924.367671	0	868	1.525	2.951	16.016	2.112	378	5.48	45.6	14	31	1635	1599	354	12.04	8.85	1.587	2251	3818	119.6	97	1	2
45751	5	2	45	2	2	1	4.44	14627.889461	14455.690627	2	68	2			1	15	1				61.5	153.1	26.24	0	7950.1803367	0	523	1.253	2.029	16.176	1.641	532	8.55	47.2	8.1	32.8	763	1186	254	14.69	7.44	0.728	2219	2412	87.9	264	1	1	14
45758	5	2	37	4	4	1	1.71	31795.634855	34449.99105	2	66	2			1	14	1				109.7	166.5	39.57	0	17984.138071	0	545	0.97	1.658	13.974	1.966	373	2.99	94.8	4.6	128.5	621	1501	215	12.88	8.52	1.239	1724	2773	112.9	323	1	1	14
45759	5	1	30	1	1	6	0.47	26202.84809	28491.781085	2	68	2			2						91.4	158.8	36.24	0	72213.176317	0	713	1.698	1.952	11.437	1.979	506	5.04	102.7	6.4	23.2	739	914	280	15.53	6.04	1.105	2108	3055	23.3	29	0	2
45763	5	1	54	4	2	1	3.39	19988.520014	20005.349247	2	73	1	54	1	2						78.7	169.3	27.46	0	10858.090656	0	172	1.172	1.671	24.1	2.139	245	1.47	74.7	1.3	137.7	309	931	226	8.73	8.58	1.016	5256	2400	82.3	172	1	1	14
45765	5	2	20	2	4	5	5	13990.140685	14129.372539	1	70	2			2						54.1	170.3	18.65	0	8036.9746594	0	194	1.253	1.136	12.285	0.712	367	0.98	81.3	0.6	80.6	744	938	176	8.45	5.38	0.817	2587	1317	71.9	12	0	1	14
45766	5	1	42	3	4	3	4.9	115338.89565	120410.18313	2	66	2			1	20	3	3	4	39	131.9	175.7	42.73	0	194430.07729	0	755	1.866	2.889	21.883	1.691	554	4.64	82.5	3.9	117.1	1056	1645	268	16.7	11.98	1.213	5967	3274	168.2	572	0	1	14
45767	5	2	54	1	3	1	1.79	11904.698424	11764.556868	2	64	2			1	44	3	10	4	44	74.2	155.1	30.84	0	6535.4406956	0	409	1.155	2.185	9.77	0.765	408	2.64	2.7	5.9	54.2	940	1517	206	8.94	5.74	0.682	1803	1729	53.1	56	1	2
45771	5	1	27	2	2	5		34919.510977	35411.1749	1	62	2			2						63.7	177.5	20.22	0	20289.764843	0	1410	1.696	2.276	26.701	1.803	773	4.68	86.1	4.7	333.6	876	1183	255	16.35	16.49	0.93	3997	2484	129.3	344	1	2
45775	5	1	42	2	2	3	1.09	12882.374453	13462.005785	2	66	2			2						68.3	169	23.91	0	23801.545233	0	242	2.121	1.031	40.719	1.841	931	6.14	50.4	7.9	38.4	380	1010	244	20.35	11.76	1.393	6537	2065	224.6	0	1	2
45778	5	2	38	2	5	1	1.45	55970.22411	57254.306223	2	69	2			2						45.4	154.7	18.97	0	33760.159865	2.21	533	1.42	1.797	18.554	2.019	726	6.79	94.7	3.2	104.5	941	1188	341	14.03	15.19	1.393	2298	2405	86.9	8	1	2
45782	5	1	46	3	5	6	5	75464.067702	76683.047659	2	69	2			2						99.1	182.1	29.89	0	45507.340381	0	577	3.779	3.469	40.708	2.747	1089	1.21	51.5	2.1	151.4	836	1586	511	24.25	14.4	2.961	3844	4044	186.2	386	1	1	14
45784	5	2	36	2	5	1	5	15164.737924	15000.701604	2	69	2			2						95.7	172.2	32.27	0	7966.281444	0	862	1.655	2.621	20.654	2.022	706	6.33	135.2	4.4	317.8	1090	1499	331	18.79	16.56	1.821	5052	3680	126.2	26	1	1	14
45785	5	1	34	4	2	6	1.89	19669.852005	20701.418504	2	68	2			2						111.7	174.8	36.56	0	10806.887239	0	299	1.621	1.897	15.108	0.616	428	4.16	0	2.9	22.2	687	1700	175	11.19	9.5	1.385	5430	2054	125.9	333	0	1	14
45786	5	1	42	4	3	1		25280.866329	25460.224174	1	59	2			2						94.2	179.1	29.37	0	52631.672824	0	115	0.604	0.682	14.171	0.848	190	0.61	13.1	0.2	36.1	270	444	103	6.66	5.6	0.761	1710	765	44.1	43	1	1
45790	5	1	51	2	3	1	0.53	22485.213204	23413.044711	2	67	2			2						82.3	168.7	28.92	0	15819.715383	0	1447	3.202	3.659	35.794	1.573	1263	5.66	84.2	5.4	204.9	711	1592	246	36.05	20.8	1.864	5951	2685	172.4	142	1	2
45793	5	2	34	1	2	4	0.48	20569.26269	20346.765857	2	71	2			2						83.1	157.2	33.63	0	19625.650286	0	119	2.776	1.333	18.264	1.398	490	3.34	133.7	3.1	36.7	757	1273	365	12.68	8.13	1.544	2450	2155	92.2	8	1	1
45795	5	2	33	3	4	1	4.02	74230.48805	74260.405491	1	67	2			1	17	3	2	4	30	91.2	173	30.47	0	42549.454199	0	613	2.034	2.269	23.364	1.298	672	5.77	88.2	1.8	91.9	1067	1395	304	20.36	14.91	2.011	4289	2504	139	45	1	1	14
45796	5	1	42	3	4	1		37524.714992	37517.578059	2	60	1	38	1	1	18	1				104.9	188	29.68	0	70223.196167	0	368	1.709	2.203	36.571	2.203	384	2.82	25	5.5	70.3	729	1552	230	10.95	8.27	1.037	4243	2776	156.7	279	1	1
45799	5	1	36	1	2	1	1.02	35446.299161	36027.831496	2	61	2			1	18	2				67	160.6	25.98	0	34750.958775	0	577	1.57	1.74	26.337	2.03	646	7.32	360.3	0.9	213.1	1540	2165	309	12.1	20.64	1.195	5385	2392	200	81	0	2
45805	5	1	31	3	5	4	1.92	75526.185479	77370.404928	2	71	2			1	24	1				81.4	186.8	23.33	0	44331.410246	0	217	1.614	1.456	17.251	1.135	509	3.45	141	0.6	33.4	857	1030	194	16.51	12.51	0.966	2925	1946	85.2	192	1	1	14
45809	5	1	29	3	1	1	1.06	48640.601973	49325.457761	2	62	2			1	17	1				72.8	163.8	27.13	0	29084.892461	0	804	1.965	3.834	25.265	1.94	489	10.14	133.4	7.4	140.3	1536	2245	397	19.2	14.05	1.913	5565	3526	185.3	245	1	2
45810	5	2	38	3	2	1		35611.355795	35931.65342	2	59	2			1	20	3	16	4	22	100.7	165.6	36.72	0	21187.198723	0	97	1.539	1.374	31.69	1.885	412	1.18	15.4	0.6	54.8	378	954	163	12.71	5.47	0.909	3203	1888	97.2	152	0	1	14
45812	5	2	29	3	3	6	1.15	87110.542394	87858.768771	2	62	2			1	16	1				65.4	167.2	23.39	0	140412.88807	0	112	0.383	7.016	49.021	4.234	79	12.51	11.4	0	5.1	228	364	144	4.8	3.64	0.562	1775	919	7.6	206	1	2
45813	5	1	40	2	2	1	2.59	17925.180175	18249.183951	2	67	2			1	13	3	10	4	30	117.2	179.2	36.5	0	10036.483704	0	298	2.3	1.949	21.114	0.833	457	4.04	1.6	2	14.1	840	1549	139	15.11	8.37	1.429	5461	1314	145.7	448	0	1	14
45816	5	2	55	4	4	1	0.82	23852.190755	23752.554524	1	68	2			2						138.5	169.8	48.04	1	17950.661422	17.74	391	2.759	3.053	34.694	3.121	1066	11.54	100.9	5	29.2	1622	538	134	30.05	23.66	0.512	1888	1079	48.2	81	1	1	14
45821	5	2	38	2	2	1	0.34	23783.600538	23856.928554	2	61	2			1	20	1							0	12669.474553	0	1097	3.825	3.539	45.515	4.196	1282	10.78	29.7	9.9	69	1218	1650	343	34.15	11.35	1.462	3620	3118	101.7	83	1	1
45825	5	2	21	4	3	5		24563.325546	24427.816467	2	73	2			2						76.5	171.2	26.1	0	22360.81109	0	119	1.728	1.543	19.704	2.719	526	1.78	803.6	18.2	25.5	4300	1694	358	9.18	8.6	1.447	1158	5689	53.7	0	1	1
45827	5	2	29	4	5	6	2.79	31500.176354	34102.545633	2	67	2			2						72.6	171.7	24.63	0	17802.75903	0	768	1.362	2.067	24.393	2.029	470	0.52	292.8	0.3	80.8	781	1001	264	15.84	6.65	1.083	2308	1962	58.8	215	1	1	14
45832	5	2	44	3	3	1	3.02	74400.220076	75823.550281	2	63	2			1	15	1				71.4	162.3	27.11	0	70172.367546	0	300	1.366	1.782	26.732	2.823	467	5.47	29.3	1.3	44.6	432	1033	232	17.14	15.83	1.329	2692	2483	124	370	1	1	14
45836	5	2	52	3	4	1	5	99668.260778	99351.69999	1	59	2			2						95.8	171.9	32.42	0	160950.39206	0	70	1.778	1.162	18.668	1.151	445	2.19	241.6	0.5	20.4	524	1018	176	14.53	7.08	1.129	2512	1259	69.8	150	1	1	14
45837	5	2	39	4	2	5	1.75	23722.090908	24191.260386	1	59	2			1	13	3	7	4	32	96.8	159.6	38	0	22144.271644	0	748	1.257	1.583	28.548	1.843	519	1.51	149.8	0.6	651.1	899	1057	219	12.99	7.47	0.793	2992	2107	96.2	3	1	1	14
45839	5	2	44	3	3	1	1.23	20129.382985	19985.428309	1	60	1	32	1	1	18	1				56.5	167.2	20.21	0	13503.745094	0	567	1.964	3.684	28.595	1.52	711	8.31	12.6	1.5	63.2	1344	1724	300	19.6	22.12	1.488	4675	3285	154.8	828	1	2
45840	5	1	49	4	5	1	5	22437.250506	22585.067717	2	74	2			2						115.4	180.3	35.5	1	19111.542528	0	1140	1.121	2.7	44.472	2.734	639	1.72	30.4	1.3	980.5	974	1825	722	19.97	17.92	1.955	3370	3494	130.7	191	1	1	14
45848	5	1	39	4	4	1	2.15	23355.017694	24579.849168	2	67	2			2						80.1	177.9	25.31	0	12831.567955	0	771	1.104	1.353	20.954	2.13	365	3.17	259.4	0.2	64.6	503	838	330	6.36	7.29	1.383	1475	3042	124.1	0	1	1	14
45850	5	2	53	2	1	1	5	117656.73501	122366.82565	2	66	2			2						52.6	153.4	22.35	0	82680.761003	0	673	3.073	1.767	24.243	2.536	617	4.01	49.6	4	83	725	1102	301	14.47	12.91	1.075	4588	2234	133.8	0	1	1	14
45851	5	2	55	4	2	1	2.73	21262.599804	21173.780906	2	68	2			2						61.3	164.8	22.57	0	11492.267882	1.42	333	1.668	1.833	22.579	1.655	266	11.32	96.9	8.4	32.4	1359	1648	250	11.13	10.81	1.279	4262	2977	131.8	4	1	1	14
45853	5	1	54	1	1	1	2.56	16143.008083	17724.374303	1	66	2			2						68.2	162.1	25.95	1	33364.872833	0	343	0.91	1.051	9.355	1.366	394	3.23	102.9	1.8	63.3	716	1015	278	11.06	9.05	0.986	2385	2334	74.7	0	0	2
45856	5	2	55	3	3	3	4.11	95352.038125	95049.186284	1	60	2			1	30	2				61.9	168.1	21.91	0	153478.88488	0	520	1.748	2.265	16.496	1.17	307	2.32	32.6	2.5	47.5	1007	1404	370	14.31	12.34	2.049	3257	2469	191.8	288	0	1	14
45858	5	1	49	4	2	5	0.77	23313.297166	23184.101142	1	65	2			1	16	1				65	156.6	26.51	1	33069.073773	0	117	1.404	1.341	25.113	1.865	437	4.05	49.5	0.4	28.7	475	925	271	14.63	10.58	1.268	4423	2275	88.4	47	0	2
45861	5	1	30	3	2	1	1.83	21157.052399	21325.08246	1	60	2			1	12	1				66.6	168.3	23.51	0	12218.767369	0	789	3.842	8.044	115.43	8.223	1513	22.06	45.6	0	104.8	2173	2511	398	29.21	16.56	1.873	7317	2604	349.2	993	0	2
45866	5	1	24	4	2	5	5	41940.216807	46087.636605	2	65	2			2						80.8	178.4	25.39	0	42187.845037	0	33	1.792	1.551	31.406	2.704	227	10.3	59	3.4	21.9	267	1048	208	11.84	21.48	0.616	4060	2271	113.7	29	0	2
45868	5	1	39	3	4	1		22514.973922	23648.714716	2	59	2			1	9	3	27	4	10	94.8	168.2	33.51	0	22779.997534	0	328	2.89	2.375	37.22	3.311	1199	3.19	63.1	2	163.5	825	1908	523	27.08	16.32	2.503	6157	4451	185.3	137	1	1	14
45872	5	1	22	2	2	5	4.44	20353.442391	20631.730126	2	68	2			2						64.3	164	23.91	0	52291.668284	0	1545	1.799	3.064	44.2	3.829	452	3.77	224.8	8.1	101.7	2050	2211	463	15.32	13.89	1.996	5157	6506	132.5	141	1	1	14
45874	5	2	21	4	2	5	1.11	29760.881158	29596.698601	1	68	2			1	15	1				112.1	170.6	38.52	0	67643.361722	1.42	1267	3.172	3.998	41.33	3.401	1123	12.77	8.6	12	72.2	1423	1618	272	21.32	16.44	1.579	4601	2322	188.3	6	1	2
45878	5	2	51	2	2	1	5	12873.994128	12722.442067	1	68	2			2						61	148.2	27.77	0	6996.9475251	0	496	1.517	2.56	19.428	2.05	388	4.26	196.2	13.4	45.1	2332	1832	411	11.64	11.78	2.088	4900	4004	102.3	83	1	1	14
45881	5	1	32	2	1	5	1.27	21247.416778	25815.892293	1	73	2			2						78.4	168.9	27.48	0	14684.422227	0	234	0.9	1.169	8.218	1.339	302	3.48	64.9	3.6	13.6	851	1246	318	9.29	9.79	1.002	1495	2455	58.1	1	0	2
45885	5	2	45	3	5	3	3.65	84798.425353	84191.991971	1	60	2			1	16	1				75.1	160.1	29.3	0	77917.103368	0	519	1.351	1.872	13.046	0.528	626	2.91	11.5	0.3	241.2	1173	1210	202	6.93	7.01	0.962	3008	1946	111.1	427	0	1	14
45887	5	2	49	3	2	1	1.9	27331.882024	27136.418894	1	67	2			1	16	1				47.1	155	19.6	1	47978.637959	0	187	1.183	3.058	20.493	1.003	241	1.43	7.9	0.4	23.3	250	630	150	8.07	6.26	0.479	1978	2239	58	1006	1	2
45901	5	1	43	4	5	6	5	31914.629451	32584.540456	2	61	2			1	19	1				74.9	183.3	22.29	0	65289.062757	0	1739	2.411	4.637	41.94	2.816	708	5.72	193.8	6.1	114.4	2630	2757	564	21.14	19.21	1.872	6361	4164	269.8	0	1	1	14
45907	5	2	41	3	4	3	1.47	27331.882024	27136.418894	1	67	1	35	1	2									0	18335.523154	0	262	2.206	1.619	26.605	2.329	467	3.82	58.4	1.7	126.3	664	1090	345	16.19	13.95	2.033	8359	3384	166	20	0	1
45910	5	2	55	4	2	3	1.42	34191.530438	34048.704344	2	65	2			2						79.8	152.4	34.36	1	49754.918652	0	346	1.247	1.562	34.172	2.165	257	5.56	34.4	3.9	227.4	361	1179	202	12.51	17.87	1.282	4265	2334	149.8	86	0	2
45911	5	1	54	1	1	4	1.43	11327.761972	11355.758146	2	64	2			1	18	3	15	4	39	77.6	159.9	30.35	0	24212.24711	0	1110	1.308	2.945	14.33	1.48	498	7.05	2.8	9.3	7.2	982	1014	189	21.59	5.54	0.587	1108	1787	37.1	338	1	1	14
45923	5	1	20	1	4	5	0.97	35166.824845	37551.467205	1	66	2			2						81.5	168.9	28.57	0	21359.77302	0	512	1.02	1.866	27.774	1.29	267	3.13	42.5	5.7	53.7	1308	1334	274	6.58	7.79	0.869	3407	1756	96.9	187	1	2
45924	5	1	24	1	3	5	1.46	33184.384414	34071.49686	1	71	2			2						73.7	168.1	26.08	0	69283.354021	0	88	3.198	1.598	27.188	2.069	220	4.42	28.9	4	7.5	406	1288	194	8.73	13.56	0.701	3129	2230	193.9	58	0	1	14
45927	5	1	45	3	3	1	3.13	105033.37532	106896.04953	2	67	2			2						102.6	189.1	28.69	0	98929.011486	0	609	2.235	3.109	28.945	1.68	744	3.62	23.4	5.1	99.9	1231	2011	320	16.46	11.32	1.463	4046	3073	128.7	294	1	1	14
45936	5	2	49	2	3	1		72467.293178	72935.243918	1	62	2			1	35	3	18	3	48	73.8	154.5	30.92	1	128953.40671	0	76	0.337	0.48	10.167	0.461	121	3.73	10.8	1.2	17.7	175	386	111	4.07	7.2	0.437	1040	767	59.5	53	1	1	14
45937	5	1	26	4	5	3	4.37	27307.200629	27658.176919	1	68	2			2						88.1	178.3	27.71	0	14438.566088	0	277	2.082	7.37	58.511	5.849	301	13.65	183.4	1.1	136.8	646	1335	250	14.25	8.83	1.383	3885	2953	89.4	178	1	1	14
45941	5	2	22	3	4	5	3.96	76491.237315	80806.178874	2	74	2			2						121.5	167.4	43.36	0	157215.74972	0	225	1.185	1.244	14.182	1.113	141	2.32	8.4	4.3	7.4	502	879	190	4.62	5.43	0.609	1232	1848	77.9	152	1	2
45945	5	2	38	3	3	6	1.07	28439.897927	28451.360185	2	60	2			1	14	3	3	4	35	90.4	164.8	33.29	0	16776.423148	0	389	2.009	2.594	24.242	2.169	586	5.84	238.4	4.3	53.2	1009	1622	412	17.66	20.36	1.551	4049	4463	130.9	187	0	1
45946	5	2	43	2	3	3	0.74	31640.241042	32245.541816	2	63	2			1	20	1				111.5	171.5	37.91	0	21787.653002	0	90	0.298	0.605	6.034	0.805	189	0.73	14.1	0.4	40.1	96	250	146	1.91	1.91	0.537	1221	1517	9.1	414	1	1
45952	5	1	52	2	3	1	5	11666.902996	11695.737346	1	60	2			2						98.9	176.3	31.82	0	24937.135778	0	253	1.622	2.739	28.644	2.147	465	5.2	146.8	0.6	61.1	960	1333	309	17.56	17.21	1.553	3497	4104	121.8	693	0	1	14
45955	5	1	47	4	1	3	0.73	23532.292545	24777.013623	1	64	2			1	13	2				65.1	182.1	19.63	0	36206.320358	0	93	0.793	1.216	24.574	1.689	397	0.84	23.6	0	27.4	190	886	221	6.52	4.64	0.603	1764	1803	61.9	0	1	1
45965	5	1	29	1	5	1	2.82	18770.93521	19773.866428	2	70	1	28	1	2						131.1	177.4	41.66	0	40539.674767	7.76	600	1.472	1.66	22.868	2.041	582	4.45	74.3	3.2	128	1242	692	182	15.89	13.47	1.262	2266	1223	33.1	0	0	1	14
45970	5	2	43	3	4	1	4.72	97373.946729	99236.780996	2	63	2			2						89.6	169.3	31.26	0	67052.262969	0	225	0.602	1.233	17.113	1.371	174	1.06	99.4	0.5	83	412	646	167	5.14	3.79	0.632	1395	2091	42.7	215	1	1	14
45972	5	1	48	3	2	3		149088.2949	151732.24422	2	65	2			1	14	1				55.8	178.1	17.59	0	245807.21012	0	281	1.082	2.659	31.362	1.965	295	4.96	1.5	0.6	45.1	1041	1954	571	16.87	15.76	3.24	3209	4631	83.9	497	1	1	14
45973	5	1	53	2	1	4	1.44	10920.11255	11711.243466	2	68	2			2						63.4	164.1	23.54	0	6440.8197383	0	259	1.18	0.773	27.855	2.646	359	3.37	314.3	20.8	42	423	1267	288	9.39	5.93	1.065	3117	2500	214.6	0	1	2
45974	5	2	41	1	3	1	0.98	21624.148718	21369.590245	1	66	2			2						71.8	154.9	29.92	0	11871.223991	0	640	1.864	2.33	25.705	3.189	616	8.75	113.4	5.5	57.6	650	1080	263	24.88	13.64	1.3	3774	2868	74.1	45	1	2
45981	5	2	28	4	5	5		25242.822588	25103.564912	1	68	2			2						52.8	161.6	20.22	0	13104.966466	0	90	0.388	0.446	6.98	0.639	105	0.48	28.1	0.3	11.7	324	388	76	3.24	2.47	0.366	1059	691	30	0	1	2
45990	5	1	52	3	3	1	1.7	101584.68697	103594.93921	2	66	2			1	18	1				74.9	178.8	23.43	0	167824.46686	0	1059	2.282	3.208	68.001	5.334	684	7.35	42.7	1.8	95.8	1011	2100	387	23.17	15.32	1.668	6442	4431	132.7	578	1	2
45995	5	2	55	3	3	3	4.33	90237.949347	93850.39806	2	68	2			1	18	3	18	1		117.2	176.3	37.71	0	55695.256511	0	2020	2.047	2.837	39.946	3.162	968	5.93	267.5	7.1	72.8	994	1538	319	22.83	17.06	1.228	4847	3648	119.8	102	0	1	14
46000	5	1	31	3	3	1	5	65548.544014	68849.238857	1	67	2			1	16	1				75.4	166.5	27.2	0	133952.43848	0	148	1.169	1.493	27.747	2.288	454	5.65	201	12.3	57.6	801	1342	307	9.88	6.9	1.09	3131	3183	112.5	87	1	1	14
46001	5	1	24	4	4	5	1.76	24328.219454	26784.8367	1	73	2			2						76.8	184.4	22.59	0	16571.091093	0	377	0.856	1.81	10.877	0.988	225	3.57	65.6	1.6	22.7	916	1020	175	7.48	7.41	0.704	1826	1940	55.4	3	1	2
46004	5	2	30	3	2	1	4.26	72658.445885	76134.165907	2	64	2			2						88.9	167.8	31.57	0	193631.53936	0	1105	1.557	3.096	24.948	2.755	609	7.87	65.7	5.7	276.8	1366	1690	329	15.26	10.73	1.358	3351	3115	74.6	10	1	1	14
46005	5	2	25	1	1	1	1.36	43106.477609	44711.473843	1	65	2			2						56.6	159.3	22.3	0	43126.84166	0	70	0.203	0.447	6.292	0.656	46	1.97	282.6	0.6	11.4	96	336	69	3.48	6.16	0.453	519	913	38.9	0	0	2
46007	5	1	32	3	4	1	2.56	55681.860184	58085.88526	2	69	2			2						92	184.4	27.06	0	95333.751619	0	577	1.579	1.362	23.052	1.561	783	5.56	210.6	1.2	222.2	1320	1465	463	16.28	14.12	2.568	4144	3045	124.2	82	1	1	14
46009	5	1	42	3	3	6	0.75	33803.524347	33797.095159	2	60	2			1	13	1				71.2	177.3	22.65	0	22836.005858	0	223	0.763	4.819	73.616	6.94	172	13.49	54.5	0.3	100.4	249	515	121	5.67	4.91	0.495	2936	1299	42.7	395	0	1
46011	5	1	41	3	5	1	5	101958.50178	105554.34661	1	61	2			1	19	1				115.3	184.4	33.91	0	62640.932077	0	1029	2.322	3.946	21.931	1.804	320	9.64	15	9.8	57	1542	2231	262	13.38	15.21	1.134	5629	3200	195.3	304	1	1	14
46017	5	2	51	2	3	1	5	107144.11594	111433.36039	2	67	2			2						92.6	150.9	40.67	0	103128.15336	0	228	0.811	0.989	12.917	0.86	130	1.65	38.4	0.5	18.4	453	746	96	4.9	4.52	0.587	2793	1314	49.1	14	1	2
46018	5	2	23	2	3	5	1.05	21354.813611	22149.923704	1	72	2			1	18	2				79.9	158.9	31.64	0	21364.901898	0	319	1.79	1.24	15.084	0.856	609	3.99	31.1	0.5	45.9	1282	1532	162	8.51	9.33	0.916	4007	1366	143.3	121	0	1
46023	5	2	27	4	2	6	1.81	27090.345193	27532.794923	2	64	2			2						89.6	174.7	29.36	0	14373.112163	0	733	1.897	2.65	36.813	2.598	565	6.31	120	6.9	37.1	1412	1636	353	16.22	12.6	1.272	3147	2913	129.2	225	1	1
46026	5	2	32	2	1	1	2.49	21727.57717	21492.550899	1	69	2			2						77.5	150.6	34.17	0	12225.248252	0	450	1.083	1.27	16.774	0.959	314	1.26	47.6	2.7	54	609	659	147	8.88	4.33	0.792	2150	1759	60.1	0	1	1	14
46033	5	1	26	3	3	5	4.08	81517.408584	84512.898915	2	59	2			1	21	1				72.9	177.3	23.19	0	48423.890199	0	320	1.404	1.661	18	1.126	355	5.95	10.9	0.5	68.8	617	1002	185	12.32	10.55	0.697	2555	2193	76.7	0	0	2
46034	5	2	40	3	4	1	0.82	21355.298903	21202.577126	1	60	2			1	15	3	7	4	33	74.1	165.4	27.09	0	34348.311116	5.12	860	1.841	3.476	24.975	2.739	714	9.12	37.9	7.5	21.3	1126	1693	346	25.71	18.84	1.192	3688	3125	70.5	449	1	2
46038	5	1	36	1	3	1	3.13	24920.154407	26006.077809	2	74	2			2						65.4	159.5	25.71	0	13810.803024	0	141	0.512	4.238	53.918	4.637	111	12.7	11.7	2.6	9.6	633	639	181	6.37	4.67	0.643	1504	1292	49.6	436	0	1	14
46040	5	1	37	4	4	5		19669.852005	22459.883681	2	68	2			2						84.5	176.9	27	0	41109.395592	0	483	2.053	5.172	66.994	5.828	593	13.67	49.7	2.6	82.5	1041	1418	259	17.79	12.03	1.239	6275	2157	151.3	160	1	2
46047	5	2	55	1	4	1	3.57	18454.554829	18237.308667	2	65	2			1	28	3	25	4	30	70.3	163.3	26.36	0	10131.180509	0	523	1.191	1.548	20.673	2.102	454	1.15	308.5	7.9	270.8	1938	1119	318	10.57	9.28	0.989	3440	3367	73.8	142	0	1	14
46049	5	2	20	4	3	5	0.34	21610.226026	21491.008381	1	61	2			1	15	2				77.7	167	27.86	0	38491.35854	0	810	1.12	1.393	19.725	1.616	346	1.13	294.2	1	66.7	646	920	260	10.99	6.81	1.049	2369	2828	86.3	35	0	1
46053	5	1	39	3	5	5	1.47	66713.171099	73477.98632	1	63	2			1	0	2				93.1	183.5	27.65	0	142958.08647	0	728	1.196	1.758	18.987	0.992	571	2.33	63.7	1	426.2	668	1018	311	10.85	7.15	1.328	4853	2391	95	227	1	2
46057	5	1	37	4	2	6	2.79	19669.852005	22459.883681	2	68	2			1	30	1				87.6	174.2	28.87	0	11724.869496	0	169	0.965	1.562	23.715	1.863	486	5.53	12.5	0.6	38.1	699	1078	253	12.25	13.15	1.002	2522	2570	79	339	1	1
46058	5	2	29	3	5	6	5	96555.334784	101605.95163	2	67	2			1	18	3	8	4	21	60.3	163.7	22.5	0	59912.23013	0	322	1.158	1.403	16.51	0.986	461	2.64	54.2	1.9	43.1	1051	1204	197	9.58	7.22	0.93	2738	1493	93	124	0	1	14
46060	5	2	20	2	2	5	0.93	17459.884408	18105.022243	1	64	2			1	15	2				138.9	157.4	56.07	0	17463.356951	0	310	1.235	1.116	23.495	1.614	574	2.48	11	1.1	41	454	1063	200	13.32	9.4	0.987	2847	1811	134.7	50	0	2
46061	5	2	41	4	4	1	3.3	33193.73271	33055.074653	2	66	2			2						92.1	159.5	36.2	0	24980.911117	0	801	1.21	1.712	16.656	1.433	676	5.75	93	6.6	64.7	914	956	209	13.5	10.57	0.734	1796	1476	101	1	1	1	14
46063	5	2	53	1	2	2	1.14	13426.565042	14562.216516	2	71	2			1	18	2				64.3	157.4	25.95	0	8008.7662632	0	163	1.958	1.307	12.558	0.756	649	1.07	133.7	0.9	29.7	908	837	193	14.32	4.58	1.157	3111	1532	98.5	0	1	1
46065	5	2	31	1	2	4	1.09	21342.827184	21111.962738	2	70	2			1	14	3	2	3		52.8	165.2	19.35	0	43282.992034	0	93	0.942	1.379	16.443	0.836	387	1.97	8.3	0.8	148.6	356	882	226	14.72	8.38	1.062	4206	2365	70.4	523	1	2
46077	5	1	24	4	5	5	3.58	22789.309376	23417.326108	1	74	2			2						94.4	176.2	30.41	0	42861.8481	0	120	1.103	1.335	17.878	1.297	404	6.77	188.2	0.7	88.7	658	1271	284	18.49	17.82	1.007	3500	1843	101.3	185	1	1	14
46082	5	1	34	3	3	1	0.77	23077.546253	23260.828945	1	61	2			2						100.5	183.6	29.81	0	13715.81206	0	582	2.654	3.236	37.025	1.75	1036	8.19	10.2	0.6	78.3	1547	1952	286	22.5	20.5	1.388	6097	2461	222.8	292	1	1
46083	5	2	21	3	3	5	1.67	85690.675684	86426.706273	1	69	2			2						71.1	172.7	23.84	0	83251.888293	0	416	0.632	1.376	4.359	0.39	212	3.23	5	4.2	21.3	669	755	83	3.92	4.5	0.3	1401	845	74	101	0	2
46086	5	1	27	3	4	5	1.68	39524.190569	39321.953198	1	63	2			1	16	1				80.5	185.2	23.47	0	22530.548218	0	206	1.98	2.625	38.428	2.968	1488	5.9	5.3	3.8	11.3	962	1325	377	17.77	16.39	1.024	3814	2098	80	0	1	2
46090	5	1	24	3	5	5	5	81984.24992	85167.237506	2	68	2			2						86.9	184.7	25.47	0	136111.37459	0	360	0.958	1.838	19.973	1.762	350	4.93	72.8	2.2	95.1	639	1098	281	11.44	11.63	1.324	5249	2835	76.6	144	1	1	14
46093	5	2	33	4	4	6	3.49	27355.952096	27226.83239	1	68	2			2						53.9	165.9	19.58	0	24922.983046	0	991	0.899	1.93	44.858	2.561	308	3.53	69.8	3.6	451.3	979	1561	220	11.74	15	0.731	3829	2112	172.4	51	1	2
46094	5	1	36	2	1	1		23923.858409	24316.353467	1	62	2			2						71	159	28.08	0	12913.457018	0	156	2.201	1.938	26.697	2.251	896	9.23	25.7	3.3	53.5	684	1612	338	24.54	29.07	1.517	5111	3055	188.4	0	1	2
46096	5	1	26	3	4	5	5	82965.760844	90194.717232	1	63	2			1	16	1				69.6	173.8	23.04	0	53183.564236	0	520	1.339	2.47	31.017	1.894	566	4.63	78.8	1.3	72.1	1601	1705	337	17.57	18.46	1.483	5061	3433	112.8	529	0	2
46100	5	1	35	2	4	5	5	90051.714486	92250.622351	1	71	2			2						110.8	178.6	34.74	0	88861.867334	0	931	0.902	1.784	13.676	1.494	285	3.74	54.1	6.7	167.2	812	1201	272	10.55	5.99	1.264	3694	2887	97.1	125	1	1
46103	5	2	38	4	5	6	5	22829.995065	23596.084929	1	74	2			2						126.6	171.3	43.14	0	43189.03889	0	167	1.073	1.362	36.165	2.154	372	1.55	14	0.7	55.7	595	1364	250	10.91	9.72	1.507	3285	2079	134.2	84	1	1	14
46104	5	2	36	2	2	6	2.66	24585.994574	24976.989974	1	72	2			2						62	159	24.52	0	13264.295032	0	170	3.032	1.901	22.893	1.922	259	3.49	120.8	3.7	23.4	600	1268	227	8.09	11.76	0.888	1463	2757	163.2	0	1	1	14
46106	5	1	36	2	1	1	0.48	14005.168479	14754.359355	1	65	2			1	20	1				57.8	165.4	21.13	0	8699.9487619	0	397	1.222	0.77	20.218	1.617	666	2.64	22.9	1.4	159.2	412	766	250	10.75	7.41	0.862	2696	1622	100.5	21	1	2
46109	5	1	31	3	5	1	5	65271.221187	68695.348543	2	68	2			2						82.5	186.9	23.62	0	66171.878228	0	1381	2.831	3.433	44.667	2.677	890	16.05	269.1	36.3	428	3086	3040	564	16.4	17.62	2.068	4556	5006	336.5	0	1	1	14
46114	5	1	29	3	5	1	5	81517.408584	84512.898915	1	67	2			1	14	1				113.2	183.1	33.77	0	48423.890199	0	1238	3.005	5.501	52.35	4.098	1063	10.5	117.6	12	126	1544	1773	441	30.56	28.22	1.491	4839	3950	108.8	897	0	1	14
46124	5	2	29	4	2	6	5	29760.881158	29596.698601	1	68	2			2						100	164	37.18	0	27092.318595	0	103	0.539	0.518	4.757	0.385	148	1.11	61.2	0.4	34.4	328	360	53	4.61	3.23	0.314	1872	581	32.9	29	1	1	14
46127	5	1	25	3	5	5	1.92	69247.014034	70018.839745	2	69	2			2						57.1	171.6	19.39	0	40119.137448	0	1125	3.802	3.419	27.854	2.713	1174	5.27	40.9	3.7	130.7	988	1033	337	23.44	12.32	1.023	1811	2760	63.7	568	1	1	14
46132	5	1	55	3	3	1	5	102501.546	102688.96293	2	60	2			1	16	1				91.4	177	29.17	0	95035.482022	0	657	2.084	3.049	21.08	1.002	541	4.62	52	4	100.1	1376	1826	284	20.17	12.14	1.779	4991	2751	143.2	364	1	1	14
46135	5	1	40	2	1	1	2.02	19124.677251	20234.009211	2	71	2			2						80.5	168.1	28.49	0	11240.386588	0	131	0.812	0.923	19.1	1.176	259	3.44	10.1	0.4	26.9	364	875	152	9.77	10.86	0.707	1587	1315	78	28	1	1	14
46151	5	2	20	3	4	5	0.67	96555.334784	100881.7641	2	67	2			2						56.4	164.8	20.77	0	256571.94827	0	309	0.94	0.913	12.167	1.603	464	2.09	310.1	2.9	11	719	789	231	7.22	5.76	1.124	1250	2082	46.3	2	1	1	14
46153	5	2	24	4	2	6	2.35	27452.206631	27300.760393	1	72	2			2						71.3	165.2	26.13	0	40734.056517	0	635	1.983	1.862	38.454	2.816	702	4.86	14.8	3.9	71.9	687	1037	202	18.68	16.32	0.726	4452	1723	131.9	1	1	1
46163	5	1	26	3	4	5	3.43	81508.468823	82416.960442	2	73	2			1	19	1				69.6	177.2	22.17	0	47222.967076	0	2316	5.497	6.307	69.532	4.207	1708	10.6	171.5	14.2	137.8	3185	3811	587	37.28	25.26	2.586	8917	5395	358.3	260	0	2
46165	5	2	34	1	2	1	0.81	16720.814635	16982.084579	2	74	2			2						48	145.7	22.61	0	34532.5532	0	124	0.737	0.599	10.001	0.792	221	1.25	244.5	0.4	19.7	324	488	134	7.51	5.79	0.662	691	995	48.1	3	0	1
46166	5	1	32	1	4	1	1.89	31367.65489	34107.756271	2	72	2			2						89.9	177.5	28.53	0	19400.944527	0	512	1.938	1.651	29.135	2.226	346	4.11	139.3	2.6	68.9	954	1516	361	10.22	9	1.608	6451	2894	119.4	216	1	1	14
46173	5	1	24	2	2	5	2.64	38254.099583	40848.088284	2	65	2			1	16	2				86.3	177.1	27.52	0	23234.93485	0	160	1.221	1.137	28.15	1.736	378	1.29	3.6	0.2	43.7	563	948	315	10.3	6.46	1.2	3254	1416	95	0	1	2
46174	5	1	34	4	4	5	1.69	20449.616592	21834.535299	1	64	2			1	23	1				87.4	178.7	27.37	0	39964.790643	0	77	1.074	1.054	16.872	1.596	254	0.82	36.4	0.5	71.6	224	546	166	6.25	3.66	1.019	2430	2068	60.5	295	1	2
46177	5	1	23	3	5	5	0.96	96380.275231	97606.15403	2	67	2			2						73.4	179	22.91	0	94020.667713	0	334	1.02	1.743	23.733	1.817	325	10.08	17.6	1.1	43	1197	1792	221	15.22	20.62	1.347	4376	2251	106.7	80	1	1	14
46180	5	2	50	1	4	3	1.46	16008.821232	15820.366133	1	71	2			1	15	2				101.6	160.8	39.29	0	26758.250755	0	671	1.612	2.551	24.846	2.471	712	4.92	52.2	5.2	157.1	1028	1323	386	17.87	17.58	1.675	3169	3491	76.4	93	0	2
46182	5	2	30	3	4	1	0.6	68679.240405	68706.920502	2	59	2			1	28	1				81.1	159.3	31.96	0	40513.22552	0	69	0.427	1.074	5.738	0.197	153	1.26	2	0.3	8	574	347	126	2.85	3.31	0.404	1044	997	27.7	455	0	2
46186	5	1	48	4	3	5	2.17	28456.589778	28298.89101	2	67	2			1	0	1				78.9	170.4	27.17	0	15359.488118	0	1271	5.269	7.59	132.885	9.944	1226	24.31	72.1	13	504.8	2133	3728	636	35.24	38.92	3.042	14654	5639	458.9	270	1	1	14
46195	5	2	45	3	5	3	3.77	135251.58363	139106.47805	2	65	2			2						56.2	152.8	24.07	0	82552.350735	0	343	0.597	1	11.79	1.344	231	3.78	96.3	0.8	38.3	684	925	229	9.23	11.84	0.961	3345	2303	49.5	25	1	1	14
46197	5	2	28	4	3	5	0.25	31500.176354	31326.398586	2	67	2			2						138.3	167	49.59	0	71596.597295	0	345	0.794	0.681	19.27	0.916	272	2.09	116	2.7	52.5	292	458	134	7.87	3.66	0.801	1619	1203	86.6	39	1	2
46198	5	1	37	4	4	4	3.3	31630.296847	33289.117388	2	65	2			2						82.3	168.5	28.99	0	60930.658192	0	195	1.144	0.835	15.606	0.519	567	0.76	8.6	0.2	80.9	332	525	144	12.22	5.56	0.784	1901	919	84.8	44	1	2
46202	5	1	45	4	4	1	5	26885.347467	29007.45415	1	68	2			2						93.1	168.5	32.79	0	15744.067398	0	291	0.875	0.973	21.562	1.733	247	2.09	25.3	0.6	55	470	995	205	8.78	8.81	0.753	2017	2163	69.7	52	0	1	14
46209	5	2	22	3	3	5	1.27	91228.115415	97848.205146	1	61	2			2						89.9	176.6	28.83	0	94253.827269	0	689	1.056	2.832	21.33	1.945	251	10.79	82	13.3	52.4	1641	1698	285	7.2	17.8	0.807	2517	3302	130.2	225	0	1
46217	5	2	55	1	4	1	0.97	16965.190773	17218.351848	1	66	2			1	20	2				82.7	155.3	34.29	0	29122.775823	0	638	1.234	1.195	14.129	1.105	458	2.19	34	0.6	198.2	498	707	168	14.95	6.33	0.855	2311	1519	52.8	136	1	1
46219	5	1	22	3	4	5		38148.921146	38977.168309	1	64	2			1	17	1				93.6	175	30.56	0	37545.372281	0	669	1.047	2.477	24.108	1.722	441	9.76	55.3	2.5	90.1	1240	1848	264	13.49	20.57	1.022	2823	3048	144.6	291	1	2
46221	5	1	55	3	3	6	1.19	24155.229924	25217.676216	2	59	1	27	1	1	13	1				114	175.2	37.14	1	47200.963266	0	736	2.74	3.59	37.917	5.004	570	9.24	75.8	7.5	44.1	1026	1598	394	29.27	14.98	1.648	1400	5221	119.1	4	0	1
46229	5	2	20	2	2	5		17602.263021	18027.253485	2	62	2			2						59.4	158.5	23.64	0	10254.141084	0	30	1.408	0.6	9.851	0.737	337	1.15	0.6	0.9	15.3	207	495	122	6.4	4.51	0.475	644	790	66.8	15	0	1
46237	5	2	21	1	4	5		15981.857596	16367.724861	1	62	2			2						53.6	151.8	23.26	0	9310.1791729	0	141	1.007	1.133	17.011	2.074	420	0.57	259.2	0.2	25.3	353	750	298	6.23	2.91	0.967	1221	2922	32.4	0	1	2
46246	5	2	31	3	3	5	0.72	37168.30014	37183.280244	2	59	2			2						96.3	165.6	35.12	1	61027.245902	0	458	1.983	2.853	37.187	2.745	1394	8.06	0.9	4.1	29.9	1566	1885	211	20.44	28.2	0.713	3041	1877	166.3	0	0	1
46254	5	2	25	3	5	5	2.02	81319.961748	85573.646641	2	68	2			2						63.8	162.6	24.13	0	50458.737193	0	806	2.527	2.758	35.994	2.197	541	3.66	72.9	4.6	53.2	1174	1665	393	15.69	11.52	1.226	3738	3090	139.5	54	0	1	14
46256	5	2	32	4	2	4	0.51	22829.995065	23596.084929	1	74	2			1	18	1				114.9	158.5	45.74	0	14598.292205	0	89	1.023	1.482	22.672	1.939	319	3.8	505.1	2.6	48.6	830	955	280	13.08	15.32	1.243	3122	3393	90.7	1	1	1
46257	5	2	38	4	5	5	0.33	23944.204864	24354.767031	1	64	2			1	16	1				94.7	171	32.39	0	12714.06696	0	258	2.26	0.815	11.78	0.594	177	1.1	11.9	0.8	172	666	653	166	6.77	5.25	0.598	2492	1120	51.8	102	1	1
46268	5	2	20	1	4	5		15380.135704	16235.191786	1	65	2			2						54	153	23.07	0	9234.7926006	0	688	1.096	1.928	19.73	1.635	497	3.48	211.8	6.3	339	1491	1293	228	10.67	9.92	1.037	3815	2523	129.6	0	0	2
46269	5	1	50	1	1	5	2.31	10920.11255	11989.844847	2	68	2			2						76.7	168.8	26.92	1	6594.0418346	0	4365	0.687	3.283	19.401	1.245	967	23.46	27.1	0	26.9	153	791	82	17.81	6.57	1.127	1277	695	118.5	0	0	2
46274	5	2	33	4	2	5	1.1	23944.204864	24747.683472	1	64	2			1	16	2				107.3	169	37.57	0	12919.183516	0	0	0.269	0.483	5.88	0.156	80	0.1	0	0.2	10.9	257	230	89	2.57	1.57	0.332	934	582	15.9	201	1	1	14
46280	5	1	47	3	4	1	5	72445.236257	72431.457691	2	69	2			2						74.9	176.9	23.93	0	48940.454331	0	591	1.665	2.301	31.137	2.133	391	2.39	82.9	2	83.9	899	1624	469	19.69	13.53	2.877	4614	4286	125	286	1	1	14
46285	5	2	37	4	5	5	2.04	21917.262649	22612.048376	1	62	2			2						74.8	159.6	29.37	0	11804.304956	0	419	0.924	1.382	7.506	0.788	289	0.84	220.8	0.8	43	464	548	144	6.59	2.61	0.698	1041	1451	35.1	201	1	1	14
46289	5	1	39	2	2	1	2.15	58940.898648	60555.332977	1	62	2			1	15	3	7	4	32	69.4	165.9	25.22	0	34696.772122	0	614	1.051	1.492	17.496	1.995	431	4.95	57	2	109.8	695	962	212	12.78	9.96	0.831	2988	2142	107	78	1	2
46291	5	1	34	2	4	1	0.71	23923.858409	24316.353467	1	62	2			2						72.1	163.1	27.1	0	61630.444059	0	282	1.044	0.953	18.613	1.366	390	0.44	74.3	0.4	67.3	233	633	153	9.41	5.88	0.763	3329	2088	52.9	75	0	2
46300	5	1	31	2	4	5	1.71	27181.004297	27626.936123	2	64	2			1	12	3	1	3		99.8	188.4	28.12	0	14671.576997	0	512	1.597	10.751	132.872	11.855	357	41.76	38.2	1.7	52.2	1814	3684	522	21.85	41.97	1.916	8590	4518	219.5	532	0	1	14
46303	5	2	20	3	3	5	0.53	96555.334784	100881.7641	2	67	2			2						62	171.9	20.98	0	59485.210953	0	218	0.622	1.078	9.244	1.241	255	2.64	17.2	1.7	5.7	277	503	145	3.69	3.38	0.35	216	1221	11.2	41	0	1	14
46313	5	1	40	1	3	1		23561.090529	24686.747178	1	66	2			1	23	3	17	4	23	87.5	165.1	32.1	0	13713.969337	0	462	4.461	3.413	54.635	2.933	1255	5.89	319.1	4.2	192.7	1428	2443	741	37.59	22.08	2.454	9218	4626	147.9	205	1	2
46319	5	1	31	3	5	1	1.9	18562.719155	20802.0354	2	63	2			2						105.1	176.8	33.62	0	11919.073787	0	287	1.086	1.318	16.884	1.11	373	3.32	11.7	0.9	36.8	766	1032	129	10.42	9.2	0.58	3296	1539	77.2	114	0	2
46320	5	2	45	4	3	1	3.03	24765.183917	25268.755563	2	67	2			2						80.2	160	31.33	1	19096.509186	0	153	1.085	0.94	14.675	1.365	410	1.3	188.7	0.5	38	517	681	169	9.61	5.84	0.815	2152	2041	67.5	0	0	1	14
46326	5	1	31	1	5	1	4.66	38735.204107	42118.893027	1	66	2			2						75.2	168.8	26.39	0	40626.145246	0	162	0.831	1.521	12.808	0.875	303	2.83	15	1.1	39	656	894	247	12.18	9.76	1.043	3908	1456	68.1	127	0	1
46329	5	2	38	3	3	1	2.49	61335.194226	61359.91442	1	67	2			1	16	3	20	4	18	90.8	166	32.95	0	98063.322713	0	613	2.011	2.887	29.213	2.434	794	9.56	50.9	8.4	90.9	1223	1765	362	26.14	26.92	1.668	7145	4342	94.8	31	1	1	14
46331	5	2	23	4	4	5	1.35	31500.176354	34102.545633	2	67	2			2						64.4	156.8	26.19	0	21098.369817	0	707	1.48	2.11	17.525	1.092	419	3.08	66.9	3.6	28.1	907	1191	201	10.84	9.19	0.901	3559	1723	138.8	0	0	1	14
46335	5	1	42	2	1	6	0.21	23869.578891	23928.571735	2	61	2			1	17	1				105.3	166.7	37.89	0	26307.445278	0	1267	3.795	4.629	50.325	4.142	1206	36.47	91.8	9.9	51.7	1182	1770	281	41.58	12.42	1.484	5473	3081	172.7	301	1	1
46351	5	1	27	2	1	5	0.49	19290.054137	23016.38441	1	73	2			2						66.3	165.9	24.09	0	46803.118628	0	25	0.732	0.45	6.933	1.098	278	0.46	150.6	3.1	29.8	961	856	239	8.04	4.89	0.871	1127	1868	31.6	0	0	2
46354	5	2	42	1	1	1		15022.258859	15516.325382	1	65	2			2						75.7	157.3	30.59	0	17058.890327	0	67	0.684	0.658	8.349	0.48	207	1.17	34.9	1.2	8.6	305	647	133	6.14	4.03	0.443	775	759	40.6	51	1	2
46357	5	2	45	2	5	1	1.69	20857.913358	21169.163131	1	72	2			2						67.6	160.3	26.31	0	11759.882822	0	205	0.549	1.272	18.6	1.2	287	4.31	23.4	3.9	71.8	397	1048	201	10.96	7.9	1.276	1840	1753	130.3	141	1	1	14
46358	5	2	39	1	1	1	1.09	14051.825631	13899.827636	1	70	2			2						69.8	149.6	31.19	0	28264.877322	0	721	0.758	1.233	9.262	0.709	248	2.65	49	3	71.6	598	803	160	8.22	7.48	0.669	1671	1324	84	2	0	2
46379	5	2	49	4	4	5	2.22	25638.92165	25531.821822	2	67	2			1	18	1				63.6	162.1	24.2	0	51157.656174	0	769	1.465	2.746	29.513	3.099	611	2.28	327.6	3.5	366.8	1558	1674	332	14.56	11.12	1.686	6949	4584	104.3	97	1	1	14
46380	5	1	24	3	5	5	1.08	80731.926887	81868.625965	2	62	2			2						149.3	183.1	44.53	0	46908.784403	0	1493	3.492	4.695	69.565	6.623	1153	15.35	73.5	7.1	45.4	1210	2068	393	42.68	20.84	1.426	4493	3856	162.2	186	1	1	14
46383	5	2	28	4	3	5	0.52	25807.558292	26296.905646	1	59	2			2						137.6	169.3	48.01	0	39236.256624	0	235	0.997	0.89	10.484	0.953	240	1.74	141.3	4.4	17	938	662	137	6.6	4.93	0.61	2412	1846	51.3	46	1	1
46384	5	1	54	4	2	4	2.56	20000.257493	19889.421444	2	68	2			2						60.4	170.8	20.7	0	10795.169756	0	1363	1.824	2.545	34.605	2.623	674	6.27	107.1	13.7	51.2	969	1529	366	24.28	7.72	1.098	2661	3079	214.7	237	1	2
46385	5	1	42	3	2	3	5	57669.447825	60205.091567	2	66	2			2						105.1	191.3	28.72	1	55717.963586	0	629	2.41	3.078	46.911	3.55	850	8.01	14.9	4.7	56	1100	2100	491	22.93	22.15	1.546	5243	3823	192.7	293	1	1	14
46386	5	1	51	3	5	1	5	92508.104	94338.740377	2	67	2			2						91.4	186.6	26.25	0	87307.607452	0	1256	4.287	5.313	43.991	2.877	1639	10.95	56.8	14.7	84.7	2376	3104	654	33.81	25.91	3.081	7580	6023	426.9	6	1	1	14
46387	5	2	24	1	4	1	1.53	13662.138053	13798.105578	1	60	2			1	18	3	1	4	23	67.2	162.4	25.48	0	7848.5456146	0	297	1.609	2.235	24.646	1.931	1233	5.9	6.7	5.2	49.3	874	1062	187	15.69	16.83	0.75	3234	1748	90.3	0	1	1
46399	5	2	21	4	2	5	0.44	22502.253153	22378.114441	2	68	2			2						41.9	159.6	16.45	0	13844.76512	0	562	2.303	2.702	47.644	2.598	817	4.79	152.9	9.4	180.1	1660	1844	351	21.12	16.14	1.7	7424	3487	213.1	4	1	2
46400	5	1	51	2	5	1	4.84	61574.501404	63076.903637	2	69	2			2						73.7	170.5	25.35	0	42619.77351	0	334	1.16	1.493	27.691	2.548	613	9.05	154.8	4	192.9	897	1363	311	16.74	21.1	1.347	4366	2969	129.2	61	1	1	14
46410	5	2	54	4	2	3	2.1	21711.859865	22452.666562	2	64	2			2						69.6	159	27.53	0	16968.289245	0	669	1.428	4.686	56.75	5.265	408	10.88	66.3	3.4	150.2	1128	1133	246	17.93	7.6	0.945	4598	2456	90.4	144	1	1	14
46413	5	2	21	3	4	5	2.49	70428.768888	71033.709016	1	67	2			1	16	2				45.4	159.9	17.76	0	68424.340844	0	645	1.354	2.059	18.815	2.043	594	4.97	19.6	3.1	41	557	726	156	13.32	8.78	0.859	2465	2035	60.4	61	0	1	14
46415	5	2	25	4	3	4	0.36	27090.345193	28799.388106	2	64	2			2						55.4	149.3	24.85	0	51580.993952	0	299	0.855	1.981	11.349	0.856	249	6.06	4.3	4.8	18.2	1071	1207	243	10.18	13.07	0.996	2231	2202	72.5	8	0	1
46424	5	2	23	2	2	5	0.68	18089.313613	18757.708681	1	63	2			1	16	1				58.5	156.8	23.79	0	10669.633695	9.89	443	1.953	1.365	63.253	6.78	415	4.83	100.1	3.1	103.7	883	2109	223	11.85	6.87	1.189	6368	2816	127.1	0	0	1
46427	5	1	21	4	4	5	3.69	22789.309376	23417.326108	1	74	2			2						81.9	176.2	26.38	0	53520.383535	0	307	1.69	2.339	34.834	2.718	434	10.47	297.6	6.9	73.1	1902	1880	321	17.61	24.21	1.455	5047	4086	169.6	0	1	1	14
46432	5	1	48	4	3	5	1.63	28602.059999	29202.437791	2	62	2			1	21	3	3	3		91	170.6	31.27	0	58512.403947	0	1588	3.596	3.655	57.048	3.829	2161	9.23	272	5.8	134.1	1682	2301	490	52.55	31.3	2.226	8932	3662	184.9	110	0	2
46433	5	2	42	2	3	1	0.41	15609.979423	15642.990119	1	62	2			2						72.4	148.9	32.65	1	29446.81528	0	735	1.253	2.264	17.158	1.552	403	4.04	127	8	59.2	1070	1192	292	10.32	7.69	1.123	3746	3076	91	47	1	2
46440	5	2	48	2	4	3	5	20857.913358	20612.374972	1	72	2			1	0	1				49.8	154.3	20.92	0	11450.576145	0	92	0.724	1.04	27.426	2.083	349	4.68	0	0.7	38.5	348	961	172	9.78	15.61	0.459	2563	1327	110.6	45	1	1	14
46445	5	1	25	2	4	5	1.25	33184.384414	34071.49686	1	71	2			2						75.5	174.4	24.82	0	19380.319693	0	771	1.522	4.405	19.901	2.211	431	4.2	112.7	2.6	51.9	1564	1908	336	15.99	13.47	1.771	4292	3901	92.4	205	1	2
46455	5	2	39	2	3	1	0.53	33149.298519	34468.062791	2	67	2			2						88.8	150.5	39.2	0	19749.383933	0.14	589	1.52	1.631	14.908	1.386	618	3.27	123.6	4	124.1	628	742	184	14.5	6.73	1.002	1971	1591	49.5	12	1	2
46457	5	1	43	3	4	1	5	116710.08033	120766.66687	1	69	2			2						78.3	176	25.28	0	81599.566445	0	788	3.301	3.585	49.263	4.605	1381	9.38	238.9	5.2	194.7	973	1773	340	40.21	14.69	1.786	8683	2680	171.2	2	1	1	14
46460	5	2	25	4	2	4	0.72	37094.475726	38239.748927	2	61	2			2						110.7	156.7	45.08	0	87397.084509	0	5	0.303	0.211	5.672	0.574	31	0.08	139.9	0.2	26.2	108	303	93	3.07	1.8	0.391	926	1067	15.7	0	1	1
46461	5	2	48	4	4	6	1.08	24764.43774	26846.44911	1	65	2			2						87.1	154.9	36.3	0	38292.931899	0	378	1.157	1.54	21.379	1.49	372	7.39	198.9	5.1	88.2	455	1397	320	12.83	10.34	1.109	3165	2952	143.6	106	1	1	14
46462	5	1	27	1	5	1	5	24677.025441	24631.036365	2	64	2			2						109.5	188.9	30.69	0	14010.460447	0	468	1.726	3.952	56.624	4.08	500	8.5	6.6	4.7	72.6	1172	1569	419	29.49	13.59	0.962	3753	2440	112.3	351	1	1	14
46473	5	2	48	2	1	1	1.16	22806.963625	22538.48111	1	69	2			2						83.7	154.9	34.88	0	48055.556229	0	1371	1.227	1.443	19.311	1.783	487	3.29	86.4	2.9	128.2	582	760	222	10.8	5.1	0.957	3324	2325	51.7	171	1	2
46474	5	2	40	3	4	5	1.13	27554.00914	27356.957475	1	60	2			2						59.2	151.1	25.93	0	44318.446807	0	396	0.78	2.046	16.044	1.601	275	4.42	26.6	5.8	25.9	588	988	221	7.18	10.07	0.864	1854	2667	107.1	410	0	1
46480	5	1	22	2	3	5	0.65	21719.93559	22393.592918	1	62	2			2						60	163.3	22.5	0	11892.354667	0	87	0.92	0.638	29.844	2.291	454	3.6	210.6	0.2	67.1	418	1082	309	14.12	16.47	1.067	3488	2085	120	29	1	2
46484	5	2	54	3	3	6	4.84	100674.00634	101729.79688	2	62	2			1	15	3	14	3	52	131.9	180.1	40.66	0	68736.742807	0	427	1.265	2.063	19.84	1.629	491	4.84	38	3.7	40.6	467	983	247	25.76	9.57	0.732	2722	2121	77.8	388	0	1	14
46485	5	2	53	2	2	5	0.93	11447.172565	11614.815338	1	64	2			2						77.6	154.4	32.55	0	25571.527617	0	419	1.29	1.861	14.147	1.093	179	3.89	123.9	5.8	43	784	1041	188	5.74	8.88	0.729	3172	2088	104	51	0	2
46486	5	1	49	2	4	5	4.6	21526.509275	23635.242322	1	72	1	48	1	1	14	3	20	4	28	95.2	179.5	29.55	0	44491.661086	0	937	2.694	2.465	19.879	2.358	673	4.13	102.6	4.7	432.2	516	1418	370	17.55	11.89	1.573	3754	3069	157.9	108	1	2
46490	5	1	53	3	3	1	0.9	21572.249638	22521.085841	1	67	2			1	13	1				72.1	168.6	25.36	0	15217.03702	0	2257	3.504	7.751	50.223	5.121	1244	15.64	110.5	16.5	832.5	3030	3488	831	33.9	21.87	2.899	7907	7964	297.3	1336	1	2
46498	5	2	37	4	2	1	4.26	24901.217858	25736.810269	2	64	2			2						71.8	158.7	28.51	0	15922.704035	0	1122	3.45	4.632	56.929	5.018	1161	12.66	97.5	5.7	86.8	1332	1742	291	35.72	14.31	1.436	4905	3035	159.8	39	1	1	14
46500	5	2	24	1	1	4	1.21	17027.248993	17661.229593	1	65	2			2						61.8	149.7	27.58	0	17035.292884	0	3	0.423	0.214	5.217	0.268	69	1.2	1.5	0.1	9.6	93	170	43	3.82	2.63	0.174	631	424	25.1	0	0	2
46503	5	1	31	3	4	5	4.9	65541.355509	68371.057348	2	73	2			1	17	3	12	4	19	69.5	176.6	22.28	0	40315.182883	0	402	3.28	3.313	41.863	3.89	1265	4.32	369.1	4.4	120.7	1790	2590	1083	34.69	26.55	6.179	6111	6855	230.9	1	0	1	14
46504	5	2	42	2	3	1	2.66	22016.686323	22345.227749	1	72	2			2						72.3	164.2	26.82	0	12289.180424	0	1020	1.143	2.205	20.364	1.648	377	3.78	92.9	3.1	461.8	1586	2326	282	12.04	13.68	0.943	8263	2721	123.7	2	1	2
46510	5	1	34	4	2	1	2.36	20085.458704	21445.71538	2	64	2			2						81.6	174	26.95	0	11195.437058	0	269	1.437	1.357	18.066	1.825	426	2.68	128.8	1.4	236.4	891	960	198	11.52	9.08	1.061	3566	2192	89	0	0	1	14
46520	5	2	28	3	4	5	0.55	52352.375018	54225.892675	1	64	2			2						52.1	144.9	24.81	0	105501.39222	0	74	0.753	0.812	14.636	0.901	333	2.39	102.1	1.8	24.5	333	667	128	6.67	4.08	0.749	2520	1438	76	52	1	2
46523	5	1	50	3	4	1	5	86053.459426	86210.80218	1	59	2			1	13	3	12	4	38	141.5	170.7	48.56	0	139662.05321	0	774	1.444	2.03	26.574	2.151	227	12.53	270.9	17.7	75.5	1268	2045	358	7.85	11.83	0.981	4092	4328	222.6	82	1	2
46525	5	2	29	1	2	5	1.04	13990.140685	14129.372539	1	70	2			2						72.4	149.9	32.22	1	8036.9746594	0	36	0.85	0.743	10.976	0.753	343	1.23	10.1	0.4	23.1	369	672	180	9.4	6.46	0.829	1866	1386	55.1	151	0	1
46526	5	2	55	3	4	1	5	95352.038125	95049.186284	1	60	2			1	15	3	23	4	32	66	164.5	24.39	0	177907.47695	0	719	0.834	1.37	13.823	2.682	837	2.49	128	2.5	431.9	469	835	302	16.31	9.06	0.963	3028	3574	23	106	0	1	14
46534	5	1	49	1	5	1		13771.983539	13806.020523	2	64	2			1	30	2				84.6	176.5	27.16	0	7669.5135553	0	491	0.801	1.667	7.98	0.548	194	1.46	19.7	1.4	21.6	343	499	131	6.38	3.07	0.405	1644	1244	37.1	444	0	2
46538	5	1	33	2	1	6	1.11	26202.84809	28491.781085	2	68	2			2						80.3	159.1	31.72	0	16206.503293	0	1112	3.189	6.724	75.205	7.17	786	16.28	77.2	4.9	94.6	1334	2442	713	28.13	16.71	2.825	6592	5853	188.4	247	0	1	14
46542	5	2	32	3	2	1	3.77	38426.179494	39459.275364	2	63	2			1	15	1				53.1	159.3	20.92	0	23267.270749	0	921	2.116	3.426	24.127	2.939	774	9.22	187.7	8.1	40.6	1321	1418	307	14.05	11.68	1.322	2414	3286	111.1	31	1	1	14
46543	5	1	36	3	5	1	4.12	72092.386204	72664.946495	1	59	2			1	18	1				73.4	174.7	24.05	0	184808.29572	0	212	0.948	1.604	19.687	1.411	369	4.07	62	3	33	633	1072	250	12.12	12.14	1.288	3129	2530	71.9	119	1	1	14
46554	5	1	48	3	5	1	4.72	107335.64292	119313.62315	2	63	2			2						101.3	189.8	28.12	0	80617.774527	0	329	1.159	2.144	58.49	4.521	221	28.24	18.1	0.6	28.2	481	946	199	10.57	7.52	0.787	3120	2710	69.3	450	1	1	14
46560	5	1	26	3	3	5	5	81508.468823	83925.92793	2	73	2			1	18	3	4	4	22	70.9	184.1	20.92	0	163285.50445	0	492	1.738	2.536	35.469	1.438	484	7.38	14.8	2.7	101.1	1239	1792	275	20.01	17.09	1.881	7075	3514	152	109	1	1	14
46565	5	2	42	4	5	3	4.72	21615.82851	21872.879007	2	69	2			2						64.2	172.7	21.53	0	11871.709923	0	1232	2.014	1.729	32.107	2.529	453	3.65	56.9	3.3	134.5	578	1609	264	16.63	12.93	1.24	7010	2488	197	55	1	1	14
46568	5	2	26	2	3	1	3.29	35235.442458	35586.110551	1	72	2			2						54.6	159.9	21.35	0	20241.852066	0	1174	1.125	2.238	7.592	1.437	376	5.24	402.6	6	51.1	804	1194	227	10.24	9.5	1.571	3133	3213	110.7	6	1	1	14
46582	5	1	37	2	4	1	3.2	31966.843284	34759.286384	1	72	2			1	14	1				70.1	169.3	24.46	0	71429.713967	0	596	1.656	2.423	30.847	2.008	538	4.56	144.6	3.2	48.1	705	1597	332	20	13.92	2.151	5994	3717	166.8	110	1	2
46587	5	2	22	1	2	5	2	28147.945903	28428.078231	2	65	2			2						128.4	157.3	51.89	0	58419.19406	0	387	0.928	1.752	21.953	1.287	357	4.02	17.6	1	55	1050	1294	247	8.99	9.3	1.271	3334	2234	117.3	113	0	2
46588	5	1	35	3	4	3	0.96	21448.056789	21618.398018	2	63	2			1	14	1				71.7	180.2	22.08	0	42060.554025	0	380	3.385	2.68	30.549	2.254	468	6.1	31.8	3.3	62.7	979	1669	311	16.58	17.25	1.658	5227	3065	218.1	233	1	1
46591	5	1	53	1	5	1		15232.987003	16759.554881	1	71	2			1	12	1				80	170.5	27.52	0	36898.341301	0	3	1.043	0.77	9.371	0.985	73	0.57	21.5	0.7	27.8	70	397	103	4.18	3.09	0.597	1126	1423	42.4	234	0	1
46593	5	2	52	4	3	6	1.8	25246.168325	27368.68005	2	67	2			2						73.9	160.8	28.58	0	54838.136256	0	417	0.944	1.223	12.702	1.632	506	2.08	414.7	5.8	409.9	1736	1280	217	7.16	5.43	0.867	1916	2468	54.9	1	1	2
46596	5	1	44	1	3	4	1.14	21123.015117	23192.221947	2	72	1	42	1	1	17	1				75.2	169.4	26.21	0	12883.731435	0	464	0.909	1.442	17.93	1.167	378	4.81	55.4	5.4	23.5	866	1013	144	9.05	8.83	0.631	1904	1561	92.4	0	0	2
46598	5	1	35	2	3	1	0.65	23923.858409	25117.349994	1	62	2			2						62.7	153.7	26.54	0	13338.834707	0	712	4.635	4.025	105.027	8.091	911	17.85	80.7	36.2	115.3	1319	4124	969	27.1	21.07	3.06	4431	7482	326.2	156	1	2
46600	5	2	47	3	5	3	5	129047.38255	133678.22681	2	65	2			1	15	1				78.2	170.6	26.87	0	79330.970204	0	261	1.363	3.25	14.8	0.616	321	3.49	21.7	1.8	26	705	1326	182	13.31	9.83	0.646	3154	2450	90.6	840	0	1	14
46601	5	2	24	4	4	5		35328.07212	36418.808502	2	61	2			2						70.4	165.3	25.76	0	65227.717137	0	698	0.904	1.857	36.852	1.183	386	3.43	60.9	1.6	195.8	610	739	583	13.81	7.96	1.429	3210	2202	93.6	1004	1	1	14
46607	5	1	44	1	4	1	3.24	24613.893363	25381.653207	1	71	2			2						86.2	178.4	27.08	0	13959.120006	0	857	2.431	3.47	31.13	1.876	793	5.16	37.4	6.7	52.7	1760	2212	449	19	13.67	1.795	4724	3516	190.9	175	1	1
46610	5	2	37	4	1	6	0.5	22829.995065	23334.958206	1	74	2			1	15	1				70.5	162.2	26.8	0	34816.887615	0	253	1.152	1.706	23.762	1.2	336	3.23	29	3.4	37	652	1080	240	13.91	10.55	1.258	3671	1857	91.8	17	1	2
46611	5	1	29	4	4	6	2.27	24342.505253	24655.376656	2	68	2			1	0	2				101.8	176.4	32.72	0	12870.996028	0	207	0.735	2.189	10.527	0.472	219	3.1	0.2	2.7	11.4	312	756	105	7.11	5.21	0.556	2421	1171	57.5	509	0	1	14
46613	5	1	39	2	1	1	0.06	20958.35935	21956.361493	2	67	2			1	12	1				56.7	158.2	22.66	0	21149.811594	0	54	1.05	0.338	10.948	0.968	575	3.61	198	2	331.5	387	545	141	8.16	3.76	0.583	2751	1136	60.8	56	1	1
46620	5	2	54	2	5	2	3.65	10478.138202	10354.790046	1	62	2			2						103	168.2	36.41	1	5752.287742	6.75	445	0.957	1.655	20.378	1.545	615	4.31	147.6	4.3	28.3	813	677	280	10.14	8.19	0.749	2474	1473	36.4	255	1	1	14
46635	5	2	33	3	4	5		42370.749745	42968.832334	2	61	2			1	16	1				80.2	158.5	31.92	0	109282.35767	0	691	1.042	1.096	14.095	1.348	510	0.98	322	0.3	236.6	359	610	270	10.44	6.25	1.239	1771	3168	67.8	221	1	2
46647	5	2	38	3	2	4	0	37168.30014	37183.280244	2	59	2			1	15	1				79.6	160.1	31.05	0	35817.381302	0	88	0.909	1.392	11.016	1.089	282	2.7	10.6	1.5	6.8	242	441	142	17.48	4.92	0.292	867	1227	33.4	313	0	2
46649	5	2	42	3	5	1	5	80591.332426	80702.135415	1	67	2			1	19	3	21	4	21	63.1	169	22.09	0	47892.456781	0	266	0.48	1.582	12.652	1.199	214	5.49	191.7	2.8	84.4	759	1168	210	7.47	14.55	0.708	2351	2200	64.2	261	0	1
46655	5	2	21	4	3	5	1.75	25807.558292	26296.905646	1	59	2			2						74.6	176.2	24.03	0	24071.743792	0	248	1.406	1.071	12.342	0.929	267	1.14	131.1	5.2	39.8	1210	836	146	8	4.2	0.803	2845	1580	65.4	6	0	1	14
46660	5	1	39	1	3	1	3.2	25488.745069	27715.298052	1	65	2			2						82.3	165.9	29.9	0	15764.829436	0	967	1.117	1.157	7.399	1.535	581	1.46	96.2	1.9	812.3	645	1269	386	17.37	8.72	2.098	1648	2790	75	4	0	1	14
46663	5	1	46	3	3	3	0.71	24678.623332	24673.929634	2	60	2			1	18	1				78.2	169.6	27.19	0	39971.924473	0	6	0.068	0.123	16.966	0.583	4	0.33	0	0.1	0.5	133	256	111	2.16	1.47	0.182	459	677	28.2	850	0	1
46664	5	1	47	3	4	1	4.08	72445.236257	72431.457691	1	60	2			1	14	1				72.2	179.4	22.43	0	48940.454331	0	26	0.63	1.756	15.571	1.182	209	4.28	13.2	0.3	31.7	264	715	175	9.08	13.15	0.702	1497	1952	59.4	568	1	2
46666	5	1	50	3	4	1	5	63806.113335	63922.778367	1	60	2			2						103.9	180.5	31.89	0	37934.794222	0	356	0.632	1.607	27.64	2.279	211	5.73	28.6	7.9	34.4	797	1561	340	6.83	7.21	0.978	2731	3952	194.7	139	1	1	14
46668	5	1	28	4	3	5		24342.505253	24655.376656	2	68	2			1	16	1				69.3	174.4	22.78	0	15253.648812	0	64	0.344	0.605	23.306	1.258	123	0.9	1.7	0.3	13.8	133	590	127	4.75	4.35	0.431	1258	819	55.3	66	0	2
46671	5	2	28	4	3	6	0.81	26718.071921	26570.675702	2	67	2			1	14	1				68.5	158.3	27.34	0	60727.375439	0	586	1.158	2.02	18.968	1.595	403	3.56	35.9	2.5	24	672	1215	171	13.38	15.37	0.771	2525	2119	96.2	53	0	2
46675	5	2	23	3	2	5	5	83430.809302	88137.218546	2	64	2			2						49.9	155.4	20.66	0	140857.897	0	179	0.272	0.576	5.479	0.289	117	0.57	4.8	0.3	13.5	373	389	103	3.34	2.73	0.517	987	851	25.2	52	1	1	14
46682	5	2	51	3	4	3	1.83	26737.102095	28257.391527	2	73	2			2						85	168.4	29.97	0	16769.270051	0	225	0.628	1.418	3.999	0.431	211	2.77	44.9	3.3	5.1	579	727	105	3.01	3.32	0.396	1264	968	57.6	146	1	2
46684	5	2	38	1	2	6	2.95	20569.26269	20346.765857	2	71	2			2						82.1	168.2	29.02	0	19625.650286	0	229	0.545	0.55	16.269	0.951	94	1.15	27.3	0.5	38.1	879	646	278	6.14	5.25	0.873	2809	1442	40.9	157	0	1	14
46690	5	1	26	3	3	6	3.85	93231.87435	92754.825514	2	60	2			1	18	3	2	4	20	83.4	170.6	28.66	0	148237.59899	0	361	0.655	1.798	17.491	1.749	146	3.21	43.1	6.7	99.4	1010	982	281	5.1	6.72	1.363	1751	2372	50.9	0	0	1	14
46691	5	2	40	1	1	1	0.62	15609.979423	15642.990119	1	62	2			2						78.8	150.1	34.98	0	29446.81528	0	173	0.692	0.603	10.756	0.468	199	2.79	11.2	8.2	22.5	344	490	102	4.64	2.43	0.453	1597	960	67.5	35	1	2
46694	5	1	35	3	5	1		106739.00555	109515.5153	2	65	2			2						97.5	182.3	29.34	0	62749.797439	0	904	1.83	3.584	21.882	2.14	829	8.83	3.6	11.6	16.2	1550	1649	279	21.86	15.74	0.9	1974	2291	73.8	128	0	1	14
46708	5	2	20	2	4	5	2.82	21625.637425	22147.768567	2	62	2			2						55.9	161.3	21.49	0	12597.94476	0	771	1.987	4.41	23.221	1.716	697	3.9	59.5	6.9	202.2	1495	1374	429	13.96	9.12	1.321	3294	4357	78	1064	1	2
46711	5	2	34	4	2	5	1.44	20705.384248	22616.94628	2	69	2			1	16	1				114.1	167.5	40.67	0	13992.52425	0	151	0.415	0.604	10.996	0.743	102	0.92	12.8	0.6	90.2	121	436	79	4.32	3.95	0.355	2989	847	37.4	86	1	1
46722	5	1	52	4	4	3	2.69	18724.122718	19714.519644	2	74	2			1	19	2				78.7	181.2	23.97	0	14898.972945	0	599	1.731	2.824	37.025	2.757	753	5.96	318.5	5	168.2	1701	2342	721	27.87	31.39	4.133	4190	5394	157.5	101	1	2
46725	5	2	35	2	4	6	2.42	72658.445885	73552.566977	2	64	2			2						67.3	146.9	31.19	0	42143.879489	0	184	1.474	1.155	15.84	1.056	268	1.74	11.5	1.6	13.7	436	817	131	6.53	8.2	0.656	3368	1311	89.3	102	1	1	14
46733	5	2	41	3	3	5	2.42	30055.17538	31733.06557	1	61	2			2						85.6	166.5	30.88	0	59396.085883	0	418	1.132	1.383	12.111	1.571	261	3.79	69.3	3.2	64.5	446	923	213	7.31	8.49	1.216	4789	2464	80.6	0	0	2
46736	5	2	47	4	5	5	5	28558.830985	30959.846967	1	68	2			2						66.7	163	25.1	0	16803.746884	0	450	1.576	1.292	37.767	1.535	457	8.33	50	27.3	84.9	373	1306	277	11.01	6.5	1.419	3249	2805	244.4	39	1	1	14
46738	5	2	21	2	4	5	5	64281.648506	66294.501761	1	70	2			2						54.8	159.8	21.46	0	128981.96576	0	375	0.984	1.128	28.171	1.679	284	4.44	19.6	0.6	108.4	202	893	158	10.33	13.37	0.73	3976	1850	88	130	1	1
46740	5	2	44	1	5	1	1.68	25274.173117	24976.646727	1	66	2			2						77.2	154.8	32.22	0	42245.00056	0	104	0.721	0.821	15.125	1.452	237	3.65	159.9	8.1	15.4	392	718	222	4.95	2.88	0.792	995	2476	107.8	208	1	2
46745	5	1	33	4	5	5	4.84	20009.779834	21364.911276	1	63	2			2						73.9	187.8	20.95	0	19557.07935	0	298	2.249	1.929	24.501	1.001	854	4.94	106.1	0.4	48.4	1150	1300	174	19.34	13.35	0.998	4616	1258	155.5	0	1	2
46746	5	2	37	3	4	5	0.22	31242.12612	31254.717771	1	64	2			2						74.7	157.8	30	0	30106.59997	0	389	1.996	2.236	22.71	1.805	643	6.58	5.3	4.8	14.8	534	934	195	23.15	12.25	0.809	1865	1346	79.2	151	0	1
46750	5	1	45	1	1	2	2.28	14685.352512	14950.795292	1	65	2			1	18	1				88.1	173.2	29.37	0	8222.4725069	0	1237	2.063	3.755	13.743	1.753	488	8.29	15.2	21.7	56.4	2249	2666	470	12.21	13.99	1.523	3219	4441	113.5	43	1	2
46752	5	2	39	1	5	1	1.16	25990.375386	26403.704902	1	66	2			2						71.8	153.9	30.31	0	15018.777842	0	382	1.669	2.493	15.991	1.686	546	5.01	70.1	3.9	54.6	798	1941	417	18.52	16.92	1.567	2605	2557	145.5	99	1	2
46754	5	2	35	3	3	6	0	35527.364888	37796.167259	1	61	2			2						62.3	159.8	24.4	0	21656.308999	11.86	155	0.197	0.514	31.526	4.206	72	1.09	66.2	1.4	1.5	214	378	53	3.06	1.27	0.247	252	563	6	3	0	1
46757	5	2	31	1	3	1	3.87	17536.868053	17810.889184	2	60	2			2						70.8	158.3	28.25	0	45142.171954	0	585	2.012	2.458	19.261	3.143	432	5.9	145	6.4	174.1	1713	1582	417	9.99	11.92	1.746	2392	4105	107.6	78	0	2
46762	5	1	22	2	3	5		37895.26737	39070.612686	2	61	2			2						65	176.2	20.94	0	20748.862624	0	211	2.908	2.704	25.265	2.101	803	8.27	169.8	1.9	37.9	1880	2314	404	19.3	21.15	1.604	5126	4553	160.3	105	0	2
46763	5	2	34	1	2	1	0.66	20473.359787	21167.142965	2	72	2			2						57.3	156.8	23.31	0	12040.1519	0	478	1.439	1.951	19.74	1.865	498	6.83	24.4	5.9	61.9	846	1189	224	16.09	11.26	0.938	1897	2015	92.2	149	1	2
46766	5	2	20	3	4	5	5	76491.237315	78066.158774	2	74	2			2						110.8	180.4	34.05	0	46031.926228	0	354	1.249	1.486	15.237	1.017	447	1.22	30	3	36.6	479	671	151	11.88	4.38	0.722	2875	1473	73.6	0	1	1	14
46769	5	1	27	3	4	1	3.69	98492.872148	108944.56746	2	63	2			1	16	2				77.4	165.7	28.19	0	178805.81983	0	1128	2.531	4.148	19.658	1.901	883	9.35	35.2	13.2	95.7	2853	2881	418	10.32	16	1.315	4131	4231	197	473	1	1	14
46771	5	1	26	1	1	1	0.39	21719.93559	21679.457463	1	62	2			2						68.4	160	26.72	0	20911.109586	0	632	0.734	1.254	16.48	1.309	287	2.68	111.8	5.6	68	746	896	153	7.7	6.63	0.596	2606	1595	60.7	29	1	2
46777	5	2	45	4	4	6	3.69	23833.861391	24647.070587	1	74	2			2						74.6	157.7	30	0	50950.71223	0	395	1.337	1.274	14.984	1.543	320	0.38	210.2	3.2	56.4	1202	1027	405	12.58	11.42	2.102	2312	3059	78.7	0	1	1	14
46784	5	2	41	1	2	5	0.47	23128.209132	22855.944929	2	61	2			2						71.2	150.9	31.27	0	12570.058992	0	462	1.822	2.483	14.257	0.959	534	2.92	20	6.9	24.2	837	919	183	10.69	5.18	0.87	2154	1929	116.2	150	1	2
46791	5	1	24	3	3	6	1.63	51737.784578	52466.248449	2	61	2			1	14	1				58.6	176.3	18.85	0	30936.868369	0	144	2.767	1.737	39.651	2.527	970	7.1	34.5	3	39.2	827	1431	364	22.75	16.81	2.052	8221	2777	122	316	1	2
46795	5	1	21	3	3	6	0.85	92362.807959	91890.205962	2	60	2			1	14	1				59.9	179.7	18.55	0	52650.912476	0	3613	8.793	27.071	217.829	19.455	2778	64.89	279	21.3	318.8	7206	8448	1061	67.6	72.56	4.499	21248	10991	649.8	1397	1	2
46801	5	1	29	3	4	1	4.66	81517.408584	84512.898915	1	67	2			1	18	1				110.1	184.1	32.48	0	49833.264365	0	251	1.303	2.435	25.512	1.303	346	4.55	9.9	8.7	16.5	1104	1808	258	14.23	12.17	1.458	3862	2378	100.2	250	1	1	14
46802	5	1	22	1	3	5	2.35	23728.628694	24323.073021	1	64	2			1	17	2				51.2	158.8	20.3	0	12917.025509	0	522	2.368	2.064	25.759	1.51	700	2.34	144.6	2.4	58.6	1272	1602	248	16.21	10.39	1.122	4409	2314	132	121	0	2
46803	5	1	36	4	5	1	5	25829.298896	27358.391862	1	69	2			2						79.1	170	27.37	0	14282.067474	0	583	1.422	1.593	30.444	2.392	264	9.41	126.4	25.6	190.9	1032	1834	368	11.76	8.37	2.232	3371	3654	188.5	0	1	1	14
46808	5	1	22	3	3	6	1.18	62682.315931	63564.877929	2	63	2			2						95.7	183.4	28.45	0	37481.205909	0	60	1.067	0.97	17.61	1.612	259	3.16	30.7	0.8	24.3	390	876	150	11.69	8.52	0.878	2839	1977	42.9	166	0	1	14
46816	5	1	25	3	5	1		64151.864928	65261.566431	1	60	2			1	12	1				64.3	178.2	20.25	0	62864.233437	0	858	3.068	3.797	30.846	1.192	1431	2.16	32.2	2	511.3	867	1456	497	36.81	11.37	2.688	4861	3358	186.1	616	1	1
46820	5	2	36	2	1	4	0.82	16052.324366	15878.687062	1	62	2			2						55.8	158.4	22.24	0	8432.5449193	0	458	1.381	1.559	18.379	1.757	779	3.28	248.6	5.7	63.6	1089	807	211	12.56	10.16	0.858	997	2172	46.9	32	1	1
46823	5	2	52	3	4	3	5	32545.357209	33172.910399	1	69	1	39	1	2						91.8	160.8	35.5	0	62091.102755	0	1213	1.11	2.066	25.003	2.48	378	5.07	139	4.9	114.9	1418	1380	224	12.02	8.9	0.785	2975	2436	80.6	36	1	1
46827	5	1	27	2	3	6	2.04	24584.046265	25194.175222	1	63	2			1	17	1				92.6	183.7	27.44	0	63855.306625	0	680	1.778	2.805	31.373	1.898	610	9.56	15.4	9.8	105.2	1159	1766	290	19.75	18.44	1.382	4090	2348	277.4	0	1	2
46829	5	2	35	3	4	1		115813.24431	120020.4435	2	65	2			1	15	3	4	4	30	70.6	177.4	22.43	0	70770.38614	0	210	0.877	1.659	14.601	0.839	251	2.42	7.8	0.7	26.3	611	791	161	7.79	7.07	0.77	2200	1419	57.9	455	1	1	14
46835	5	1	49	4	3	1	5	41292.306634	44551.579366	2	65	2			1	17	3	20	4	29	71.7	168.4	25.28	0	24180.786932	0	760	1.385	1.099	10.829	0.741	507	0.72	222.4	1.3	33.5	562	681	167	10.68	4.57	0.792	2001	1279	60.6	71	1	1	14
46836	5	2	53	3	5	3	5	110262.00694	109911.79888	2	62	2			2						70.2	155.7	28.96	0	177478.00888	0	621	1.687	2.326	24.676	1.549	590	5.12	238.9	3	69.9	1216	1504	269	17.8	14.21	1.781	4453	2566	196.8	84	1	2
46839	5	1	42	2	1	5		17914.461092	18473.251351	1	73	2			1	14	1				63.4	162.2	24.1	0	10159.713806	0	19	0.783	2.661	27.9	2.188	293	7.01	4.9	0.2	7.2	97	259	65	5.35	2.52	0.335	856	638	38.5	353	1	2
46841	5	2	49	2	3	2	2.54	23128.209132	22855.944929	2	61	2			1	25	3	17	4	32	60.3	151.9	26.13	0	48732.438595	0	214	1.24	1.283	16.512	1.888	449	2.23	68.6	0.9	54.8	617	1000	315	15.34	10.63	1.412	3051	3536	63.7	282	1	1	14
46843	5	1	54	1	1	1		9300.985806	9591.103396	2	70	2			1	17	2				93.1	179	29.06	0	21116.062394	0	161	1.551	1.471	23.75	1.678	550	6.74	114.5	2.1	35.2	675	1524	296	21.44	20.19	1.37	4114	2644	130.7	84	0	1	14
46847	5	1	39	3	5	1	5	87328.585991	89720.579842	2	61	2			2						94	182.7	28.16	0	143388.37103	0	1033	2.82	3.843	38.101	3.044	855	10.82	73.8	9	77.2	1819	1981	428	34.82	20.29	2.025	6285	3089	116.5	95	1	1	14
46851	5	2	54	2	1	6		15524.720762	15341.964472	2	61	1	25	1	1	25	3	3	3		79.9	156.2	32.75	1	8437.6033922	0	402	1.661	2.283	25.196	1.061	600	3.34	31.7	2.9	29.9	1161	1454	253	12.13	10.64	1.221	3221	2313	145.8	292	1	1	14
46852	5	2	31	3	5	1	1.41	32490.825788	32890.651745	2	64	2			2						56	157.3	22.63	0	31682.439179	40.6	2611	3.793	4.727	72.31	5.502	1188	8.08	120.2	25.8	60.1	3187	3595	800	46.24	30.83	4.779	4206	5564	209.6	196	1	2
46854	5	2	45	3	4	1	5	92244.052717	95189.469175	2	66	2			2						101.7	165.5	37.13	0	56489.924523	0	1051	6.305	5.523	54.183	2.742	1657	7.47	34.3	2.7	135.1	2134	2932	389	38.3	26.02	1.864	7199	3573	325.6	313	0	1	14
46856	5	1	44	4	3	1	4.86	28456.589778	30702.717318	2	67	2			2						101.5	174.9	33.18	0	44865.472328	0	298	1.882	2.054	26.14	1.847	525	6.48	395.8	1.9	46.2	749	1136	245	18.17	16.58	1.497	6176	3257	131.8	0	1	1	14
46859	5	1	48	3	3	3	1.39	28803.804675	31602.188917	1	67	2			1	8	1				91.3	170.1	31.55	0	29246.855465	0	564	2.303	3.244	24.01	1.534	312	4.25	29.1	8	73.5	749	1855	213	11.56	9.89	0.865	6637	3343	93.5	768	0	2
46862	5	1	50	3	4	1	5	63806.113335	63922.778367	1	60	2			1	22	3	1	1		83.5	185.1	24.37	0	37934.794222	0	102	1.237	2.577	37.236	2.656	334	13.21	11.3	0.6	57.8	605	1554	470	16.76	23.43	2.815	2818	3518	97.5	752	0	1	14
46864	5	2	46	3	4	1	2.49	79169.180089	79538.221146	1	64	2			2						65.9	171.5	22.41	0	128432.84581	0	91	0.826	1.49	12.805	0.915	373	4.11	12.4	1.3	27	516	697	188	8.98	7.96	1.065	3186	1819	57	484	0	1	14
46871	5	1	22	3	3	5	0.84	44570.588615	45915.122898	1	61	2			1	21	3	2	3		213.5	172.4	71.83	0	27073.979086	0	309	0.336	0.709	21.528	1.684	181	0.86	82.9	0.1	72.4	249	605	204	3.89	3.92	0.766	1698	1369	38	0	0	2
46872	5	1	38	4	4	1	0.97	20009.779834	21364.911276	1	63	2			2						80.2	180.7	24.56	0	13217.922324	0	67	2.916	1.686	25.674	1.666	457	4.44	3.6	2.7	81.2	889	1067	418	33.78	16.46	2.236	7173	2473	97	95	0	2
46877	5	2	47	3	4	1	3.65	26652.2502	26461.647436	1	63	2			1	28	3	3	3		46.8	159.8	18.33	0	46785.605982	0	132	0.911	1.477	19.638	1.608	313	6.37	140.4	2.6	37.4	366	1025	184	14.25	14.75	1.226	4914	2160	75.8	306	1	2
46879	5	2	27	3	4	5	1.25	67199.921697	67777.127998	2	59	2			2						115.6	162.4	43.83	0	131866.54957	0	704	1.66	1.885	14.561	0.737	389	3.73	11.4	1.6	49.7	1784	1728	258	11.12	13.18	0.904	4138	1215	110.2	0	0	2
46880	5	1	33	3	5	1	2.99	61395.460135	62619.348601	2	74	2			2						116.7	186.7	33.48	0	60319.075428	0	1483	0.997	1.205	11.677	0.755	472	2.44	204.8	1.1	74.5	1782	1218	237	7.2	8.47	0.844	3175	2126	92.1	0	0	1	14
46881	5	2	28	4	3	5	0.44	22502.253153	22378.114441	2	68	2			2						104.9	157.8	42.13	0	13844.76512	0	403	0.847	0.962	9.967	0.634	322	0.73	26.6	0.4	85.6	625	650	160	9.72	5.84	0.75	2487	1342	82.3	90	0	1	14
46883	5	2	55	1	2	1	3.13	10757.622564	10630.984331	2	63	2			2						71	162.4	26.92	0	11687.870118	0	632	0.646	1.429	17.192	1.74	238	1.42	66.5	0.6	126.2	584	838	221	8.47	7.09	1.295	1866	2401	66.6	244	1	1
46884	5	2	23	3	2	5	1.44	67199.921697	67777.127998	2	59	2			2						84.9	164	31.57	0	111239.55255	0	235	0.767	1.039	8.701	0.334	248	1.62	0.8	1.6	11.4	982	858	116	5.62	5.85	0.404	1776	485	71	40	0	2
46887	5	2	21	4	2	5	1.57	27984.792062	28456.164046	1	59	2			1	17	1				79.9	172.2	26.95	0	14855.144155	0	276	0.907	1.45	14.405	0.7	223	3.49	2.9	6.1	24.2	768	1155	158	7.15	5.08	0.567	2715	1550	97.2	144	1	1
46893	5	2	21	3	4	5	0.29	96555.334784	100881.7641	2	67	2			2						41.7	152.9	17.84	0	256571.94827	0	189	2.884	1.288	19.378	1.608	922	7.08	110.8	1.5	27.9	1035	1209	409	11.22	7.84	1.841	2139	2618	74.4	9	0	1	14
46896	5	2	45	2	3	5		17358.052461	17153.714275	1	73	2			2						93.2	155.6	38.49	0	9529.2226993	0	532	1.481	1.686	22.828	1.182	426	0.39	59.1	0.1	38.9	344	731	244	9.71	4.75	1.021	2517	2065	60.8	303	1	2
46897	5	2	36	3	4	1	1.75	72384.680214	75847.304267	1	63	2			1	15	3	6	4	31	79.3	163	29.85	0	73061.112409	0	578	1.301	2.448	15.385	1.122	446	3.58	17.5	2.8	32.2	899	1192	220	10.3	7.62	1.13	3457	1592	128.2	126	1	1	14
46900	5	1	54	3	2	1	1.23	72231.705116	80454.418208	2	63	2			1	16	1				89.2	179.2	27.78	0	47745.449696	0	477	0.773	1.692	11.852	0.817	265	4.8	16.5	0.6	46.6	1049	1214	184	9.46	12.02	0.849	2720	1336	66	143	0	2
46901	5	1	40	2	3	1	3.52	16596.326993	17559.001327	1	73	2			2						80.2	173.8	26.55	0	9656.9047224	0	410	1.63	1.542	11.038	1.18	503	2.09	239.5	0.9	55.8	984	1145	232	10.5	7.68	1.009	3598	2708	69.4	142	0	1	14
46905	5	1	41	2	3	1		14099.713868	14917.571498	2	69	2			2						81.7	173.9	27.02	0	8287.0017921	0	303	3.782	3.349	39.45	4.268	1592	4.67	136.7	3	84.5	2012	2621	676	27.56	18.89	2.818	6437	6519	230.8	0	1	1	14
46906	5	1	52	1	4	1	5	15232.987003	15708.136365	1	71	1	44	1	1	16	1				125.1	185.1	36.51	0	8638.9865471	0	851	1.637	3.074	26.218	2.932	404	6.9	53.9	3.6	63.3	1073	1898	360	19.25	18.27	1.658	5614	3743	112.8	373	1	1	14
46914	5	1	44	2	3	4	0.35	16958.267315	17000.179089	1	62	2			2						75.3	165.5	27.49	0	32001.626898	0	914	2.265	3.651	33.413	4.266	807	8.51	176.7	7	158.4	879	1289	315	25.08	12.56	1.407	3129	4601	74.3	47	0	1
46917	5	2	31	1	4	1	4.23	24189.08505	23927.432754	2	65	2			2						101	164.7	37.23	0	23079.413739	0	101	2.643	1.917	30.364	1.418	677	6.1	10.7	0.9	52.6	620	1044	246	20.13	15.57	1.15	5501	2144	132.5	188	1	1	14
46918	5	1	40	1	4	5	5	23121.226501	25438.311237	2	70	2			2						134.7	171.4	45.85	0	27967.276453	0	519	2.252	1.85	36.925	2.41	536	0.52	306.4	0.1	97.9	724	1628	666	17.68	15.4	3.966	3106	4422	338.2	1	1	1	14
46924	5	2	22	2	3	6	0.66	28688.255334	28973.764897	2	63	2			2						75	169.6	26.07	0	59400.978052	0	491	1.706	1.534	18.7	1.128	640	2.2	22.5	1.1	30.8	844	1094	187	16.04	10.87	1.168	3737	1874	141.6	0	0	1
46925	5	2	37	3	4	1	4.01	114796.51647	116416.92202	2	63	2			2						76.5	168.1	27.07	0	66704.140095	0	1155	1.016	1.689	20.523	1.477	343	1.19	224.9	2.4	105.1	1050	1094	182	9.75	6.09	0.807	3836	2065	48.7	142	1	1	14
46934	5	2	49	2	4	1	3.65	105878.3535	111452.41622	1	69	2			1	16	1				58.6	175.7	18.98	0	75306.117812	0	273	0.833	2.308	17.779	1.315	294	2.75	3.6	4.2	32	736	956	266	4.76	5.35	0.634	1622	2045	66.5	481	1	1	14
46935	5	1	31	1	3	5	2.52	23923.858409	25117.349994	1	62	2			2						60.6	159.1	23.94	0	14287.082095	0	547	1.452	2.815	33.646	3.003	382	6.47	145.3	2.5	42	569	893	183	11.44	10.27	0.898	2549	2302	83.8	125	1	2
46941	5	1	51	2	4	4	3.27	18325.090301	18658.693769	2	69	2			1	17	1				56.9	160.3	22.14	0	17268.048149	0	625	2.81	2.201	53.412	2.305	1037	3.34	57.2	2.5	74.7	912	2073	438	19.83	15.31	2.24	9968	3575	204	180	1	1	14
46944	5	1	26	3	5	5	1.96	85772.845275	85333.962798	1	60	2			2						80.4	173	26.86	0	136377.82926	0	622	1.575	3.024	29.155	2.444	816	10.42	75.6	11.1	50.2	1619	1918	330	16.86	16.45	1.236	4027	2967	200.3	1	1	1	14
46948	5	1	39	4	5	5	1.76	22065.460784	25195.292901	1	68	2			1	18	1				71.5	180.5	21.95	0	13152.851785	0	3834	5.62	6.937	90.682	7.28	4916	4.64	226.4	6.3	1393.8	2482	2734	723	66.89	45.42	3.166	7484	5287	254.6	5	1	1
46952	5	2	22	1	5	5	0.77	15811.031825	16690.043505	2	68	2			2						66.2	168.4	23.34	0	8863.4243506	0	683	1.488	1.241	26.941	2.301	301	2.86	31.3	2.5	55.3	575	1093	250	8.5	9.99	1.152	2166	2342	106.3	5	0	1	14
46954	5	2	54	4	4	1	5	36633.782612	39713.681	2	65	2			1	17	3	30	4	24	96.9	161.6	37.11	0	21554.972286	0	92	0.765	1.228	18.128	0.942	221	0.98	10.2	0.2	31.8	532	517	193	6.35	3.41	0.796	1946	1318	53.1	287	1	1	14
46955	5	1	55	3	2	1	2.34	102792.35734	104663.66527	1	69	2			2						88.6	190	24.54	0	195903.29329	0	900	1.127	2.068	14.165	1.55	480	6.4	0.1	8.6	1.3	698	627	132	22.36	3.07	0.429	804	925	26.3	0	1	2
46957	5	2	42	3	5	1	5	107369.69386	106601.84273	2	61	2			2						49.3	152.3	21.25	0	172695.66987	3.47	1380	1.341	2.302	33.089	2.734	502	6.06	102.1	5.6	110.8	1445	2020	426	17.5	18.9	1.741	4918	3683	140.4	128	1	1	14
46962	5	1	37	3	4	1		66713.171099	73477.98632	1	63	2			1	20	2				79.7	183.5	23.67	0	142958.08647	0	1295	3.013	3.37	51.843	4.454	797	8.93	77.1	4.5	424	1752	2408	624	23.49	26.85	3.019	4999	4584	188.3	294	1	1	14
46966	5	1	29	2	5	6	1.57	26686.260273	29173.734278	1	68	2			1	18	3	4	4	24	52.2	162.8	19.7	0	15493.020538	0	312	0.859	1.132	16.064	1.006	418	1.12	48.7	0.7	40.3	779	1060	131	9.09	6.26	0.674	2815	1431	76.1	87	0	1	14
46968	5	1	21	4	2	6	0.91	24342.505253	24655.376656	2	68	2			2						127.3	176.6	40.82	0	12870.996028	9.01	765	1.043	2.107	35.621	2.906	307	5.7	499.4	3.8	61.6	1314	2138	326	10.22	12.87	1.29	5936	3125	142.2	0	0	2
46973	5	1	33	4	4	5	0.5	18414.799055	19712.823972	1	74	2			1	18	1				75.4	193.5	20.14	0	29412.487939	0	16	1.234	0.872	11.767	0.712	216	0.87	20.5	0.5	20.6	281	613	122	6.71	3.05	0.519	1182	777	46	29	1	1
46976	5	2	38	3	3	1	4.36	96184.722242	96898.400973	1	69	2			1	21	3	16	4	22	61.9	160.2	24.12	0	93338.913415	0	282	2.011	2.693	25.228	1.919	231	8.24	40	7.1	33.1	1692	1790	265	9.56	13.24	0.995	4814	3635	69.1	201	0	1	14
46977	5	2	20	4	3	6	0	41993.746105	43290.281804	2	61	2			1	19	1				87.2	167.4	31.12	0	79236.266101	0	1112	2.413	2.965	28.051	2.287	1039	9.48	2.1	8.1	61.5	2057	2122	464	14.83	19.21	1.552	4254	2138	158.5	9	1	1	14
46980	5	2	24	3	4	6	0.7	53227.306571	53684.496639	2	60	2			1	15	1				58.8	166.9	21.11	0	31655.21178	0	74	0.167	0.668	9.869	0.685	47	0.38	1.7	0.2	13.2	384	444	147	3.23	3.02	0.469	1065	612	44.9	144	0	2
46984	5	2	52	2	4	1	2.99	9055.480505	8948.87981	2	70	2			2						59.7	162	22.75	0	9838.5381505	0	1957	2.942	2.866	45.798	4.226	1088	2.55	474.3	1.2	283.8	865	2021	470	21	10.01	2.166	6223	4514	153.7	1	0	2
46985	5	1	49	4	2	1	0.71	24472.842039	25767.312701	2	64	1	38	1	1	15	1				56.8	167.8	20.17	0	51629.50505	0	259	0.644	1.351	21.264	1.466	320	3.44	2.2	2	18.6	500	995	148	8.11	6.49	0.588	2432	1147	89.3	29	1	2
46989	5	1	26	1	1	5	1.45	24830.709279	25170.21361	1	72	2			2						61.1	164.4	22.61	0	13366.90849	0	266	1.725	1.697	13.366	0.791	518	4.63	168.8	2.5	31.9	487	917	144	14.88	9.41	0.803	2070	1754	126.4	29	0	2
46990	5	2	54	4	5	3	3.02	21413.497291	21324.048059	2	67	2			2						94.2	170.2	32.52	0	44081.321243	0	248	1.115	1.131	13.653	1.594	390	0.22	196.7	0	85.7	651	515	302	7.6	5.22	1.754	1529	3298	47.2	0	0	1	14
46997	5	2	41	2	2	3	1.45	26571.397543	26258.600287	1	72	2			2						70	156.4	28.62	0	55987.430406	0	228	1.085	1.001	14.074	0.757	503	3.13	18.3	2	54.4	936	903	207	12.14	6.97	0.995	2370	1579	85.1	95	1	1	14
46998	5	2	23	1	4	6	0.7	18927.522231	19979.794676	2	72	2			2						55.3	157.4	22.32	0	11364.772432	0	813	2.542	3.825	26.338	3.583	612	8.47	142	9.7	45.2	1352	2483	515	22.77	15.76	1.604	3484	4260	162.7	5	1	2
47004	5	1	39	4	3	5	2.78	15606.755815	16633.94863	1	59	2			1	19	1				101.4	174	33.49	0	24818.656838	0	353	3.164	2.237	38.255	3.801	528	7.54	66.6	4	74.8	912	1707	392	18.28	20.37	2.473	3702	4676	163.8	137	1	1	14
47006	5	2	32	2	5	1	1.79	28751.242431	29208.478502	2	65	2			2						61.3	155.6	25.32	0	15511.471826	0	183	1.707	1.696	23.163	1.205	454	2.44	17.7	4.9	31	576	965	202	8.32	6.46	0.974	2697	2093	91.9	102	1	1
47007	5	1	34	4	3	5	3.57	16701.076335	19106.264381	2	69	2			1	18	1				119.6	181.9	36.15	0	17489.552086	0	271	1.402	1.298	15.956	0.655	554	4.87	0.7	1.2	32.6	995	1134	134	10.23	11.4	0.611	3013	997	129.7	0	1	1	14
47019	5	2	24	2	1	5		14193.914018	17136.287648	1	73	2			2						65.5	159	25.91	0	34846.120457	0	348	0.671	1.206	13.495	0.845	174	1.66	36.4	3.3	17.6	384	565	104	4.48	3.77	0.394	1079	1491	40.5	105	1	2
47031	5	2	50	3	4	5	0.73	92580.283881	92286.235531	2	64	1	30	1	1	13	2				59.5	164.4	22.01	0	54767.008629	0	2283	1.936	2.447	34.002	3.696	812	9.5	101.6	10	60.7	934	1567	418	20.58	9.14	1.277	3135	4412	126.8	79	1	1
47033	5	2	34	3	3	1	1.09	36501.161996	36515.87322	2	64	2			1	19	1				53.3	159	21.08	0	21531.685542	0	767	2.618	3.768	30.67	2.52	742	7.66	40.5	6.8	30.8	1059	1729	482	19.69	17.92	3.098	5205	3608	327.2	306	0	1	14
47035	5	1	30	3	3	3	2.6	64916.934369	65432.506966	2	62	2			1	15	1				143.6	172.2	48.43	0	37491.277349	0	127	0.958	1.739	16.834	1.146	305	4.36	214.8	1.4	26.2	458	948	140	12.64	9.38	1.06	3891	1563	62.2	395	0	1	14
47036	5	1	21	4	4	5	1.7	24856.841011	25541.833777	2	64	2			2						93.4	181.3	28.42	0	38109.652832	1.97	881	4.243	4.309	43.535	2.563	942	23.06	19.4	1.2	179.9	1793	1756	581	33.9	27.66	1.925	6135	2526	241.8	0	1	2
47039	5	2	30	1	2	1	0.85	12111.86877	14321.931717	2	69	2			2						61.7	152.8	26.43	0	8146.5048759	0	1103	2.12	2.909	30.114	2.4	864	6.36	170.4	11.8	243.4	1728	1749	326	31.82	10.5	1.12	3445	2963	116	14	0	2
47041	5	2	33	1	2	6	1.74	15167.867182	15003.797013	1	70	2			2						68.4	153	29.22	0	30509.76552	0	437	0.397	1.07	1.382	0.282	48	2.4	0.2	5.8	2.6	694	795	145	2.99	4.59	0.356	315	1018	34.6	7	0	2
47042	5	2	54	3	4	3	0.96	30810.33824	32562.234593	2	71	2			1	16	1				65.8	165.5	24.02	0	57571.769908	0	404	1.179	1.508	19.368	1.255	303	2.44	23.7	0.8	50.1	1018	1155	261	11.52	9.16	1.12	2549	1854	100.9	132	1	2
47047	5	2	26	3	5	1	5	107289.52435	114728.42374	1	69	2			2						67.6	168.2	23.89	0	65736.670559	0	346	0.973	1.198	7.077	0.522	265	2.27	26.3	1.5	59.3	1177	1220	238	9.31	8.28	1.016	2201	1639	51.8	47	1	1	14
47048	5	1	30	1	4	1	2.1	21807.732796	22510.525888	1	65	2			1	0	3	6	4	24	84	171	28.73	0	12804.285939	0	300	0.717	1.406	17.441	0.86	217	3.58	12.2	3.2	21.3	823	803	251	7.13	8.58	0.654	1503	1520	59.4	293	1	1	14
47050	5	2	37	1	2	5	0.3	19587.96895	23162.202225	1	71	2			2						49.5	151.2	21.65	0	13174.96809	0	409	2.258	2.494	25.034	1.924	892	4.59	27.3	0.1	49.3	1329	1638	302	17.59	11.98	1.381	4170	2453	169.8	115	1	1
47057	5	1	47	3	4	1	3.79	101958.50178	105554.34661	1	61	1	40	1	1	7	3	20	4	23	101.1	180.6	31	0	170998.71942	0	83	0.986	1.311	20.289	1.55	425	1.06	21.9	0.7	58.4	241	792	212	8.7	4.91	0.817	2286	1703	65	377	1	1	14
47060	5	1	31	1	2	5	3.21	30655.755324	32051.386187	2	71	2			2						87.5	176.8	27.99	0	17021.228058	0	417	1.353	2.096	32.773	2.072	398	3.19	107.3	6.8	57.4	752	1326	245	12.18	9.78	0.927	4696	2607	140.8	86	1	2
47063	5	2	40	1	3	1	1.41	15443.128557	15951.037048	2	68	2			2						70.5	155.6	29.12	0	26979.264926	0	521	1.855	2.454	26.137	2.305	650	8.64	130	5.9	10.5	992	1333	318	21.15	14.3	1.043	2234	1980	92.5	75	1	2
47064	5	2	30	3	2	1	0.52	35611.355795	35931.65342	2	59	2			1	13	1				76.5	162.1	29.11	0	20587.986712	0	472	1.877	3.646	22.369	2.353	503	5.43	18.7	5.6	44.7	782	1317	432	30.7	9.4	1.299	1951	3172	89.3	1129	1	1
47071	5	2	30	1	3	6	0.77	19055.79006	18849.664396	2	71	2			1	26	1				69.1	157.2	27.96	0	10721.939327	11.26	570	1.114	2.036	23.392	1.796	329	7.59	77.9	7.4	20.5	1065	1531	261	12.53	16.9	0.989	2426	1789	86.6	5	1	1
47074	5	1	35	1	1	5	1.31	34953.958215	36545.268634	1	69	2			2						60.2	154.2	25.32	0	20787.433916	0	228	0.568	1.105	13.337	1.75	256	3.35	22.1	1.9	22.4	364	867	214	8.42	9.42	1.064	1554	1537	98.9	26	1	2
47077	5	1	23	2	4	6	2.33	29021.981542	30989.945578	1	72	2			2						69.1	181	21.09	0	17627.492418	0	869	3.508	4.193	39.885	4.143	796	8.73	329.9	4.5	89.7	1511	2994	468	26.71	26.22	2.68	8060	5882	207.7	0	1	1	14
47083	5	2	36	3	2	1	5	60428.027586	60876.39607	1	70	2			2						56.7	162.7	21.42	0	154826.55049	0	226	1.261	1.762	13.815	1.208	536	1.97	121.7	1.5	104.3	1202	1252	391	16.12	9.9	1.979	4828	2910	125.3	214	1	1	14
47084	5	1	55	3	2	1	2.95	26423.585817	26471.899502	2	60	2			1	14	3	14	4	40	75.6	179.2	23.54	0	15709.674797	0	368	1.245	1.472	44.043	2.718	315	3.07	48.4	0.9	130.8	428	2118	491	21.59	15.22	3.372	5610	3134	168.1	189	1	2
47085	5	2	29	3	4	1	4.55	99365.092529	101592.26408	2	62	2			2						60	166.2	21.72	0	97860.351104	0	833	1.518	2.25	19.05	2.716	571	6.82	69.6	6.4	85.5	916	1071	243	15.99	12.81	1.05	3929	2652	66.2	0	1	1	14
47093	5	2	20	1	4	5	0.34	17504.291308	17678.496484	2	68	2			2						74	170.8	25.37	0	35948.685656	0	130	0.667	0.703	11.129	0.781	187	0.43	31.1	0.3	20.2	529	610	157	7.04	4.74	0.924	1698	953	48.1	89	1	1
47096	5	2	46	3	5	1	4.83	97373.946729	99236.780996	2	63	2			2						59.3	160.6	22.99	0	185745.57046	0	301	0.93	1.159	17.558	0.799	338	3.43	7.6	5.2	57.6	618	955	157	9.85	6.78	0.948	2157	1283	111.5	45	1	1	14
47098	5	1	38	3	4	1	4.01	74269.382307	74859.232379	1	64	2			2						94.4	183.2	28.13	0	44140.953218	5.16	256	2.404	1.546	22.051	3.356	616	5.16	206.9	7.6	35.2	1487	1371	315	9.04	9.39	1.604	1946	3190	113.2	114	1	1	14
47105	5	2	31	3	4	5	1.42	32490.825788	32890.651745	2	64	2			1	15	1				66.8	164.8	24.6	0	19394.063683	0	0	0	0	0.184	0	0	0	0	0	0	24	0	12	0.24	0.12	0	124	12	0	184	0	1
47111	5	1	47	3	3	1	2.95	107335.64292	119313.62315	2	63	2			1	17	1				69.5	175.2	22.64	0	210952.85826	0	194	0.922	1.409	25.116	1.153	260	1.62	7.8	0.6	27.6	601	784	131	6.91	4.44	0.618	2630	1253	68.7	231	1	1	14
47114	5	1	24	3	5	5	2.12	80731.926887	81868.625965	2	62	2			2						68.3	177.8	21.61	0	46908.784403	0	1828	2.23	2.186	33.375	3.248	990	3.88	71.8	2.5	373	1187	1907	423	17.55	14.91	1.99	5300	3760	173.9	14	0	1	14
47116	5	2	44	4	4	3	3.47	25458.248274	25351.903162	2	68	2			2						92.3	167.8	32.78	0	19159.346823	0	1432	4.76	4.825	64.245	5.544	1519	16.43	51.5	12.7	126.5	939	1377	223	48.47	11.19	1.163	4349	2336	152	59	1	1	14
47117	5	1	27	2	3	1	1.99	24584.046265	25194.175222	1	63	2			1	0	2				80.9	169.2	28.26	0	13379.633557	0	301	1.844	2.573	41.876	2.896	701	10.29	51.3	4.4	43.4	1147	1585	309	24.27	22.02	1.217	3731	2964	158.3	167	1	1	14
47119	5	2	43	4	2	5	5	28558.830985	30959.846967	1	68	2			1	25	2				138.3	169.7	48.02	0	62033.69338	3.33	903	0.791	0.928	15.983	1.101	374	3.61	341.3	5.4	330.6	819	891	303	11.58	7.56	1.161	2135	1483	98.3	0	1	1	14
47120	5	1	37	4	5	1	3.39	22065.460784	23222.662684	1	68	2			2						89.1	171.5	30.29	0	41592.828953	0	897	0.776	1.076	11.339	0.943	353	0.34	186.8	0.1	97.9	389	459	185	6.2	4.12	0.959	1914	1876	66.6	3	1	1	14
47126	5	1	24	3	3	5	2.31	105836.78258	107182.94047	2	66	2			1	12	1				106.7	179.5	33.12	0	61413.287285	0	675	2.727	2.579	59.2	4.498	949	4.88	200.7	3.6	284.7	869	1707	490	20.29	15.55	2.348	6143	5516	248.6	422	1	2
47130	5	2	21	4	2	1	0.41	25242.822588	25103.564912	1	68	2			2						112.2	166.1	40.67	0	13104.966466	0	539	1.379	1.818	23.298	1.816	443	5.99	104.3	1.9	48.5	537	1005	218	13.61	13.53	1.03	3083	2038	116.3	3	1	1
47137	5	2	30	3	2	1	1.49	93436.587321	94129.875231	1	69	2			1	17	3	1	4	29	98.4	165.5	35.93	0	53934.189942	0	507	1.487	4.321	69.781	5.675	618	10.93	22.2	0.7	187.7	710	827	188	14.05	8.06	0.989	4550	1615	130.8	158	0	1	14
47141	5	1	51	2	4	1	3.11	9970.337025	10324.21947	1	62	2			2						65.3	171.2	22.28	1	5677.9996709	0	275	0.912	1.263	11.594	0.753	280	0.97	54.6	1.8	14.5	607	656	172	7.51	4.51	0.626	900	1365	52	215	0	1	14
47144	5	2	33	4	5	1	5	28954.697638	28818.031876	2	67	2			2						83.9	164.4	31.04	0	17828.976771	0	73	0.7	0.791	9.784	0.829	201	2.33	22.2	0.4	25.7	544	499	140	6.63	5.58	0.581	1655	1125	44.7	56	1	1	14
47146	5	1	40	1	4	1	0.7	18303.719761	18839.452695	2	64	2			2						74.2	167.1	26.57	0	10465.683256	0	637	1.806	2.611	16.362	2.615	630	5.73	207.9	10.1	59.3	1754	2603	583	18.66	15.13	1.928	4272	4648	131	57	0	2
47147	5	2	22	1	4	1	1.34	13662.138053	13798.105578	1	60	2			1	15	1				52	154.8	21.7	0	28288.383284	0	283	1.794	2.015	27.148	1.753	646	3.95	202.8	1.9	41	758	1116	308	15.46	11.3	1.677	3056	2717	121.7	103	1	2
47149	5	2	21	1	2	1	1.25	18157.729099	18828.6521	2	64	2			1	18	3	1	4	20	72.2	169.8	25.04	0	18161.340435	0	718	1.754	1.772	33.92	3.035	947	10.4	98.6	4.2	47.7	884	1759	372	26.1	15.62	4.102	3606	2669	179.8	28	1	1
47150	5	1	34	2	4	1	2.48	26803.807544	27243.551077	2	62	2			2						101.6	181.7	30.77	0	14467.976308	0	813	1.765	4.806	33.203	3.017	479	11.03	233.8	9.9	26.6	1988	1894	329	9.29	15.32	1.941	2954	3453	122.9	399	1	1	14
47152	5	2	29	2	3	1	1.69	15981.857596	16140.911297	1	62	2			2						53.6	149.9	23.85	0	9181.1646069	0	551	1.644	1.946	34.736	2.27	623	3.94	253.3	8.6	40.8	1796	1445	295	14.44	15.86	1.543	2898	3542	123.6	11	1	2
47155	5	2	20	2	2	5	0.05	27883.911726	28557.143149	2	61	2			1	9	3	1	2		63.6	159	25.16	0	15165.573289	0	96	0.926	0.52	7.04	0.622	260	0.55	83.5	0.5	24.2	247	416	111	6.41	3.64	0.692	1150	1125	48.6	3	1	2
47158	5	1	49	3	5	1	5	75479.639785	78103.146596	1	70	2			1	18	3	28	4	21	81.4	173.2	27.13	0	72282.063938	0	1156	1.22	3.461	15.277	0.962	416	7.47	19.1	15.3	89.5	2170	1908	345	6.18	10.22	0.821	2352	3152	106.4	332	1	1	14
47162	5	1	43	2	1	1	0.68	20950.841248	22468.669764	2	67	2			2						77.3	162	29.45	0	12481.784091	0	828	3.895	3.135	66.439	5.303	1228	8.25	174.1	2.5	151.4	1749	3621	777	44.39	32.29	3.583	11549	6613	365.7	136	1	2
47177	5	1	27	2	4	1	2.34	20831.303642	20792.481604	1	67	2			1	18	1				195.8	182.8	58.59	0	52699.097177	0	752	2.835	3.161	29.425	1.371	1056	5.66	27.9	0.3	50.3	1637	1831	257	18.55	12.56	1.131	5164	1890	211	59	0	1	14
47180	5	2	43	1	1	1		22829.302168	23580.134253	1	66	2			2						69.7	146.3	32.56	0	44387.92407	0	357	1.026	1.529	16.878	1.602	263	5.46	81.5	2.8	33.9	398	1348	268	12.88	14.22	1.101	2510	2162	100.2	0	0	2
47183	5	2	37	3	5	1	4.84	57998.723198	58022.098679	1	60	2			1	15	3	13	4	24	55.7	168.9	19.53	0	34212.890809	0	912	1.785	3.375	19.979	2.179	781	8.21	14.9	11.3	48.7	1608	1529	303	19.82	11.79	1.019	2683	2764	82.6	145	1	1	14
47184	5	1	28	1	1	1		20353.442391	20631.730126	2	68	2			1	13	3	5	3		64.1	154.3	26.92	0	10956.698773	0.2	424	1.557	6.044	89.228	8.815	434	16.96	56.3	4.5	38.3	684	1504	296	15.77	7.32	0.905	2556	1976	118.3	216	1	2
47204	5	2	20	2	3	5	2.28	19636.154523	20367.273274	1	68	2			1	13	3	3	3		69.8	163.2	26.21	0	10816.256161	0	536	1.314	1.415	8.118	0.356	518	1.71	0.2	5	35.6	476	694	116	7.49	4	0.544	2134	770	124.4	39	1	2
47205	5	2	29	4	3	5	0.79	12621.411294	12551.782456	1	68	2			2						64.1	154.2	26.96	0	11489.689908	0	2117	1.789	2.23	18.468	2.202	540	4.2	69.2	3.5	1162.9	933	1248	259	22.75	31.94	1.505	1732	2303	219.6	62	0	2
47209	5	2	30	4	5	3	3.22	36543.875475	36371.388902	2	65	2			2						100	161.8	38.2	0	22502.044923	0	304	1.469	1.428	29.939	2.048	502	1.51	11.1	1.5	77.9	551	1261	239	14.29	7.61	1.049	4144	2281	81.1	1	1	1	14
47213	5	1	27	4	3	5	2.5	28034.476867	30865.344924	2	71	2			2						72.6	170.5	24.97	0	56494.311929	0	126	0.748	0.682	17.164	0.612	270	1.44	21.5	0.6	42.3	350	879	135	7.99	5.98	0.57	3029	1068	85.1	29	1	1
47215	5	1	33	3	2	1	0.5	17340.728151	17478.448829	2	70	2			1	15	1				74.2	175.1	24.2	0	34005.907405	0	1182	0.807	1.431	22.749	1.653	193	7.79	40.1	0.4	23.9	299	712	234	11.43	5.65	1.443	3340	3244	58.6	666	1	2
47223	5	1	39	1	3	1	1.97	25149.10137	25959.576025	1	68	2			2						85.1	162.9	32.07	0	13786.10776	0	436	1.399	2.041	21.889	2.484	293	3.65	105.5	2.3	69	844	1896	484	14.3	12.52	1.603	3794	3978	98	90	1	2
47224	5	1	53	3	2	5	0.71	28740.135816	28792.685152	2	61	2			1	14	1				130.3	181	39.77	1	53892.454743	0	9	1.356	1.532	23.358	0.805	353	4.26	3	0.2	24.2	591	1082	232	16.61	14.78	0.884	4225	1240	124.2	185	1	1
47226	5	1	39	2	3	1	2.04	26349.505722	27664.005783	2	62	2			2						83.9	167.9	29.76	0	14691.263232	0	463	1.17	1.744	17.848	1.611	481	5.66	141.4	1.3	39.9	1059	1331	232	11.52	12.28	1.034	2481	2689	81.7	6	1	1	14
47228	5	1	46	1	3	6	1.16	16935.433977	17241.547751	1	68	2			2						78	166.2	28.24	0	9578.0159076	0	511	1.303	2.594	22.212	2.736	383	8.43	44.4	6.9	47.5	851	1604	418	17.61	17.82	1.444	2824	3803	145.2	0	1	2
47229	5	2	23	2	4	5	2.06	36429.691696	36813.320741	1	71	2			2						68.9	174.2	22.71	0	21707.076295	0	454	0.74	0.971	16.97	2.716	319	5.07	131.3	1.2	143	1008	927	281	8.31	12.07	1.498	2668	2363	71.1	5	0	1	14
47231	5	1	39	3	2	3	0.77	85103.870715	87317.604347	2	66	2			1	21	1				89.9	176.1	28.99	0	50030.920009	0	1104	1.348	1.849	31.155	2.42	460	10.5	12.6	1.7	45.8	808	1990	260	20.16	25.37	1.195	3882	2770	242.6	78	0	2
47234	5	2	21	3	4	5	1.96	75648.284097	78017.061166	1	73	2			2						60.2	175.4	19.57	0	44701.928961	0	669	2.419	2.575	40.62	3.012	1054	8.35	162.4	5	110.5	1564	2000	347	21.63	23.34	1.538	5450	3289	118.2	43	1	1	14
47238	5	1	26	2	3	6	0.28	32180.901656	33179.01236	2	61	2			1	16	1				69.9	163.4	26.18	0	17620.065879	0	82	0.578	0.596	8.606	0.614	280	0.52	23.4	0.4	52.4	90	336	122	5.22	3.26	0.57	2038	1164	36.6	278	1	2
47244	5	1	35	3	4	1		73223.970742	76423.006252	1	61	2			2						97.4	173.4	32.39	0	122136.64239	0	234	1.1	1.755	18.535	0.789	374	2.77	21.7	0.7	51.1	958	1228	268	9.34	8.87	1.221	2572	2164	69.2	195	0	1	14
47245	5	1	25	3	5	5	0.78	40861.461979	40652.382058	1	60	2			2						77.1	183.8	22.82	0	23970.789408	0	567	2.059	2.214	24.412	1.604	635	6.98	19.5	1	53.8	1985	2103	261	20.68	16.82	1.718	5181	2147	162.6	3	1	2
47246	5	2	30	3	3	6	5	72384.680214	72413.853731	1	63	2			1	16	2				52.8	165.7	19.23	0	118849.60201	0	171	1.035	1.1	16.36	1.388	321	2.07	65.9	0.6	78.1	349	652	201	8.02	4.67	0.714	2649	1518	54.1	101	1	2
47247	5	1	33	1	1	1	1.66	25893.924489	26318.740471	1	59	2			1	0	2				74.6	172.4	25.1	0	13976.845842	0	449	1.696	2.859	38.055	3.424	349	7.3	25.1	2.8	37.8	1287	2355	546	19.21	23.62	1.353	3925	4649	179.4	191	1	2
47248	5	1	27	4	3	6	2.19	27307.200629	30007.578289	1	68	2			2						58.8	179.5	18.25	0	15665.038355	0	338	1.811	1.361	19.792	1.209	608	2.84	53	0.3	116.3	732	1053	215	13.56	9.07	1.177	4448	2220	102.1	5	1	2
47252	5	1	45	4	2	6	1.96	20658.940629	22329.111709	1	67	2			1	19	1				102	194.4	26.99	0	16874.91439	0	88	1.252	1.889	35.96	2.891	474	5.61	91.4	0.8	20.1	582	1274	333	10.08	13.93	0.889	2650	2568	94.5	0	1	2
47253	5	2	32	4	4	1	3.92	23722.090908	24191.260386	1	59	2			2						90.5	162.5	34.27	0	12628.710593	0	401	0.542	0.608	8.043	1.191	187	1.31	63.1	1.1	41.2	438	518	177	4.45	2.98	0.571	1531	1640	64.7	1	1	1	14
47254	5	1	51	3	3	1	2.84	94535.825282	105297.59488	2	63	1	14	1	1	15	3	35	4	20	105.4	168.4	37.17	1	62488.563481	0	535	0.767	1.967	18.708	1.675	196	3.7	96.3	7.1	36.8	961	1437	293	8.94	8.39	1.2	2740	2525	93.5	160	1	1	14
47255	5	2	37	2	3	5	4.08	16361.022912	16184.046428	1	62	2			2						62.5	153.6	26.49	0	15610.462992	0	443	0.553	0.583	15.138	1.113	137	0.69	41	1.2	23.4	221	472	95	4.29	3.36	0.557	1516	1394	31.7	51	1	2
47259	5	1	34	3	4	6	5	108944.57262	111928.64416	2	61	2			2						99.3	192.6	26.77	0	64132.463144	0	353	1.152	2.048	22.485	1.931	373	5.94	43.6	2.9	61.2	1350	1808	477	14.88	16.29	1.815	3332	2910	91.4	4	1	1	14
47280	5	2	45	3	2	4	0.96	22249.775858	22245.601456	1	70	2			2						77.2	163	29.06	1	39331.411511	0	755	0.612	1.697	12.815	1.696	309	4.14	47.5	2.1	49.9	944	1423	359	12.89	14.28	1.409	3321	3308	68	283	1	2
47281	5	1	49	3	4	3		33344.184716	37065.185255	2	63	2			1	15	1				97.8	176.1	31.54	0	25044.187485	0	232	0.758	1.095	10.48	1.429	113	2.25	30.9	2.4	10.1	143	677	120	4.61	4.39	0.866	2381	1958	78.1	0	0	1	14
47284	5	1	22	3	4	5	1.67	85535.31429	85097.647211	1	69	2			2						79.1	184.7	23.19	0	48758.937128	0	503	0.998	1.765	18.935	1.396	286	4.71	12.7	4.4	64.5	1016	1557	252	10.58	12.38	0.673	2938	1940	62.9	0	1	2
47285	5	1	23	2	2	6	0.66	38988.400083	38915.739766	2	63	2			1	17	1				95.9	176.9	30.65	0	79783.65987	1.42	480	1.789	2.139	16.643	1.371	638	4.61	32.8	7	21.8	1763	1394	279	18.29	16.45	1.599	3580	2164	163.9	7	1	2
47287	5	2	22	2	3	1	1.88	20954.537726	21734.744229	2	72	2			2						60.1	149.5	26.89	0	20964.436918	0	305	0.823	1.417	8.53	1.318	315	2.4	157.9	6.5	24	981	752	163	5.33	5.01	0.66	1227	2064	48.7	71	0	1	14
47289	5	2	40	4	2	5	0.69	28425.716906	28306.975977	1	61	2			1	22	1				63.5	167.1	22.74	0	23953.436049	0	110	0.985	1.257	23.218	1.217	329	3	4.3	1.2	32.8	594	1107	279	10.86	7.67	0.937	3968	1905	96.3	96	1	1
47291	5	1	31	3	5	6	2.35	21157.052399	21325.08246	1	60	2			1	21	2				88.1	186.6	25.3	0	41489.882005	0	595	0.945	1.931	14.88	1.491	154	6.06	22.9	5.7	43.2	1039	1237	244	10.03	13.64	1.25	2944	2385	86.6	239	1	2
47293	5	2	28	3	4	5	4.41	69387.105445	74198.047613	1	70	2			2						73.6	162.2	27.98	0	71472.439918	0	485	1.165	1.356	16.712	1.62	587	2.33	255.8	0.8	176.3	1093	1135	377	10.47	10.92	1.284	3047	2942	65.9	0	1	1	14
47297	5	1	29	3	5	5	4.33	69247.014034	71300.81074	2	69	2			1	16	3	11	4	18	71.6	172	24.2	0	68681.630793	9.38	962	1.341	2.253	17.4	1.572	908	8.02	86.1	4.9	202.1	1768	1666	268	13.15	13.17	1.564	3448	2089	151.1	12	1	1	14
47302	5	1	41	1	4	1	4.58	19683.938361	20039.732294	2	66	2			2						81	165	29.75	0	22031.994494	0	901	3.635	5.4	80.642	5.337	2727	7.79	92	3.9	101.7	1737	2872	1052	66.04	30.9	4.073	9042	4864	151.3	0	1	1	14
47305	5	1	39	2	2	5	5	31966.843284	35586.182794	1	72	2			1	27	2				66.2	173.8	21.92	0	34324.962672	0	825	3.937	3.27	33.569	3.777	1260	4.18	262.1	2.4	250.8	1753	2250	637	30.86	17.46	3.265	7877	5715	166.9	3	1	1	14
47311	5	1	20	1	2	6	0.39	21719.93559	21679.457463	1	62	2			1	15	2				61.4	164.1	22.8	0	44550.89867	0	269	1.818	1.423	32.341	2.115	894	2.5	164.2	0.8	85.3	710	1296	282	15.15	10.14	1.196	5603	2154	158.4	29	1	2
47313	5	1	34	3	5	1	5	63492.392561	65143.96544	1	65	2			1	17	1				71.9	183.3	21.4	0	106917.86125	0	185	1.365	1.926	26.215	1.771	474	6.25	6.8	0.7	20.8	990	1256	258	13.44	16.09	0.812	2970	2064	107.4	201	1	1	14
47315	5	2	36	2	2	4		42195.712411	42212.718735	2	60	2			1	16	1				139.5	168.5	49.13	0	107359.33877	0	637	1.858	1.763	20.963	1.812	792	2.44	125.6	1.5	292.3	728	1081	270	17.45	8.68	1.628	4588	2060	136.9	54	1	1
47318	5	1	53	1	2	1	1.79	11327.761972	11355.758146	2	64	2			2						80.4	172.3	27.08	1	6308.3450358	0	609	2.702	3.824	33.077	3.622	473	6.76	21.1	11.9	30.4	1623	3255	716	13.5	16.28	1.694	3064	4797	184.8	280	1	2
47323	5	2	33	2	1	1	0.8	63951.660967	64854.368028	1	62	2			2						72.7	163.5	27.2	0	37160.017425	0	9	0.62	0.447	7.77	0.399	391	0.84	1.4	0.1	11.8	137	379	96	7.37	4.3	0.487	1671	798	42.7	311	0	1
47324	5	1	40	2	5	1		24613.893363	25381.653207	1	71	2			2						86	188.8	24.13	0	27904.98573	0.12	1446	2.228	3.735	40.144	3.457	1413	10.64	175.7	7.1	661	2225	2697	433	35.95	24.15	2.327	7624	3980	180.2	75	1	1	14
47325	5	1	53	3	4	5	5	75788.03137	79280.068005	1	65	2			1	20	3	2	4	51	90.1	181.1	27.47	0	53567.920228	1.21	1426	2.725	4.727	54.616	2.488	950	21.82	23	65.9	49.6	2650	3777	593	27.4	16.73	1.636	2390	5608	341.3	29	1	1	14
47327	5	1	53	3	3	1	5	83459.201226	83611.800559	2	63	2			2						91.3	174	30.16	0	77380.154032	0	475	1.96	2.084	18.709	0.937	823	6.18	12.5	0.6	59.7	1800	1875	234	10.49	14.69	1.134	4736	2028	182.4	201	1	1	14
47329	5	2	22	3	4	5	3.92	98671.7689	102153.72485	2	63	2			2						61.4	166.5	22.15	0	163258.59939	0	43	1.27	0.95	5.374	0.524	422	1.28	56.6	0.4	2.5	343	480	150	4.6	2.63	1.45	1248	1030	58.4	0	0	1	14
47332	5	1	43	4	4	1	3.77	24206.116476	24071.972688	2	68	2			1	18	3	20	4	22	83.5	174.6	27.39	0	48232.582492	0	230	0.767	1.051	18.046	1.165	149	0.83	14.5	0.5	11.7	868	966	290	5.67	6.31	0.975	2907	1132	74.7	162	1	1	14
47336	5	1	32	3	5	1	5	55681.860184	57041.515366	2	69	2			1	19	3	8	4	24	100.5	183.6	29.81	0	145073.32281	0	979	1.901	2.602	20.958	1.62	613	3.93	173.1	3.6	40.8	2201	1472	340	21.44	10.19	1.847	3675	2535	115.9	284	1	1	14
47339	5	2	49	3	2	1	1.9	29253.347678	30886.474234	1	61	2			2						107.9	167.3	38.55	0	54608.936091	0	52	1.522	1.279	17.505	1.757	203	1.91	45.7	1.3	46.4	264	795	161	8.53	6.74	1.128	3286	2190	72.3	236	0	2
47340	5	1	32	4	3	5	2.84	11032.730392	12597.64645	1	68	2			1	20	1				100.6	172.9	33.65	0	22562.94901	0	705	0.952	2.259	12.484	1.175	315	5.64	108.5	8.9	28	1189	1454	206	11.18	9.3	1.07	2586	1921	104.8	51	1	2
47346	5	1	21	4	4	5	5	24763.184319	25445.596139	1	63	2			2						86.7	174.3	28.54	0	23292.469431	0	521	2.125	2.283	45.884	3.479	694	10.67	154.6	2	136.6	1338	2297	474	19.31	18.02	2.429	6610	4375	180.5	0	1	1	14
47350	5	1	54	1	4	3	5	14567.162946	15021.543835	1	69	2			2						74.5	166.4	26.91	0	8261.3820056	0	249	0.981	0.966	23.26	2.71	164	2	56.5	2.2	45.8	278	1126	262	6.52	5.65	1.631	4541	3313	67.4	5	1	1	14
47353	5	1	30	2	5	1	4.02	72092.386204	72664.946495	1	59	2			2						60.9	164	22.64	0	69995.65608	0	2166	2.733	2.222	22.066	2.039	1408	2.69	58.6	0.3	110.1	1273	2017	508	24.52	14.89	2.264	4859	3965	186.4	118	0	1
47355	5	1	20	1	3	5	0.78	23508.514491	24042.261156	1	59	2			2						71	167.3	25.37	0	13675.557293	0	327	1.14	1.329	17.583	1.792	394	3.34	146.7	0.8	53.8	783	974	211	11.29	9.71	0.753	3869	2389	80.6	33	0	2
47356	5	1	33	2	1	1	2.07	21807.732796	22510.525888	1	65	2			2						78.8	169.5	27.43	0	11954.453159	0	530	1.972	1.981	31.344	2.138	631	4.3	125.1	1	142.3	823	1365	282	18.94	13.85	1.485	6279	2983	149.7	164	0	2
47359	5	2	25	3	4	5	4.31	81665.472086	83074.276025	1	67	2			2						121.4	165.4	44.38	1	47599.593343	0	678	1.15	3.102	16.6	1.838	295	7.84	44.3	12	27.2	1872	1846	288	9.41	13.78	1.116	2673	3536	70.8	0	0	1	14
47360	5	1	30	3	2	6	0.4	22514.973922	23648.714716	2	59	2			1	18	1				85	172	28.73	0	37794.569384	0	253	1.027	2.598	24.475	1.19	575	1.55	26.7	1.7	28.5	421	936	420	11.4	7.99	1.671	3927	4927	80.8	2171	0	2
47366	5	2	52	4	4	1		17105.817475	17034.362437	2	71	2			2						91.6	167.8	32.53	0	14414.52141	0	642	1.136	2.815	10.446	0.744	314	1.98	2.8	2.5	40.9	625	1349	147	9.74	5.81	0.527	2680	1400	53.2	249	0	1	14
47368	5	2	43	1	1	1	0.67	19072.571202	18848.049781	2	66	2			1	28	3	3	4	40	48.7	141.9	24.19	0	40186.981174	0	463	0.98	1.303	11.307	1.818	497	2.65	224.1	2.1	503.2	643	951	241	10.06	7.28	0.885	2380	2414	56.3	40	0	2
47374	5	2	26	3	5	5	2.74	81319.961748	85573.646641	2	68	2			1	21	2				91.5	178.2	28.81	0	50458.737193	0	665	2.231	2.982	49.788	3.249	620	6.06	127.7	7.6	37.4	1463	1789	492	25.02	10.77	1.818	3257	3464	137.3	222	0	1	14
47377	5	1	53	2	5	1	1.39	72477.39701	74245.827134	1	73	2			1	17	3	22	4	31	61.7	162.7	23.31	1	50166.38665	0	604	0.956	1.415	13.665	1.311	479	0.93	40.3	0.4	469	549	676	251	11.43	6.57	0.964	2169	2458	56.7	284	1	2
47385	5	2	29	3	3	1	5	81665.472086	83074.276025	1	67	2			1	7	1				99.7	164.6	36.8	0	47599.593343	0	157	0.754	1.245	11.138	0.98	469	2.94	25.3	0.6	79.3	267	582	262	6.73	6.13	1.205	2467	3112	48.6	871	1	1	14
47387	5	2	37	4	3	1	0.85	24559.027392	24443.109131	2	67	2			2						64	167.7	22.76	0	22374.809736	0	705	2.193	2.203	24.324	1.942	730	8.28	2.2	6	44.3	511	733	170	15.28	12.13	0.664	3092	1164	74.5	0	1	1
47393	5	1	20	4	4	5	0.19	24342.505253	26749.707598	2	68	2			2						78.8	177.8	24.93	0	24486.23106	0	691	1.448	4.283	16.533	0.689	549	2.86	3.4	0.1	34.5	1309	1280	203	11.5	8.01	1.147	2519	1712	108.2	56	0	1	14
47395	5	1	40	3	5	5	5	75464.067702	76683.047659	2	69	2			2						92.3	189.2	25.78	0	51813.166704	0	1038	2.264	2.09	21.047	1.659	723	3.5	33.4	4.1	163.1	972	1378	333	18.72	10.87	2.126	5821	2244	176.8	18	1	1	14
47398	5	1	28	2	3	5		19290.054137	23016.38441	1	73	2			2						66.3	164.4	24.53	0	58335.637938	0	169	1.395	0.831	28.649	1.539	555	3.45	64.6	7.3	32.1	386	1072	209	11.59	4.15	0.76	2902	1839	190.6	61	1	2
47399	5	2	41	4	4	1		25458.248274	27598.590118	2	68	2			1	19	1				95.4	158	38.22	0	57052.127883	0	512	1.462	1.986	14.692	1.386	527	2.31	213.3	3.8	130	563	603	236	16.25	5.81	1.544	3160	2485	122.5	0	1	1	14
47402	5	1	26	3	5	5	2.02	80731.926887	81868.625965	2	62	2			1	12	3	6	4	20	102.8	184.3	30.27	0	130839.64611	0	663	1.807	2.363	33.54	2.96	511	8.23	30.2	5.4	36.6	888	1428	218	16.91	22.35	0.837	3011	2377	113.6	77	1	1	14
47404	5	1	50	4	5	1	3.87	49253.102374	48980.154925	1	65	2			2						110.7	181.4	33.64	0	41447.133372	0	612	0.689	0.621	7.73	0.967	214	0.54	240.4	0.1	22.6	235	305	142	9.42	4.19	0.439	420	1326	19.2	0	0	1	14
47405	5	1	29	4	3	6	1.32	22789.309376	23417.326108	1	74	2			1	23	1				98.4	185.1	28.72	0	14487.698709	0	355	1.349	2.289	23.438	2.013	300	4.27	26.5	3.1	26.9	558	1149	158	8.13	7.59	1.013	3299	1740	88.3	27	0	1
47407	5	1	45	4	5	1	5	31248.654334	31075.482694	2	66	2			2						82.4	178	26.01	0	64239.600831	0	792	2.053	2.439	26.693	2.271	750	4.76	46.2	4.2	60.6	605	970	288	17.51	8.03	1.076	2873	2222	59.8	221	1	1	14
47410	5	1	44	1	1	6	1.41	21419.982076	22662.453799	2	70	2			2						76.1	163.8	28.36	0	49894.341522	0	657	2.244	3.006	19.576	1.76	558	5.12	79.4	8.5	35.9	1339	1695	276	12.31	10.44	1.343	3090	3117	149.6	130	1	1	14
47411	5	1	38	4	4	5	1.76	18414.799055	19616.936852	2	74	2			2						110.3	180.2	33.97	0	12136.495405	0	777	1.577	2.598	35.776	2.634	650	3.48	180.3	4.9	145.8	3091	2304	466	16.25	14.69	1.842	6221	4170	137.3	478	1	1	14
47412	5	1	45	4	2	5	0.57	31248.654334	31075.482694	2	66	2			1	22	1				73.7	179.3	22.92	0	64239.600831	0	193	1.171	1.684	28.878	2.13	485	10.1	161	1.6	59.4	695	1421	236	18.22	25.68	1.156	3508	2947	121.2	0	0	2
47416	5	1	36	1	2	1	1.36	26052.888698	27188.172255	1	74	2			1	17	2				151.2	181.9	45.7	0	68909.145094	0	644	1.532	2.152	17.822	1.535	469	6.09	5.2	6.3	63.5	1468	2038	394	13.76	13.26	1.415	2753	3035	95.3	183	0	1	14
47418	5	1	45	3	4	1	4.12	90414.494842	98779.211784	1	63	2			1	10	3	3	4	42	86.2	167	30.91	0	159501.87336	0	519	1.138	2.867	30.429	2.143	366	9.85	27.7	8.3	38.8	1151	1752	291	16.49	21.41	1.153	4854	3478	139.1	448	1	1	14
47419	5	1	35	2	1	1	1.06	42134.280134	44236.236597	2	61	2			2						71.5	176.2	23.03	0	90904.677737	0	108	1.71	1.033	29.222	2.121	938	0.79	10	0.3	48.6	728	1489	539	30.77	18.98	2.288	4434	4196	115.1	0	0	1	14
47420	5	1	50	2	3	3	3.13	14772.347456	14808.856805	2	61	2			1	10	1				61.7	173.3	20.54	0	25047.404115	0	37	0.83	1.356	14.931	0.937	480	3.21	1.7	0.7	19.4	185	756	153	11.45	9.32	0.715	2434	1478	49.3	502	0	2
47422	5	1	42	1	5	1	3.63	15222.699428	15697.527899	1	70	2			2						84.6	172.6	28.4	0	8720.2827784	0	770	2.085	2.356	31.808	2.671	1125	4.91	134.3	6.3	57.6	1022	1385	343	21.61	14.35	1.237	4124	2899	118.7	0	0	1	14
47430	5	1	43	4	4	1	5	23966.451957	23833.636325	2	68	2			2						115.8	186.2	33.4	0	33995.55036	0	1132	2.155	3.739	44.148	3.63	610	11.5	60	7	90.3	1548	2362	473	27.39	20.47	1.817	5435	3800	161.9	382	1	1
47434	5	1	20	4	2	5	3.79	29697.26985	30078.965423	1	72	2			2						72.2	176.7	23.12	0	15702.305014	0	311	1.842	2.117	23.584	1.063	686	4.24	4.5	0.1	46.7	877	1057	181	15.3	10.03	0.827	4041	1249	158.7	0	1	1	14
47435	5	2	24	4	2	5	0.48	30553.50659	33347.550113	2	71	2			1	18	1				88	167.2	31.48	0	61037.610394	0	669	2.815	3.217	29.681	2.795	804	9.24	85	6.6	283.9	1213	1734	403	57.29	17.27	0.901	3960	2412	108.5	3	1	1
47437	5	2	40	3	2	1	1.25	26629.254654	26438.816342	2	60	2			2						60.7	161	23.42	0	42831.052275	0	529	1.277	1.927	18.316	1.252	452	12.97	24.3	3.9	57.2	782	1181	294	12.52	7.95	1.439	3450	2639	93.6	426	0	1	14
47440	5	1	24	3	2	6	0.12	37616.041659	38094.487148	1	65	2			2						61.4	173.6	20.37	0	21827.239232	0	13	0.858	0.67	13.099	1.019	240	3.27	86.8	0.2	18.1	218	535	119	9.24	7.54	0.55	1312	1500	52.8	43	0	2
47441	5	2	20	1	3	5		16647.413315	17266.466996	1	74	2			1	18	2				65.2	151.5	28.41	0	35110.836207	0	264	0.888	1.459	13.403	1.06	255	2.78	56.1	3.1	29.7	534	774	163	9.63	5.16	0.779	2790	1544	96.2	73	0	1
47442	5	1	21	1	2	5	0.04	24152.227957	26457.722944	1	73	2			2									0	25520.027188	0	551	1.515	2.028	12.473	1.075	489	2.74	171.5	2.3	42.7	690	1009	194	11.66	7.09	0.805	2513	2137	105.8	0	0	2
47444	5	1	40	1	5	1	2.49	22317.306144	22720.699102	1	66	2			2						93.7	172.7	31.42	0	12621.791302	0	266	0.615	1.932	14.715	1.179	179	4.56	10.7	3.8	24.9	1171	1432	408	9.18	9.61	1.183	2303	1719	95.1	48	1	1	14
47447	5	1	43	4	5	5		28456.589778	30702.717318	2	67	2			2						60.9	179.1	18.99	0	25980.718548	0	800	1.173	1.548	16.137	1.693	650	3.47	187.7	4.3	8.3	834	759	203	12.42	14.38	0.782	1165	2083	51.5	0	1	1	14
47458	5	1	24	4	2	5	0.5	22789.309376	23477.96118	1	74	2			1	16	1				58.2	175.7	18.85	0	35030.254977	0	537	1.601	1.972	35.088	3.212	493	10.61	393.9	1.7	73.3	1242	1824	404	20.39	28.32	1.687	3876	4446	130.1	29	1	2
47460	5	2	46	3	2	1	0.51	29670.9949	29458.803675	2	60	2			2						97.9	148.4	44.45	1	27263.218239	0	45	0.676	0.853	9.032	0.496	208	2.94	254.1	1.7	7.5	774	504	103	6.49	6.58	0.834	1831	787	60.4	0	1	2
47462	5	2	26	2	5	1	5	28147.945903	29195.986701	2	65	2			2						66.5	168.7	23.37	0	73998.004164	0	434	1.742	2.152	21.114	1.489	724	5.39	108.9	9.7	23.8	1067	1153	282	16.52	11.68	0.954	2686	2104	132.4	0	1	1	14
47466	5	2	47	1	3	3	1.73	23522.519934	23245.613923	2	65	2			2						63.2	154.2	26.58	0	12784.364822	0	1072	1.374	2.37	32.599	2.657	400	6.28	21.6	2.1	38.7	461	836	160	11.57	8.16	1.119	4106	1527	100.8	105	1	1	14
47472	5	1	31	4	4	5	2.94	22065.460784	25195.292901	1	68	2			2						119.6	174.4	39.32	0	37592.597064	0	165	0.505	0.864	14.624	0.785	163	3.96	172.6	0.7	20.6	713	650	117	8.1	8.89	0.574	1273	1100	62.6	30	0	1	14
47475	5	2	44	3	5	1	3.87	82023.230723	85297.903679	1	63	2			2						65.8	159	26.03	0	150811.24946	0	951	1.774	2.415	25.82	1.977	968	8.25	37.7	6.2	46.8	854	1094	206	19.88	18.97	0.834	2405	1597	72.8	65	1	1	14
47481	5	2	44	2	2	3	0.57	29322.506063	29362.820837	2	59	2			1	26	2				45.2	169.3	15.77	0	54959.601188	0	0	0	0.012	0.004	0	4	0	0	0	0	12	1	4	0.02	0.02	0.017	5	29	0	14	1	1
47493	5	1	43	3	3	1	1.01	21907.081633	21902.915063	1	59	2			1	19	3	22	4	21	94.5	178.5	29.66	0	14799.35167	0	161	0.956	1.431	28.013	2.282	252	1.97	35.2	3.3	39.4	820	903	246	7.71	7.49	1.223	2376	2141	99.2	89	1	2
47497	5	2	49	3	4	3	1.22	78063.313112	80288.246987	1	65	2			2						68.8	168.8	24.15	0	130067.47576	2.84	2593	0.973	3.312	31.371	1.848	238	5.88	62.8	11.6	153.3	1309	1660	560	13.61	10.23	1.381	2776	3030	97.8	765	1	2
47498	5	2	46	3	3	1	4.97	79169.180089	79538.221146	1	64	2			1	18	3	20	4	26	66.4	161.5	25.46	0	148874.96462	0	280	1.198	1.225	17.819	0.992	441	3.45	11.4	1.2	134	462	1119	239	11.62	8.24	1.041	5275	1600	121.3	4	0	1	14
47502	5	1	28	3	3	5	0	41423.490404	41211.534696	2	63	2			1	15	1				66.3	175.3	21.57	0	23613.23368	0	735	0.803	2.366	22.521	1.96	221	5.33	23.7	8.8	187.8	1143	1573	265	9.18	11.76	1.207	6516	2768	109.7	6	0	2
47508	5	1	26	3	4	5	5	81984.24992	85167.237506	2	68	2			1	0	3	1	4	25	84.9	185.5	24.67	0	82038.685134	0	403	1.447	1.757	18.236	1.391	383	3.19	133.5	2.5	18.7	933	1207	261	9.59	9.15	1.13	3792	2297	98.4	2	1	1	14
47512	5	1	52	3	5	1	1.16	21955.532388	24035.182738	1	63	2			1	16	3	24	4	28	85.5	180.3	26.3	0	14263.612042	0	555	1.792	2.101	35.149	2.032	450	1.51	37.4	0.8	72.6	877	2070	429	17.35	14.9	1.623	5444	2735	121.6	30	1	1	14
47513	5	2	50	1	2	6	1.13	12227.157573	14444.298792	1	69	2			2						70	152.5	30.1	0	31801.003694	0	276	0.705	1.284	10.838	1.509	117	3.91	111.8	3.7	36.2	1300	1655	409	10.32	11.32	1.285	1941	2125	60.8	43	1	2
47519	5	1	49	3	3	5	3.29	116710.08033	118595.31198	1	69	2			2						46.5	158.1	18.6	0	70380.056539	0.25	382	1.471	2.191	27.425	2.516	663	4.78	43.8	2.8	43.2	796	1027	291	18.58	8.21	1.266	3444	3068	92.3	357	1	1	14
47528	5	2	40	4	5	3	2.5	23833.861391	25371.590684	1	74	2			1	19	2				70.1	170	24.26	0	50836.603899	3.38	163	1.049	1.087	12.029	1.031	257	2.34	44.5	0.3	41.1	385	704	165	8.6	7.43	0.864	2874	1823	38.5	1	1	1	14
47534	5	1	51	3	4	1	5	116687.22383	116900.57829	2	60	2			1	15	3	20	4	31	96.1	177	30.67	0	78987.329476	0	213	0.381	1.263	5.993	0.538	185	0.52	32.5	0.3	27	372	561	185	4.08	4.11	0.678	2357	1240	12.3	230	1	1	14
47535	5	2	30	1	2	1	1.09	21342.827184	21111.962738	2	70	2			1	20	1				48.5	152.3	20.91	0	12008.764654	0	278	1.445	1.995	17.53	0.407	622	2.68	0	0.2	49.4	767	1010	146	10.46	6.53	0.561	2667	1286	124	510	1	1
47536	5	2	28	2	4	1	5	24417.572691	24660.579818	1	71	2			2						57	163.9	21.22	0	23786.577128	0	254	1.404	1.186	22.19	1.886	565	2.44	70.4	1.3	77	614	1479	338	14.39	13.25	1.387	5134	2778	121.4	35	1	1	14
47537	5	1	54	1	5	1	5	18404.433265	19737.781807	2	65	2			1	19	3	20	4	34	105.4	171.3	35.92	0	43455.29549	0	155	1.004	1.047	16.98	1.006	289	2.23	25.5	1.4	103.5	553	1217	337	17.18	15.87	2.009	3349	2565	74.7	113	1	1	14
47538	5	2	28	3	4	1	1.6	98671.7689	102153.72485	2	63	2			1	19	2				60.3	169.1	21.09	0	198749.33654	0	657	1.99	2.393	23.244	0.89	798	4.91	22	5.9	40.7	1461	1302	231	18.46	10.39	1.143	5412	1699	139.7	1	1	1	14
47541	5	1	31	3	2	1	0.02	20107.39039	21119.897392	1	67	2			1	17	1				59.3	175	19.36	0	12453.405854	0	86	0.584	2.511	20.251	1.023	167	0.99	5.4	0.3	12.8	289	584	200	2.95	3.16	0.285	888	1998	35	947	1	2
47543	5	2	22	1	3	1	0.73	21354.813611	21567.339728	1	72	2			2						63	155	26.22	0	20802.965448	0	627	3.514	4.374	34.676	3.501	1331	13.59	137.5	10.7	64.1	2198	2745	674	77.75	22.82	2.094	4091	4664	128.9	12	1	1
47544	5	1	27	1	3	6	0.73	34633.994166	36982.505581	1	66	2			1	14	3	2	4	25	73	183.5	21.68	0	75998.38979	0	557	1.811	2.085	23.092	1.961	575	5.54	218.1	2.2	73.4	1733	1917	352	20.3	18.78	1.599	6860	3378	125	118	0	2
47550	5	2	36	1	1	6		14632.455792	14474.177145	1	65	2			2						80.9	159	32	0	7686.6650541	0	160	0.433	0.599	4.443	0.48	68	2.34	37.1	1.6	12.1	333	650	88	5.92	5.23	0.672	3127	838	108	0	0	2
47553	5	2	49	2	1	1	4.48	14746.851705	14573.252452	1	60	2			2						70.1	155.7	28.92	0	8014.8356848	0	210	0.973	1.28	8.419	0.6	364	0.28	33.3	0.4	156.9	243	487	217	7.17	4.65	1.181	750	1494	117.1	303	1	1	14
47558	5	1	39	3	4	5	5	55681.860184	58085.88526	2	69	2			2						126.5	179.2	39.39	0	34250.502742	0	724	1.501	2.187	29.698	1.497	356	19.36	35.2	3.8	57.6	731	1829	255	15.27	10.65	1.321	5489	2831	102.4	447	1	1	14
47563	5	1	52	3	3	1	3.07	99960.091805	102075.16353	2	62	2			2						88.9	174.3	29.26	0	68970.099988	8.35	726	1.307	2.437	44.266	4.614	412	6.67	123.1	3.1	54.2	1665	2039	364	10.65	12.46	1.664	3742	3163	101.2	213	1	1	14
47571	5	1	38	4	3	5	0.71	23355.017694	26667.764488	1	59	2			2						114.1	173.2	38.04	0	13921.535071	0	817	1.15	1.631	41.789	4.056	479	5.25	104.9	0.6	142.6	385	1669	504	13.7	14.35	1.366	3782	4658	103	1	1	1
47574	5	2	51	4	1	1		22428.724303	22837.22915	1	59	2			2						57.8	164.4	21.39	0	47209.38687	0	149	0.389	0.62	15.73	0.95	89	0.65	70.9	0	30.2	175	459	100	5.08	5.29	0.462	1710	1057	44.8	0	0	1
47575	5	1	24	4	2	5	0.4	25677.543865	26338.046289	1	59	2			1	16	1				65	169.4	22.65	0	13749.410277	0	437	2.595	2.809	75.707	4.754	742	4.76	38.5	2.3	174.9	677	2886	665	30.5	26.61	2.164	13453	4091	235.9	42	1	2
47577	5	1	24	4	2	5	4.29	28903.097021	31761.29104	2	67	2			2						125.2	173.6	41.54	0	58134.204808	0	556	2.956	2.684	24.635	2.003	718	6.69	101.4	8.2	12.8	1083	1104	276	15.4	12.4	1.091	2042	2226	164.6	99	0	2
47578	5	1	55	3	5	5	2.64	66464.947943	67674.924905	2	69	2			2						86.3	177.9	27.27	0	109633.81298	0	696	1.728	3.417	22.089	1.693	672	3.75	16.8	0.4	72.4	1671	1845	357	15.29	10.49	0.951	5026	3346	139.4	0	0	1	14
47580	5	2	48	4	2	3	0.51	25443.307683	27807.439969	1	73	2			1	13	1				84.4	165.8	30.7	0	23530.727391	3.21	2062	4.291	5.184	57.268	5.641	1569	16.23	212.1	6.3	284.4	1761	3306	529	42.79	28.77	2.622	9866	5770	243.8	0	1	1
47593	5	1	27	3	3	1	0.43	62660.734539	62340.112105	1	60	2			1	16	2				72	186.3	20.74	0	36759.019357	0	477	3.158	2.886	43.108	2.001	1161	2.86	29.1	1.4	184.5	686	1318	450	29.54	15.44	2.676	4722	4015	190.8	523	1	2
47596	5	2	23	1	2	1	1.16	15101.283018	15251.573116	1	70	2			2						78.1	156.3	31.97	0	31013.6107	0	266	1.408	1.461	21.665	1.785	474	3.59	172.3	5.5	38.4	1822	1237	220	11.84	11.28	0.961	3044	2120	121	15	1	1
47598	5	1	22	1	1	5	1.45	24830.709279	25170.21361	1	72	2			1	22	2				78.1	158.6	31.05	0	13366.90849	0	333	0.555	1.317	15.999	1.123	144	2.73	62.5	6.1	12.6	783	832	124	5.04	4.08	0.408	1156	1492	76.6	73	1	2
47600	5	1	38	1	5	1	1.47	36551.605358	38215.650102	1	71	2			1	19	3	17	4	999	126.9	181.1	38.69	0	20294.82569	0	1635	3.015	4.038	28.176	2.187	1222	7.77	77.4	13.6	219.6	2053	2881	469	30.71	20.95	2.023	7396	5059	203.8	457	1	1
47603	5	1	52	1	2	6		10385.546257	10689.521582	2	74	2			1	12	1				75.8	171.5	25.77	1	5878.9044732	0	325	3.722	3.92	27.758	3.46	838	6.53	447.9	5.5	39.7	1495	1803	663	23.81	21.04	2.486	4276	6569	154	0	1	1	14
47607	5	1	51	2	4	1	1.42	24442.307296	24486.998351	2	60	2			1	18	1				83.8	169	29.34	0	39669.094594	0	1177	4.199	5.713	31.503	2.251	1621	14.81	146.5	20.7	34.5	2974	3077	469	28.42	24.34	2.94	5093	5113	231.5	524	0	2
47615	5	1	34	4	1	6	0.18	19471.021132	21038.897213	2	62	2			1	25	1				67.1	176	21.66	0	10983.063299	0	216	1.983	2.456	25.923	1.999	626	9.69	599.9	3.1	66	1031	1669	283	24.71	18.65	2.299	6728	2961	161.2	26	1	2
47619	5	2	37	1	3	1	1.04	16052.324366	16101.815826	1	62	2			2						59.9	153.2	25.52	0	8551.0398123	0	448	1.163	1.383	19.079	2.101	447	1.61	110.6	0.7	96.9	994	1502	366	11.56	11.01	1.368	3099	2723	80.8	3	0	2
47623	5	1	55	4	4	3	5	15735.364172	15498.521926	1	70	2			2						81.6	178	25.75	0	8411.9679209	0	492	1.754	2.002	15.325	1.906	341	1.55	138.3	2.3	257	729	1005	300	13.63	6.56	2.433	2639	3485	55.6	10	0	2
47632	5	2	21	3	4	5	2.94	81656.516088	87318.155581	1	73	2			2						58.8	170.3	20.27	0	50031.235853	0	597	1.538	3.222	19.6	1.983	935	5.67	161.8	7.4	19.6	1351	1242	454	24.84	15.18	1.753	1819	2781	43	0	1	1	14
47637	5	1	40	1	4	1	4.25	23121.226501	23842.426881	2	70	2			1	18	3	20	4	20	119.9	174.2	39.51	0	44881.671269	0	498	2.642	2.695	31.627	1.685	694	3.58	53.5	1.4	68.1	1205	1728	310	18.7	13.82	1.263	5844	3248	142.4	391	0	1	14
47649	5	1	33	2	3	1	0.7	36551.605358	38215.650102	1	71	2			2						102.1	172.4	34.35	0	21737.569068	0	151	0.724	0.975	15.104	1.286	252	3.59	12.1	1	54.3	428	797	187	7.28	6.85	0.753	1887	1665	83.6	51	0	2
47652	5	1	38	3	2	1	0.87	23077.546253	23260.828945	1	61	1	36	1	1	18	2				73.3	168.7	25.76	0	13327.904275	0	673	2.234	2.35	28.029	1.574	903	6.56	11.1	3.7	48.8	1418	1606	265	20.32	17.97	0.853	3796	1372	129.6	317	0	1
47653	5	1	23	1	3	3		27831.674128	30488.397361	2	71	2			1	18	3	5	3		100.6	179.8	31.12	0	62653.113149	0	1554	4.071	21.033	203.658	19.255	796	64.67	26.4	28.3	91.8	3807	4924	960	29.63	45.1	3.597	11238	8695	332.3	1927	1	2
47654	5	2	37	4	3	1		24901.217858	25328.189563	2	64	2			1	21	1				97.5	164.9	35.86	0	15669.900891	0	453	1.283	1.848	27.885	2.138	454	2.95	393.1	0.7	91.6	1555	1572	336	14.77	12.73	1.372	4194	3240	136.8	34	1	1	14
47660	5	1	22	3	3	5	3.37	80731.926887	80318.837779	2	62	2			1	18	2				88	182.2	26.51	0	156267.58342	0	309	3.383	2.106	49.88	1.959	1688	2.39	48.2	2.6	84.3	362	1345	290	34.43	9.99	1.674	10342	2150	127.1	57	1	2
47666	5	1	24	4	5	1	0	24328.219454	26784.8367	1	73	2			2						77.5	178.9	24.21	0	16571.091093	2.55	2350	2.382	2.603	32.007	2.305	829	5.98	193.8	3.2	224.4	1348	2089	311	30.4	16.62	2.486	5360	2273	134	0	1	2
47675	5	2	24	1	3	6	1.13	17782.20875	17959.179799	2	67	2			2						68.9	163.7	25.71	0	36905.794381	0	521	2.027	2.571	23.435	2.003	617	7.78	17.8	9.1	54	1247	1609	284	20.99	11.39	1.101	3124	2482	116.2	58	0	2
47685	5	1	53	1	1	1	1.24	14581.430922	15278.074597	1	66	2			1	20	1				80.1	169.9	27.75	0	8487.2682917	0	340	1.389	2.195	16.243	0.831	409	2.69	11.5	2.3	23.9	561	962	190	13.72	8.37	0.866	3991	1978	85.5	475	0	2
47694	5	1	49	4	2	4	1.69	22803.829387	22460.595503	1	68	2			1	17	1							0	45003.894756	0	176	2.032	1.3	18.95	1.097	470	2.13	47	1.7	77.8	589	892	205	11.9	8.46	1.241	2920	1795	125.3	0	1	1
47698	5	1	55	2	5	5		9419.043905	10362.969733	2	69	2			1	19	1				76.8	166.1	27.84	0	5756.8317176	0	604	0.949	1.119	15.148	1.09	315	2.07	159.8	1.3	131.6	636	839	267	13.07	15.43	1.293	3312	2055	95.2	108	1	1	14
47702	5	2	29	3	4	1	0.74	59673.885393	60703.314387	2	59	2			1	16	3	3	4	26	92.4	155.4	38.26	0	34781.561967	0	402	1.375	1.408	16.996	1.399	329	2.79	10.7	0.1	31	536	839	178	12.89	5.02	0.939	2891	1538	53.4	247	1	2
47704	5	2	36	3	3	1	5	78221.200331	78252.726166	1	63	2			2						86.7	164.4	32.08	0	125060.83836	0	123	1.25	0.916	37.278	2.534	323	1.44	45.4	1.8	57.7	428	1542	283	13.9	7.46	1.361	4739	2718	82.1	82	0	1	14
47708	5	2	35	1	1	1	1.3	14632.455792	14474.177145	1	65	2			2						70.8	153.3	30.13	0	7686.6650541	0	334	2.228	2.074	16.815	1.205	749	3.9	61	7.3	34.1	1057	1272	263	15.76	8.44	1.249	3520	2646	124.8	160	1	2
47711	5	2	29	3	5	3	5	107289.52435	114728.42374	1	69	2			2						93.5	161.2	35.98	0	65736.670559	0	637	1.656	2.3	22.73	2.606	726	5.47	63.1	6.4	211.6	923	1172	306	18.28	9.6	1.294	4451	2816	56.5	0	1	1	14
47712	5	1	43	1	1	1	0.67	19683.938361	20039.732294	2	66	2			1	16	2				66.8	161.8	25.52	1	42727.834115	0	210	0.723	0.851	12.327	0.792	332	0.41	54.2	0.1	105.9	211	394	120	7.6	3.81	0.589	3783	1200	29.2	104	1	2
47716	5	1	48	3	5	1	5	90414.494842	98779.211784	1	63	2			2						76.1	172	25.72	0	160022.95749	0	744	1.217	2.155	10.756	0.923	294	2.83	195.7	1.7	66.1	1160	1269	236	9.4	7.85	1.215	2320	2592	79.6	183	1	1	14
47717	5	2	21	1	4	6	0	25876.282389	26133.806801	1	66	2			2						113.9	171.9	38.55	0	53142.302375	0	913	1.429	1.125	22.764	1.223	554	2.83	138.9	1	121.5	397	849	207	13.56	10.97	1.034	4405	1564	107.6	85	1	1	14
47724	5	2	42	1	1	5	0.92	18215.609914	21518.63266	1	69	2			2						87.4	158.4	34.83	0	11954.019958	0	622	0.602	1.834	15.622	0.898	167	2.43	61.4	7.6	76.9	1163	868	297	5.11	5.32	1.03	1854	1839	52.4	309	0	1	14
47727	5	2	42	3	5	1	5	88636.926255	88003.04195	2	67	2			1	20	3	4	4	38	65	167	23.31	0	52225.159365	0	388	1.285	2.663	54.638	3.908	382	3.23	21.2	4.4	88.7	1897	3724	659	15.54	14.46	2.608	7784	5129	155.3	207	1	1	14
47732	5	1	37	3	3	6	1.44	23773.520941	25020.679519	1	59	2			1	12	1				78.4	181.6	23.77	0	14336.256989	0	481	1.977	1.685	18.886	1.147	942	6.5	10.4	0.2	79.7	2070	2215	228	9.89	14.4	1.125	5386	2208	218.1	87	0	1	14
47736	5	2	36	4	3	1	0.97	18941.470404	18852.066933	2	70	2			1	25	1				94.1	167.3	33.62	0	17256.864031	0	960	1.66	1.748	23.416	1.931	556	3.01	123.3	0.2	279.9	1184	1004	225	17.09	4.35	0.999	3251	1691	77.3	0	1	1	14
47741	5	1	51	3	5	1	2.49	76861.666062	77918.373013	1	64	2			2						96.5	174.2	31.8	0	46240.440761	0	805	1.328	3.057	35.021	2.36	464	10.12	49.9	5.5	344.1	1020	1399	405	17.43	20.05	1.923	4903	3914	126.7	640	1	1	14
47743	5	2	31	2	4	1	1.36	24525.233986	24259.945581	1	71	2			2						85.3	161.3	32.79	0	61487.476773	0	1217	1.607	2.294	22.63	2.707	567	5.17	358.8	5.3	33.1	1179	1172	311	21.8	7.87	1.163	1713	2623	61.2	1	1	1	14
47744	5	1	26	2	3	5	4.19	40970.670311	41530.852456	1	72	2			2						71.2	171	24.35	0	40058.945589	0	256	1.109	1.138	8.619	1.532	419	0.26	602.2	0	10.9	354	572	231	5.66	3.88	1.05	1616	3574	13.3	0	1	1	14
47749	5	2	31	4	2	6	0.36	24901.217858	25328.189563	2	64	2			1	23	1				78	157.4	31.48	0	13222.228637	0	203	0.734	0.672	19.53	1.356	139	1.54	48.9	1.2	26.7	222	568	148	8.04	4.54	0.755	2108	1257	58.7	17	1	1	14
47751	5	1	34	4	4	5	2.79	22653.133081	25915.500356	2	71	2			2						80.2	174.7	26.28	0	59229.969816	0	672	1.382	10.137	87.022	8.143	428	21.25	121.7	1.4	45.8	590	1141	347	15.33	12.88	1.258	3526	2695	116.1	373	0	1	14
47759	5	1	54	1	3	1	2.42	10622.508056	11392.078377	1	65	2			1	18	3	10	4	44	87.6	169.9	30.35	0	6328.5216322	0	244	1.244	1.72	13.708	1.211	280	2.55	35.3	2.5	33.8	345	1057	201	8.83	6.82	0.711	2230	1747	82.2	342	1	2
47762	5	1	32	4	5	6	1.83	19669.852005	22459.883681	2	68	2			2						94.3	193.9	25.08	0	11724.869496	0	872	4.355	4.45	46.741	1.706	1569	5.35	74.5	0.8	140.1	2764	3013	581	34.72	21.16	2.152	9128	3889	364.6	172	1	1	14
47764	5	1	22	1	3	5	2.35	23728.628694	24323.073021	1	64	2			1	12	3	3	4	19	57.6	158.2	23.01	0	13835.286809	0	310	4.408	2.481	38.181	5.011	253	12.23	16.2	9.1	111.5	622	2025	382	16.58	25.53	1.529	9850	4069	159.8	102	0	2
47772	5	1	25	1	2	5		24677.025441	25289.461963	2	64	2			1	18	3	3	3		74.6	166.3	26.97	0	24393.17088	0	56	1.152	0.869	30.228	2.581	144	2.38	33.3	1.5	14.6	160	885	204	7.94	6.87	1.003	3130	2323	42.6	0	0	2
47773	5	1	34	4	3	5		19134.368448	20436.207918	1	59	2			1	13	1				96	173.6	31.85	0	10668.437746	0	437	4.061	2.926	49.832	3	1419	4.91	16.8	4.3	120.5	900	2863	480	30.92	22.66	4.13	7844	3449	334.8	218	0	2
47774	5	1	34	4	3	6	3.85	23355.017694	26667.764488	2	67	2			2						79.5	177.9	25.12	0	13921.535071	0	1703	3.501	5.111	40.736	3.303	1250	14.64	72	13.2	67.8	2403	3147	415	32	26.18	2.665	6537	3844	148.6	240	0	2
47775	5	1	26	3	1	5	0.86	45385.213086	49549.170851	2	59	2			1	17	1				86.5	168	30.65	0	28390.5018	0	214	0.26	0.402	3.683	0.285	194	0.92	23	0.3	42.6	274	373	91	5.44	3.04	0.394	2092	815	32.6	361	1	2
47779	5	2	44	1	2	1	3.07	22403.09996	22139.37171	2	70	2			1	20	3	5	4	39	68.4	153.4	29.07	0	12175.966004	0	622	0.44	0.398	5.999	0.722	209	0.47	45.9	0	38.5	310	484	157	4.03	2.79	0.562	1344	1447	22.9	102	0	1
47783	5	1	23	3	3	6	4.52	99184.938747	98677.429272	2	62	2			1	18	1				98.4	177.5	31.23	0	157702.90234	0	616	3.047	3.113	54.969	2.859	1036	4.07	94.5	1.7	211.2	706	1782	410	29.05	17.11	2.216	9215	3766	193.3	261	1	1	14
47785	5	1	28	3	5	1	5	132742.64529	137896.29605	2	65	2			1	20	2				87.3	191.1	23.91	0	81310.931994	0	1652	3.189	3.989	66.391	4.012	856	7.53	194.2	9.5	406.1	2306	3520	594	27.6	27.37	3.158	8537	4760	256.4	0	1	1	14
47786	5	1	51	3	5	1	5	66478.663049	68928.201762	1	70	2			1	0	3	20	4	30	115.6	184.6	33.92	0	129015.75433	0	224	1.459	1.659	22.881	1.656	586	4	147.7	2.5	113	625	1146	435	13.87	13.02	2.335	4575	2701	186.7	226	0	1	14
47789	5	1	51	1	1	1	0.78	10791.367748	11084.312447	1	59	2			2						64.6	166.4	23.33	0	6157.5516581	0	411	2.548	2.922	36.441	3.444	648	11.56	161.6	7.3	50.2	1506	2349	433	23.29	21.95	1.864	3808	4013	200.9	49	0	2
47799	5	1	37	3	3	6		20542.04562	22625.039737	2	64	2			2						88.9	179.1	27.71	0	13340.917197	0	308	0.722	1.445	25.149	0.863	164	5.81	52.3	0.5	39	266	926	176	8.21	13.16	0.994	2183	2755	85.7	142	1	2
47800	5	1	20	1	2	5	2.14	31017.256659	33908.430575	2	66	2			2						88.9	180.2	27.38	0	18007.431147	0	944	2.777	3.501	29.241	1.824	1023	8.9	134.2	6.7	98.1	2513	2666	357	21.59	18.86	1.803	7111	3189	275.9	0	0	2
47802	5	2	40	1	4	1	3.68	11145.952441	11312.276612	2	66	1	39	1	2						87.1	163.4	32.62	0	6284.190196	0	394	1.258	1.577	9.229	0.389	448	1.81	2.5	2.9	22.3	751	731	113	6.93	4.22	0.517	1474	756	92.3	104	0	1	14
47803	5	2	35	1	3	1	1.45	17102.325074	17374.306361	1	65	2			2						114.5	155.3	47.47	0	9226.8093866	0	57	0.753	0.78	14.384	0.646	261	3.91	7.3	0.9	42.4	241	438	90	10.13	9.29	0.449	1297	802	74.1	3	0	2
47807	5	2	31	1	2	3	1.01	18007.391978	17812.606791	2	72	2			2						63.4	152.6	27.23	0	9459.5734715	0	6	5.075	5.414	34.705	1.941	237	0.68	6.9	7	2.4	1376	915	138	33.34	4.24	1.487	2847	826	44.3	16	0	2
47812	5	2	20	1	2	5		15101.283018	15251.573116	1	70	2			1	18	2				71.5	156.3	29.27	0	31013.6107	0	108	0.733	0.74	10.436	1.025	309	0.9	123	0.5	22.9	648	807	225	7.8	4.98	0.898	2110	1394	42	3	0	2
47820	5	1	37	1	3	1	0.92	26202.84809	28491.781085	2	68	2			2									0	15130.862073	0	890	1.437	1.997	33.68	2.522	741	10.19	137.8	17.8	190.5	639	1681	565	16.29	11.18	2.533	1168	4264	206.3	0	1	2
47823	5	2	43	1	3	4	1.22	14749.894732	14576.259657	1	70	2			2						66.8	153	28.54	0	8016.489554	0	901	1.23	2.469	18.516	1.474	284	5.4	63.1	8.9	26.5	1412	1625	439	7.79	11.04	1.645	1446	2959	138.1	172	0	2
47826	5	1	36	3	2	1	0.87	16397.438775	16527.667816	1	60	2			2						77.9	180.5	23.91	0	9745.5849958	0	855	0.994	2.948	16.496	2.317	326	6.59	42.6	7.2	51.7	1071	1824	302	12.96	11.2	1.445	2996	2944	158.8	95	1	1	14
47831	5	1	52	2	4	1		7154.604466	7377.771843	2	70	2			2						71.4	158.6	28.39	0	16243.124918	0	30	0.474	0.588	8.182	0.68	192	0.2	22.7	0.1	14.6	164	354	102	4.74	4.04	0.491	1138	1106	28	171	1	1	14
47832	5	2	42	4	3	1	2.98	25849.622132	25741.642158	2	72	2			2						64.1	164.2	23.77	0	13971.517355	0	1163	2.503	4.106	30.707	3.315	805	6.23	231	6.8	90.9	3994	5102	652	28.83	36.95	2.555	11468	5299	187.1	7	1	1	14
47835	5	1	31	3	5	1	5	73223.970742	76423.006252	1	61	2			2						92.3	180.4	28.36	0	45063.036803	0	362	2.215	3.481	48.186	4.546	626	14.15	87.2	3.1	62.8	888	2409	417	27.77	30.78	1.536	5138	4704	185.3	402	0	1	14
47837	5	2	50	2	1	6	0	12873.994128	12722.442067	1	68	2			2						138.1	165.9	50.18	0	27126.230341	0	244	2.398	2.145	61.066	3.007	748	2.04	41.2	2.9	53.7	1328	2838	713	24.36	17.82	2.297	5016	3943	180.9	350	1	2
47838	5	2	27	3	3	6	5	108800.74163	109735.27358	2	61	2			2						67.4	162.4	25.56	0	62875.71373	0	302	2.483	3.432	29.508	1.49	1074	1.45	225.5	1.4	60	763	1237	403	21.73	8.66	1.718	4134	3648	165.7	612	0	1	14
47842	5	2	37	4	4	1	3.39	27355.952096	27226.83239	1	68	2			2						57.8	167.8	20.53	0	48764.476234	0	735	1.772	2.343	25.187	2.304	548	5.13	98.8	5.8	171.2	1359	1490	308	18.17	9.63	1.242	5248	3084	101.9	1	1	1	14
47843	5	1	32	3	2	3	5	74968.202812	75563.602941	2	60	2			1	17	1				103.6	177.5	32.88	0	72787.832631	0	65	0.856	1.119	24.828	1.494	310	8.14	4.5	0.6	17.4	503	1021	183	14.97	21.05	0.76	3070	1575	96.8	499	0	1	14
47849	5	2	25	4	3	5		24563.325546	24427.816467	2	73	2			2						80.4	169.4	28.02	0	15112.863163	0	509	0.907	1.967	14.793	1.882	238	4.44	149.9	3.7	65.4	1257	1682	365	12.39	14.63	1.268	3433	3697	68.1	93	1	2
47850	5	2	49	3	3	1	1.23	74400.220076	75823.550281	2	63	2			1	18	1				68.2	157.1	27.63	0	44997.274064	0	381	0.855	1.588	10.622	0.708	250	4.76	12.9	0.5	41.3	664	1148	194	10.28	10.72	0.826	2148	1826	85.2	348	1	2
47858	5	2	28	2	5	1	5	64268.386662	66280.824649	2	69	2			2						48.3	152.4	20.8	0	39082.671397	0	1823	1.193	1.696	18.998	1.625	523	3.13	101.5	1.4	919.1	697	1020	323	15.18	13.39	1.252	3129	2647	118	4	1	1	14
47860	5	1	52	3	3	5	1.75	21569.883877	22364.669198	1	73	2			1	9	1				63.4	170.5	21.81	0	13272.250449	0	3651	8.682	10.143	117.106	4.559	2016	27.29	62.7	39.5	399.1	3708	5996	1307	64.05	45.34	4.996	14175	11724	719.6	1141	1	2
47862	5	1	21	3	3	5	2.57	93558.722962	96381.052987	1	61	2			1	12	3	4	4	17	92.3	178.2	29.07	0	56831.354207	0	121	1.048	1.395	87.962	6.965	507	28.51	19	1	69.2	585	1960	360	9.48	6.59	1.117	5911	3897	115.4	0	1	1	14
47865	5	2	41	3	2	1	3.77	104634.42688	107616.68156	2	66	2			2						78	160.9	30.13	0	99595.934302	0	266	0.433	1.655	11.134	0.605	100	1.02	9.6	1.1	11.6	228	410	136	3.04	2.92	0.482	315	1553	41	614	0	1	14
47867	5	2	21	3	1	1	1.14	60383.090904	60901.74479	2	60	2			1	13	3	10	3		55.5	159.7	21.76	0	118489.86797	0	232	0.568	1.215	13.593	0.636	241	3.14	14	3.8	23.7	695	1070	217	12.91	10.93	1.213	2534	2113	64.5	280	0	1	14
47870	5	2	25	4	2	5	0.93	32365.70935	32187.156676	1	72	2			2						65.2	157.1	26.42	0	19913.367824	0	640	1.492	2.118	19.784	1.138	341	6.03	77.7	4.9	67.3	1097	1313	195	11.34	12.05	0.788	4199	2099	126.3	0	1	1	14
47871	5	1	29	4	2	6	2.35	25188.868239	25268.644424	1	72	2			2						65.6	167.8	23.3	0	13191.143926	0	153	0.71	11.933	187.908	17.719	66	35.97	0.8	0.3	62.2	352	480	119	4.6	4.76	0.301	3280	667	61.2	599	0	1
47877	5	1	55	2	4	4	0.82	18328.871702	18662.544008	1	70	2			2						74.9	172.9	25.05	0	11075.234598	0	115	1.436	1.696	37.672	2.954	606	1.1	42.8	0.5	50.3	478	896	281	11.75	8.14	1.12	3704	2735	121.3	284	1	1
47880	5	1	50	4	2	5		20422.84537	20557.391626	2	64	2			2						53.8	169.4	18.75	0	17395.717792	0	87	2.127	1.441	25.711	2.033	255	3.61	232.4	1.9	24.2	406	1059	209	10.45	11.4	0.923	3822	2576	106.4	0	1	2
47881	5	1	44	3	3	1	3.79	101958.50178	105554.34661	1	61	2			2						98.2	190.7	27	0	97687.306633	0	2263	2.493	4.778	37.97	3.027	672	7.25	91.8	13.9	312.7	1818	2083	371	21.77	14.33	1.597	6542	4241	159.8	90	1	1	14
47885	5	1	50	3	3	6	1.67	22698.381396	22739.883804	1	60	2			1	25	1				72.3	165	26.56	0	36718.799444	11.25	1156	2.974	3.923	34.21	3.115	982	9.5	341.9	1	281.5	1842	2203	596	25.91	21.53	2.778	7659	5620	201.9	749	1	2
47890	5	1	33	2	5	1	5	64391.843756	64903.246065	1	64	2			2						78.8	169.4	27.46	0	38270.378378	0	414	2.678	2.265	27.078	1.134	914	5.13	142.5	2.1	133	1556	1940	415	20.59	15.71	2.276	4090	2120	257.9	107	1	1	14
47892	5	2	38	1	5	3	2.56	16720.814635	16982.084579	2	74	2			1	0	2				67.7	157	27.47	0	16380.217643	0	672	0.51	1.423	11.415	0.956	79	3.06	53	4.6	25.9	861	834	207	5.01	4.39	0.78	963	1810	69.4	102	1	1	14
47894	5	1	43	3	5	1	0.81	68286.466636	68273.479038	1	60	2			1	15	3	16	4	27	84	174.5	27.59	0	127790.28284	0	616	1.924	3.298	46.262	2.311	647	3.68	95.9	2.4	116.8	1336	2045	841	17.21	16.1	2.636	5206	3940	218.8	1118	1	2
47895	5	2	26	2	5	5	1.37	47920.603759	48332.21249	1	62	2			2						62.2	165.9	22.6	0	94034.70289	0	451	1.873	1.782	27.462	1.395	954	3.45	41.3	3.9	107.5	853	1191	339	19.93	11.23	1.438	6497	2517	134.6	161	1	2
47897	5	1	26	4	4	5	3.02	24515.260368	24592.903156	2	67	2			2						78.4	190.8	21.54	0	12838.382608	0	551	2.171	3.222	23.186	2.618	745	7.39	706.9	6	26.1	1193	1003	225	25.35	5.61	0.95	3596	1765	75.4	0	1	1	14
47899	5	2	39	1	4	1	2.66	19055.79006	18849.664396	2	71	2			2						54.8	157.7	22.04	0	38330.220034	0	163	1.565	1.312	14.498	1.586	383	3	204.8	7	26.6	1747	1200	339	11.33	10.17	1.268	2438	2905	85.5	73	1	1	14
47903	5	1	45	3	2	1	5	57669.447825	60205.091567	2	66	2			2						114.5	186.7	32.85	0	106445.81744	0	445	1.612	2.774	28.026	1.987	611	5.88	10.1	2.1	49.9	1059	1389	292	10.77	11.41	1.052	4056	2194	152.6	302	1	2
47910	5	2	52	3	2	1	4.75	104007.45003	110253.56396	2	63	2			1	14	1				61.8	162.4	23.43	0	74496.077863	0	339	1.148	1.956	18.985	1.055	412	6.76	9	1.3	39.3	934	1298	173	11.02	13.5	0.805	2713	2063	94.1	359	1	1	14
47919	5	1	22	4	3	5		24856.841011	25483.407601	2	64	2			2						65.3	173.4	21.72	0	23327.081406	0	1172	3.297	3.994	51.419	4.133	1934	12.19	137.6	5.7	63.5	1243	1529	322	35	33.35	1.254	6178	2629	127.5	6	1	2
47920	5	2	28	3	4	4	1.86	75391.843179	76039.413084	2	63	2			1	27	1				50.9	157.7	20.47	0	44836.850032	0	188	0.772	1.417	17.541	1.533	335	3.28	62.8	0.5	33	714	1016	309	9.6	9.48	0.948	1705	2065	59.7	139	1	1	14
47924	5	2	38	3	4	1	3.57	83118.56836	83152.068003	2	59	2			2						70	166.5	25.25	0	49030.846658	0	510	1.539	1.392	18.574	1.331	471	8.24	96.8	3.9	130.1	469	777	177	14.83	7.05	0.934	2156	1903	76.1	0	1	1	14
47926	5	2	40	1	1	1	1.74	13863.639093	16377.522267	2	73	2			2									0	9098.0329067	0	274	0.456	0.796	5.221	0.732	199	1.26	68	1.5	45.8	482	477	208	5.05	2.8	0.932	813	1380	48.9	8	1	2
47927	5	2	25	3	5	1	5	112193.42681	113950.78544	1	71	2			2						74.8	177.1	23.85	0	67191.395495	0	377	1.112	1.43	30.495	1.651	460	2.98	79.5	2	51.2	590	1202	276	12.25	12.74	1.335	4516	2403	101.2	10	1	1	14
47936	5	2	46	3	5	1	5	110717.75532	110696.98296	1	71	2			2						63.6	162.6	24.06	0	195718.17819	0	1338	1.226	2.542	26.595	3.04	278	4.15	49.1	3.5	32.4	751	1357	281	14.86	8.14	0.994	2730	2989	117.6	303	0	1	14
47938	5	1	40	3	1	4	0.86	32252.664246	35386.116525	2	59	1	25	1	1	8	1				77.7	171.8	26.33	0	32748.764277	0	204	1.15	1.353	20.388	1.11	376	5.95	11	1.8	33.7	450	1200	137	13.96	13.08	1.137	3160	1686	103.2	253	1	1
47943	5	2	46	3	4	3	3.63	30961.582027	31844.038458	2	67	2			1	18	3	1	4	45	56.6	162.1	21.54	0	59603.798408	0	422	1.146	1.876	16.318	0.683	400	2.57	3.6	2.4	35	557	1475	253	11.86	8.54	1.293	3841	2013	93.2	386	1	1	14
47949	5	2	49	3	4	1	3.41	38209.206626	37935.954636	2	60	2			2						99.7	163	37.52	0	25632.548544	0.7	626	1.523	2.149	18.262	1.478	541	4.56	36.6	4.5	185.9	623	895	196	15.3	8.4	0.782	1792	2079	65.4	229	1	1	14
47950	5	2	42	2	4	3		27235.087389	27292.681905	2	61	2			2						58.2	154.1	24.51	0	30006.000511	0	4785	1.528	1.811	16.854	2.286	337	4.55	130	3.5	176.2	811	1351	298	13.7	9.33	1.408	4204	3768	104.6	47	1	2
47951	5	1	25	1	3	1	3.65	20523.202168	22482.281876	1	70	2			1	22	3	6	3		110.1	177.7	34.87	0	12788.22037	0	337	1.576	3.079	25.629	1.433	491	6.62	17.6	1	34.6	771	1356	227	15.37	17.37	1.024	3006	2773	136.2	627	1	1	14
47954	5	1	38	1	4	1	1.18	25893.924489	26966.547544	1	59	2			2						82.9	166.2	30.01	0	14320.870648	0	931	1.542	2.791	15.562	3.188	253	5.97	233.8	35.1	26.4	1720	2838	560	10.69	11.48	1.244	2692	3796	229.7	64	1	2
47958	5	2	49	3	5	1	5	82023.230723	85297.903679	1	63	2			2						88	162.7	33.24	0	50619.802616	0	551	0.928	2.098	26.745	2.173	250	5.47	55.8	7.3	75.1	1063	1484	465	16.54	22.09	1.923	3446	4189	92.3	289	1	1	14
47964	5	2	20	4	3	5	3.3	32130.179881	31952.926558	2	67	2			2						84.5	160.6	32.76	0	58484.96443	0	273	0.764	0.868	15.385	0.988	300	1.73	371.5	0.8	31.7	737	609	142	9.13	6.53	0.818	3111	2151	53.9	0	0	2
47967	5	1	27	3	5	6	0.98	31669.029713	31506.985628	1	69	2			1	23	3	2	4	23	68.9	169.2	24.07	0	18052.756823	0	1081	2.926	2.655	39.552	3.106	874	2.44	140.8	2.2	66.3	1065	2203	505	19.49	15.98	2.091	5616	4564	153	251	1	2
47971	5	2	24	3	5	5	2.31	120278.62051	121311.74043	2	60	2			2						65.8	175.8	21.29	0	193876.28654	0	314	0.574	0.923	8.97	0.789	235	3.67	45.5	0.7	36.8	980	1064	207	8.1	10.91	1.024	2300	1204	66.7	220	0	1	14
47973	5	2	20	3	3	5		83430.809302	85148.613543	2	64	2			2						61.4	155.7	25.33	0	48788.13963	0	30	0.196	0.903	3.04	0.295	81	0.14	162.8	0	17.5	259	228	114	3.2	2.25	0.37	1056	442	17.9	0	0	2
47978	5	1	27	3	2	6	2.45	40861.461979	40652.382058	1	60	2			1	19	1				80.6	180.2	24.82	0	39159.048353	0	1850	1.721	3.014	39.432	5.553	333	23.65	218.9	7.5	71.7	866	1797	408	17.73	25.7	2.158	3281	5003	151.4	353	0	2
47987	5	1	45	2	1	1	3.98	28108.102245	28177.570454	2	61	2			2						87.7	162.6	33.17	0	15653.189722	0	343	0.915	1.815	48.821	4.25	299	8.65	47.2	3	70.2	428	1715	351	16.41	28.65	1.046	6642	3660	215.4	47	1	1	14
47988	5	1	38	2	4	5	1.36	23923.858409	24316.353467	1	62	2			1	14	3	3	4	35	93	172.4	31.29	0	23454.550602	0	567	1.775	1.828	21.563	2.127	754	5.27	127.6	4.9	32.5	1075	1122	304	18.13	13.11	1.131	2459	2204	76.4	4	0	1	14
47993	5	1	45	4	3	1		23724.189301	24222.177083	2	62	2			1	17	1				70.2	176.7	22.48	0	18305.572113	0	556	2.123	2.904	41.09	2.354	855	6.61	120.4	1.1	64.8	1328	1668	298	18.4	14.89	1.116	4665	2366	176	142	1	1	14
48003	5	2	36	3	5	1	5	75863.061661	75893.637085	2	63	2			2						57	169	19.96	0	124560.81396	0	1488	3.048	3.746	38.389	3.502	1190	10.18	26.5	11.3	37.7	1016	1069	230	16.26	12.01	1.065	2505	2003	86.7	6	1	1	14
48008	5	1	26	3	3	1	1.14	44000.864768	43775.721152	2	60	2			1	14	1				70	176.4	22.5	0	85169.635741	0	356	0.94	2.06	19.194	1.273	405	8.29	7.9	5.3	23.7	1237	1312	174	12.2	14.91	0.728	3665	1817	102.8	369	1	1	14
48009	5	2	52	3	2	3	0.88	23060.758337	22987.514039	1	67	1	46	1	1	20	1				60.1	159.9	23.51	0	13641.875979	0	409	1.163	2.685	12.571	1.47	363	4.96	9.2	3.7	2.2	466	372	100	11.66	2.25	0.156	673	1216	10.8	663	1	1
48011	5	2	53	3	4	4	4.29	117656.73501	122366.82565	2	66	2			1	16	3	1	4	52	59.1	165.6	21.55	0	198235.04345	11.25	613	1.32	1.241	37.798	2.551	486	11.57	111.9	22.5	109.1	931	1919	443	15.85	16.99	1.734	5371	3540	200.7	63	1	1	14
48012	5	2	27	3	1	5	0.9	45960.018779	46354.787281	1	67	2			1	18	1				85.8	164.8	31.59	0	26560.195642	0	98	0.769	0.471	10.815	0.547	223	0.32	0.4	0.6	18.7	244	598	111	4.62	3.36	0.456	2719	887	77.5	204	0	2
48013	5	2	26	4	4	5	1.43	26988.273006	27871.569718	1	63	2			2						117.4	167.9	41.65	0	49919.229665	0	345	0.762	1.094	7.955	0.816	334	3.11	115.7	4.1	19.9	851	534	205	7.19	4.04	0.748	1000	1081	22.6	45	1	1
48014	5	1	45	4	3	1	3.57	28456.589778	30702.717318	1	59	2			2						73.8	178.9	23.06	0	25980.718548	0	350	0.93	1.518	12.776	1.149	237	3.97	8.1	2	34.7	744	1350	144	10.63	12.43	0.716	3203	2053	75.9	92	0	1	14
48017	5	2	24	1	4	1	3.3	22822.967264	23672.741557	2	66	2			2						69.1	162.8	26.07	0	13465.369639	0	200	1.341	1.169	13.07	1.461	268	2.89	225.6	1.1	44.6	697	1002	274	8.65	10.17	1.142	2885	2297	80.2	17	0	1
48020	5	2	37	4	2	5	0.01	28954.697638	28818.031876	2	67	2			1	0	2				89.8	167.7	31.93	0	15044.052216	0	92	0.431	0.814	12.342	1.052	210	1.13	2.8	0.4	29.9	590	511	177	3.26	2.22	0.406	1452	757	31.1	0	1	1
48023	5	1	49	3	2	3	0.65	36767.071946	37469.381411	2	61	2			1	13	1				72.8	177.8	23.03	1	70132.984516	0	861	4.478	2.832	54.502	2.447	1018	8.16	5.6	6.6	61.9	1193	2025	348	25.09	13.93	1.366	8498	2891	234.2	16	1	2
48024	5	1	35	1	2	1	0.46	27181.004297	28371.914998	2	64	2			1	20	2				76.5	168.8	26.85	0	27366.377812	0	62	4.972	2.797	53.748	2.173	1251	1.83	75.1	2.8	35	416	1880	529	22.16	14.65	2.023	2900	3420	204.1	230	0	2
48048	5	1	48	2	1	6		23869.578891	23928.571735	2	61	2			1	12	1				109.4	176.9	34.96	0	26307.445278	0	444	1.952	1.88	32.328	2.098	543	5.13	77.9	3.6	52.4	422	1085	254	16.3	12.97	1.315	5959	2911	81.9	207	1	1	14
48050	5	1	50	1	1	4	1.41	9863.766777	10335.018932	2	68	2			1	20	3	4	4	46	90.3	170.5	31.06	0	5683.9390391	0	203	0.737	1.01	9.057	0.549	270	0.52	22.6	0.1	65.9	155	366	144	8.53	3	0.668	1320	1440	53.4	223	1	2
48051	5	1	46	3	2	5	1.15	27331.320774	27326.122552	2	62	1	46	1	2						98.9	168.9	34.67	1	44124.342157	0	2600	6.459	8.61	85.869	9.186	1842	34.06	154.7	25.7	10.4	3382	2665	319	71.4	22.06	1.458	5783	3186	142.4	426	0	1
48052	5	2	32	3	4	5	0.88	33193.799097	33207.17734	2	59	2			2						106.3	151.3	46.44	0	31987.337452	0	75	1.075	0.585	12.79	1.208	54	2.62	12	1.6	8.7	246	635	103	4.74	7.79	0.519	2611	1037	66.2	60	0	2
48054	5	2	45	4	5	4	4.96	28558.830985	28439.534007	1	68	1	5	1	2						114.2	164.2	42.36	0	41558.312667	0.04	731	1.214	1.476	25.362	1.773	890	3.51	37	2.9	166.3	501	817	225	15.8	10.58	0.966	2541	1640	55.4	163	1	1	14
48056	5	1	24	1	1	1	1.16	18567.350932	18532.748086	1	60	2			2						66.6	159.4	26.21	0	9842.0121325	0	256	2.357	1.802	35.599	2.63	901	7.17	208	2.3	59.8	703	1488	378	23.42	21.48	1.996	7959	4545	159.6	149	0	2
48058	5	2	52	1	4	1		13738.361823	13943.37092	2	72	2			2						76.2	152.6	32.72	0	7745.8143785	0	982	1.691	2.302	33.39	2.384	463	1.98	57.1	2.7	70	615	1463	273	14.79	11.46	1.128	4085	3123	134.5	101	0	1	14
48060	5	1	36	3	5	1	4.89	86115.61201	89833.592876	1	69	2			2						72.4	176.9	23.14	0	52970.626261	0	1325	2.78	2.634	30.467	2.546	1056	0.9	85.5	1.1	201.1	1213	1513	443	32.5	11.44	2.21	3325	2634	97.6	68	0	1	14
48062	5	1	53	2	2	5		11086.858505	11432.681274	2	73	2			2						55.5	163.8	20.69	0	12569.268251	0	2790	1.597	0.681	9.888	1.585	594	0.02	159.5	0.2	98.9	486	927	323	14.45	6.86	1.404	2764	3370	35.1	62	1	2
48063	5	1	44	4	4	3	3.43	23532.292545	24777.013623	1	64	2			2						78.5	174.4	25.81	0	20966.372805	0	612	1.393	2.089	13.303	1.098	478	3.06	76.4	2.9	57.3	575	1050	243	14.81	7.42	1.399	2409	2099	193.5	0	1	1	14
48066	5	2	32	1	5	1	4.66	25990.375386	26403.704902	1	66	2			2						55.2	151.5	24.05	0	66920.891741	0	429	1.945	2.588	18.757	1.46	1207	7.64	12.9	4.1	83	1004	1211	264	22.78	14.21	1.436	3020	2101	134.5	347	0	1	14
48067	5	2	45	3	4	1	4.83	129047.38255	132725.44695	2	65	2			2						51.9	158.7	20.61	0	89679.86952	8.2	1383	3.468	3.555	33.927	2.134	1031	7.42	25.9	9.5	112.9	1599	1876	344	28.89	14.35	1.761	4548	2399	164.4	254	1	1	14
48071	5	1	45	3	4	1	2.92	93473.601614	93455.823604	2	69	2			1	20	1				92.7	187.8	26.28	0	150906.03247	0	583	1.708	2.037	33.059	2.431	1759	4.25	65.3	3.7	61.5	531	1113	260	42.78	13.65	1.203	3283	2247	50	207	0	2
48074	5	1	21	2	3	5		32729.551016	33177.054315	2	65	2			2						96.6	175	31.54	0	68178.255267	0	297	1.542	1.663	17.003	1.711	506	3.6	188.4	3	14.6	589	630	202	15.44	4.32	0.748	1971	1915	45.5	50	0	2
48077	5	2	39	4	5	1	3.77	24385.963858	24270.862455	2	68	2			2						75.1	154.7	31.38	0	12670.265745	0	265	0.799	1.028	10.12	0.581	229	1.04	17.6	1.3	23	673	615	166	6.37	4.89	0.615	1807	891	65.8	124	1	1	14
48081	5	1	38	2	5	6	5	55681.860184	57041.515366	2	69	2			2						100.7	173.4	33.49	0	32683.437822	0	636	2.927	2.742	29.004	2.005	1036	5.92	129.9	4.8	216.2	919	1579	371	30.93	17.22	1.774	5159	3435	176.5	249	1	1	14
48087	5	2	33	4	5	1	3.11	23722.090908	23610.122976	2	67	2			2						91.6	164.4	33.89	0	14606.977184	0.25	872	2.862	3.964	40.153	3.744	1098	7.78	175.9	8	108.5	944	1628	337	29.23	11.96	1.45	3057	3081	73.5	123	1	1	14
48089	5	1	40	3	4	5	5	90414.494842	98779.211784	1	63	2			2						119.4	184.6	35.04	0	160022.95749	0	561	1.953	2.483	35.268	3.302	1195	5.95	54.1	5.1	41.8	1209	1339	408	18.39	14.1	1.651	4118	3161	99.8	0	1	1	14
48092	5	2	37	4	3	1	2.83	28954.697638	28818.031876	2	67	2			2						64.5	159	25.51	0	26379.540211	0	610	1.097	0.858	11.707	1.225	353	0.77	89.4	0.7	74.8	239	500	161	10.74	6.4	0.821	1575	1752	46.3	49	1	1	14
48097	5	2	50	1	1	4	1.16	13426.565042	13268.508142	2	71	2			1	14	3	16	4	35	70.9	148.8	32.02	0	7370.9149486	0	375	0.902	1.598	17.011	1.863	324	2.63	135	6.6	69.6	1425	1465	360	9.96	8.49	1.353	1958	2837	88.7	51	1	2
48099	5	1	23	2	4	5	2.42	28840.69456	29735.206661	2	62	2			2						113.8	176.7	36.45	0	75364.671483	0	440	2.594	2.008	21.274	2.244	991	4.63	150.2	6.1	103.4	1197	837	187	21.93	13	0.767	1442	2157	104.6	0	0	1	14
48103	5	1	49	2	5	1	1.08	23566.120007	24489.110443	1	65	2			2						89.4	165.3	32.72	0	14532.99417	0	230	3.728	3.052	30.051	1.681	1073	2.9	28.3	3	52.5	1754	1625	350	22.11	9.45	1.942	5467	3365	160.9	119	1	1
48107	5	2	25	4	2	5	2.45	26049.198831	26901.760671	1	64	2			2						133.3	171.3	45.43	0	16643.428953	0	8	0.534	0.578	10.724	0.563	47	1.12	0.4	2.3	4.8	216	429	89	3.47	5.49	0.656	1403	644	54.9	0	0	1	14
48109	5	2	25	1	3	5		18157.729099	18832.945653	2	64	2			2						75.9	162.8	28.64	0	18165.481819	0	157	1.305	1.076	21.519	1.436	375	2.52	11.9	0.5	50	535	1169	224	11.59	11.93	0.868	3034	1450	104.3	85	0	1	14
48115	5	1	21	1	3	5		21719.93559	21679.457463	1	62	2			1	13	2				56.3	171.1	19.23	0	12331.563187	11.25	591	2.098	2.361	32.253	1.958	847	4.04	88.1	0.4	69.5	987	1326	281	15.72	12.19	1.664	3575	2859	157.3	0	0	2
48127	5	1	24	1	4	5	0.58	31764.998481	33138.677852	1	66	2			1	21	3	1	4	23	84.1	170.5	28.93	0	68099.392319	0	628	1.998	1.858	34.271	1.25	702	5.58	90.7	4.9	153.3	1701	1667	329	14.68	11.83	1.529	5481	2120	205.1	102	1	2
48130	5	2	23	1	2	5	1.28	18089.313613	18761.986057	1	63	2			1	17	1				97.1	161.9	37.04	1	18097.037122	0	445	2.088	2.12	28.48	2.117	520	6.79	28.6	3.1	56.1	1703	1832	305	19.63	19.98	1.326	7880	3058	126	0	0	1	14
48133	5	1	52	3	3	1	0.5	24758.786652	24804.056368	1	61	2			2						104.8	170	36.26	1	46426.77396	0	342	1.302	1.304	19.884	1.489	738	5.03	42.2	1.7	23.3	498	775	199	20.6	15.39	0.957	2670	1845	47.3	71	1	2
48134	5	2	29	3	3	1	1.9	49198.794512	50934.934823	2	63	2			1	16	3	11	3		63.1	161.4	24.22	0	81402.475837	0	566	0.686	0.629	7.524	0.89	264	0	29.3	0	42.9	237	256	94	10.07	2.05	0.314	620	714	14.7	0	0	1	14
48141	5	2	27	2	2	3	0.67	20615.211173	21761.310404	2	66	2			1	14	1				49.2	165.5	17.96	0	20990.061554	0	132	0.729	0.788	10.145	0.668	152	2.38	16.9	0.4	21.4	329	557	107	6.81	7.37	0.443	2426	1038	35.8	171	1	2
48144	5	2	28	3	5	1	3.52	108800.74163	111239.40405	2	61	2			2						120	168.2	42.42	0	63737.544878	0	448	1.981	2.285	27.932	2.054	395	2.66	6.5	5.3	94.7	1536	2269	634	21.99	11.3	1.33	7413	2666	145.6	106	0	1	14
48148	5	1	49	2	2	1	1.64	20643.621125	22712.4136	2	71	2			2						105.8	179.3	32.91	0	12617.188544	0	1787	3.699	5.027	45.87	5.459	1228	9.56	217.4	8.6	145.2	2884	4465	903	37.13	30.82	4.227	12743	8167	257.9	16	0	2
48150	5	1	36	3	3	3	4.66	72092.386204	72664.946495	1	59	2			1	20	3	2	4	34	108	177.9	34.12	0	116130.63945	0	466	1.366	1.554	21.66	1.68	446	6.96	143.1	13.3	200.6	948	1501	319	11.16	10.52	1.156	3258	2501	127.5	81	1	1	14
48155	5	2	38	4	4	5	1.27	25233.837853	25114.734497	1	72	2			2						122.5	156.8	49.82	0	15537.841719	0	263	3.407	2.198	30.758	1.488	620	8.98	54.8	11.1	23.6	589	1438	236	15.82	10.06	1.263	5019	1939	259.3	0	1	1
48160	5	1	34	1	1	1	1.28	22601.028649	23629.960828	2	69	2			1	18	2				72	164.4	26.64	0	22792.484601	0	245	1.703	1.381	20.121	1.92	460	1.62	251.8	4.9	81.9	1368	1249	293	10.29	8.82	1.184	2792	3430	93.6	101	0	2
48163	5	1	43	4	2	3	0.29	24472.842039	25767.312701	2	64	2			1	15	1				68.1	160.5	26.44	0	13985.450283	0	188	1.382	1.648	21.301	1.279	369	12.24	1.4	7.7	62.6	694	1679	271	16.08	10.21	0.929	2938	2383	237.7	240	1	1	14
48165	5	2	36	3	2	3	0.58	37168.30014	37183.280244	1	67	2			1	17	2				77.2	166.3	27.91	0	72343.444053	0	56	0.314	0.654	4.124	0.316	104	0.82	28.1	0.1	12.1	360	368	92	5.47	7.09	0.516	877	835	18.9	201	0	2
48169	5	2	48	1	4	1	5	22291.904881	22624.553225	2	66	2			1	18	3	23	4	25	74.3	160.8	28.74	0	38266.716669	0	975	0.55	0.666	17.906	1.101	123	2.74	14.8	7	31.7	269	738	210	4.98	4.25	0.733	1539	2023	74.9	178	1	1	14
48170	5	1	27	2	5	1	5	64151.864928	65261.566431	2	69	2			2						67.1	179.8	20.76	0	38481.662972	0	1339	3.195	2.095	42.966	2.99	1781	7.95	42.7	3.5	1202.1	1082	1915	621	39.1	22.25	2.704	8933	4313	249.2	80	1	1	14
48172	5	1	34	3	5	1	5	73223.970742	76423.006252	1	61	2			2						80.6	180.1	24.85	0	43788.573235	0	802	1.128	2.145	14.543	0.895	288	2.25	20.4	4.3	52.7	946	1212	232	9.85	8.99	0.957	2138	2233	79.6	305	0	1	14
48173	5	2	22	4	2	5	0.5	24837.036108	25366.069581	1	74	2			1	16	1				111.8	165.5	40.82	0	37847.404141	0	303	1.448	1.709	28.534	2.033	1133	2.87	58.1	3.4	17.5	701	1125	196	15.04	12.13	0.864	2773	1877	108.7	2	0	1
48177	5	1	33	2	4	5	3.79	29394.116276	31961.820457	1	68	2			2						192.2	178.2	60.53	0	65680.971349	0	327	1.897	1.631	29.61	1.95	677	3.22	308.5	1	123.8	619	1262	269	18.84	11.74	1.566	6957	1532	166.8	0	1	2
48181	5	2	40	3	5	1	5	135251.58363	140105.06464	2	65	2			2						82	174.6	26.9	0	94666.126238	0	98	1.86	1.645	23.507	0.921	601	0.64	11.3	0.4	43.5	340	850	251	14.95	6.89	1.062	2915	1874	112.5	429	1	1	14
48191	5	2	48	1	4	3	4.62	22403.09996	24298.008555	2	70	2			1	18	3	10	4	38	101.8	161.7	38.93	0	13363.149144	0	273	1.308	2.376	22.625	1.606	310	3.29	51.1	0.5	47.8	1222	1761	343	11.69	9.2	1.37	3387	2694	101	114	1	1	14
48192	5	2	33	3	4	1	0.02	31803.342778	32089.390162	1	67	2			2						63.5	169	22.23	0	52666.873159	0	758	0.55	1.053	6.816	0.479	123	1.68	29.7	1.5	73.6	474	567	118	5.43	3.85	0.591	2577	1311	44.6	204	1	2
48196	5	1	33	3	2	5	0.52	24294.622036	27225.407194	2	63	2			1	15	1				110.2	175.2	35.9	1	15599.513749	0	698	1.3	2.654	33.791	1.748	317	3.85	88.9	5.2	211.8	1268	1397	241	10.36	7.55	0.942	2569	2762	103.8	450	0	2
48198	5	2	23	2	5	5	1.43	73433.153789	75079.086248	1	62	2			2						59.8	164.7	22.05	0	43018.53889	0	343	1.384	1.171	15.667	0.858	396	1.61	136.6	1.2	25.8	621	643	144	11.32	5.8	0.94	3450	1068	73.6	0	1	1	14
48200	5	1	55	3	2	3	1.18	22515.398006	24752.7181	1	67	2			2						81.4	175.2	26.52	0	14689.431397	0	256	1.237	1.715	15.481	1.54	356	3.27	15.6	6.3	49.4	848	1125	233	8.42	7.07	1.088	2654	3313	63.7	278	0	1	14
48203	5	1	54	3	2	4	1.44	24855.925511	25308.421122	2	71	2			1	16	1				81.5	181.5	24.74	0	17100.382453	0	1350	2.106	3.567	17.96	1.48	348	12.32	30.6	5.7	60	4041	3451	319	11.56	22.27	1.065	6769	3011	189.8	307	1	1
48204	5	1	24	2	2	5	2.82	29390.041123	30301.591549	2	62	2			1	14	1				74.3	167.9	26.36	0	76800.189033	0	286	1.342	1.172	16.109	1.506	425	1.51	37.1	1	133.8	1362	1024	364	9.46	6.3	1.56	3331	2388	83.1	153	1	2
48208	5	1	52	3	4	5	4.04	79933.708489	80079.861704	1	61	2			1	16	2				80.8	169	28.29	0	129307.44971	10.13	715	2.019	3.447	41.88	3.141	683	7.11	90.5	2.9	28.8	873	1331	276	22.97	21.61	0.966	3527	2634	98.1	517	1	1	14
48211	5	2	54	4	5	1	1.99	20231.142229	20146.631972	1	68	2			2						81	172.3	27.28	1	10934.773179	0	64	0.348	0.516	6.865	0.327	141	1.58	7.5	0.3	4	338	328	64	4.06	3.11	0.347	1561	367	26.1	111	0	1	14
48214	5	2	26	3	4	5	3.96	76491.237315	80806.178874	2	74	2			1	15	1				132.4	171.9	44.81	1	157215.74972	0	406	1.858	1.667	32.531	1.85	298	3.26	41.6	2.3	43	853	1287	314	12.16	10.79	1.811	3560	2627	124.6	50	1	1	14
48215	5	1	49	1	1	1	0.4	22317.306144	22720.699102	1	66	2			1	12	3	4	4	45	69	161.9	26.32	0	24979.491251	0	353	3.072	2.756	81.656	4.95	883	2.3	918.4	1.3	51	960	1747	426	18.29	13.54	1.96	4938	4939	209.6	154	1	2
48219	5	1	28	4	3	6	3.04	27307.200629	30007.578289	1	68	2			1	21	3	4	4	24	85.7	172.6	28.77	0	15665.038355	0	921	2.737	2.594	43.405	3.22	1061	5.58	43.5	1	151.8	1342	2034	495	29.32	13.88	1.876	7474	2742	200.3	10	1	1	14
48225	5	1	44	1	1	1		23561.090529	24686.747178	1	66	2			1	18	3	1	4	43	71.3	160.6	27.64	0	13576.943299	0	150	1.088	1.142	22.059	0.737	321	3.14	11.9	5.8	20.6	350	664	154	8.58	3.81	0.679	1376	1340	133.5	90	1	2
48229	5	2	36	2	4	1		60732.413975	63148.505456	1	65	2			2						59.4	159.8	23.26	0	36182.598558	0	838	1.751	2.441	17.863	1.495	672	4.77	85.3	7.7	60.2	1487	1438	277	13.46	11.19	1.125	3172	2706	132.4	34	1	1	14
48231	5	2	45	2	1	6	1.7	27492.977815	27903.238561	2	65	2			2						78.1	158.2	31.21	0	15500.793007	0	328	2.417	2.407	26.93	1.145	800	1.96	20.4	5.7	38.9	667	972	235	13.5	6.27	1.083	2709	2224	144.1	175	1	1	14
48237	5	1	41	1	2	5	0.49	24613.893363	27080.565129	1	71	2			1	0	3	10	4	30	81.8	177.1	26.08	0	50977.235999	0	968	3.706	3.778	42.685	2.254	1366	7.8	1.5	0	72.6	1958	2262	305	26.52	14.62	1.33	6890	1819	268.7	222	0	1
48240	5	1	38	4	3	5	1.03	19636.301325	20468.481327	2	60	2			1	18	1				96	184.6	28.17	0	12663.324119	0	218	1.725	2.468	16.956	0.952	329	3.35	8.3	0.8	29.6	1305	1178	318	6.05	9.28	1.276	3083	2600	96.1	836	1	1
48241	5	2	33	1	2	3	0.96	24972.780565	25049.774982	2	61	2			2						53.5	146.7	24.86	0	14248.644531	0	780	1.283	1.826	11.034	0.974	478	4.39	37.9	7	96.5	1198	1079	219	9.35	9.36	0.785	2360	2058	82.8	2	1	1	14
48245	5	1	43	4	2	1	3.62	22803.829387	22460.595503	1	68	2			1	19	1				54.9	168.5	19.34	0	19006.21382	0	390	1.753	1.638	25.115	4.015	281	3.5	296.2	4.8	137.4	590	1202	364	13.15	12.3	2.486	8156	4590	103.1	0	1	1	14
48248	5	1	50	2	2	1	5	9419.043905	9712.843979	2	69	2			1	0	3	15	4	25	116.7	174.2	38.46	0	16428.109979	0	2137	2.764	5.858	24.158	2.55	1076	12.05	52.8	23.2	231.6	3320	3517	614	28.21	19.72	2.513	6414	5568	294.3	119	1	2
48250	5	2	38	1	4	1	4.12	17102.325074	17374.306361	1	65	2			2						91.4	156.8	37.18	0	9226.8093866	0	184	1.125	1.236	18.757	0.862	364	2.5	214.2	1.2	63.9	723	829	177	11.71	7.83	1.051	4210	1602	78.9	3	1	1	14
48264	5	2	44	2	5	5	3.13	17338.62045	17134.511016	2	60	2			2						97.6	156.5	39.85	0	9518.5549146	0	260	0.689	0.961	17.119	1.402	269	2.01	23.4	1	51.6	183	767	189	11.69	4.39	0.861	1942	1865	45.2	373	1	2
48266	5	1	47	4	4	3		24472.842039	24690.54867	2	64	2			2						57.6	164.9	21.18	0	18659.5374	0	1875	2.188	1.28	23.166	2.497	1113	2.95	103.3	2	113.4	460	1147	310	22.77	11.41	1.304	2884	2778	61.5	5	0	1	14
48270	5	1	31	3	2	1	2.42	60513.034758	67813.033246	2	63	2			2						101.9	174.4	33.5	0	39986.14243	0	578	2.532	4.213	47.829	3.207	866	7.83	150.5	2.5	71.9	601	1438	331	27.71	20.77	1.646	4442	3790	182.1	1066	1	1	14
48275	5	2	23	2	4	1	1.75	23350.296306	23582.681748	1	69	2			2						107	168	37.91	0	12523.832882	0	374	1.282	1.284	16.797	0.766	397	2.31	1.5	1.8	15.9	955	870	180	9.15	6.68	0.743	2086	714	129.7	0	0	1	14
48287	5	2	40	3	5	1	5	105878.3535	105858.48908	1	69	2			2						77.1	165.3	28.22	0	62821.424579	0	626	3.422	4.008	34.674	2.482	1024	7.13	0.9	4.9	48.5	1206	1749	336	23.69	12.81	1.381	5355	2289	125	251	1	1	14
48290	5	1	23	3	5	5	1.96	91058.598684	94593.892225	1	68	2			2						89.5	182.4	26.9	0	54200.060694	0	595	2.9	3.086	56.838	3.268	1149	7.51	23.1	5.2	26.3	997	1812	295	30.82	17.35	1.622	5971	2658	153.5	1	1	1	14
48294	5	2	40	3	4	1	1.62	92495.851802	91834.370506	1	61	2			2						95.4	174	31.51	0	62050.605622	0	236	0.686	2.056	17.808	1.202	209	1.32	12.2	3.5	55.2	738	1094	221	6.32	4.61	0.665	3568	1687	58.2	204	0	1	14
48296	5	2	38	3	4	1		33149.298519	34468.062791	2	67	2			1	17	3	14	4	24	52.1	170.6	17.9	0	33201.905255	0	213	2.242	1.825	26.986	1.401	471	1.28	65.5	3.7	35.3	753	1565	486	17.96	10.73	1.928	1906	3172	137.1	0	0	1	14
48300	5	1	28	1	2	1	1.03	25345.444945	30241.517196	1	69	2			2						78.1	161.1	30.09	0	16060.077964	0	780	2.916	3.265	45.476	4.278	658	12.24	437.1	19	136.2	1511	3021	605	23.93	26.12	3.292	5572	7259	379.9	123	1	2
48301	5	2	42	4	2	1	4.66	22880.994874	23619.204377	1	62	2			1	17	3	20	4	25	60.5	158.1	24.2	0	33689.691363	0	181	1.799	1.23	21.091	1.242	628	0.96	11.8	2.5	30.7	668	932	273	13.79	7.08	1.103	4065	1903	91.6	154	0	1	14
48307	5	1	40	3	4	1	5	87268.464821	95342.126101	1	64	2			1	21	3	14	4	26	98.8	180	30.49	0	88236.210129	20.25	883	2.669	3.22	28.015	5.127	1979	12.2	290.5	4.9	325.8	1002	1572	371	20.31	13.54	1.434	4802	3468	161.1	305	1	1	14
48308	5	1	37	1	3	1	0.74	21807.732796	22510.525888	1	65	2			1	17	3	16	4	21	134.2	178	42.36	0	11954.453159	0	271	0.662	0.857	18.127	1.718	317	3.03	126.7	0.4	35.6	390	791	210	7.03	7.62	0.64	1330	1995	41.2	59	1	2
48310	5	1	23	3	2	6	1.42	44000.864768	43775.721152	2	60	2			1	16	1				94.2	179.4	29.27	0	85169.635741	0	21	1.287	3.427	42.685	3.695	310	11.57	9.1	0.5	8.6	582	652	144	9.04	7.16	0.992	2256	886	65	238	0	2
48312	5	2	49	4	5	3	2.5	29319.442058	32043.73563	2	71	2			1	16	3	25	3	23	71.2	157.9	28.56	0	46825.084546	0	58	0.51	0.848	11.263	1.014	150	1.78	58.1	0.1	26	405	730	241	7.88	8.94	0.851	2626	1588	32.2	0	0	2
48316	5	2	42	1	4	1	0.83	14229.237375	14061.731454	1	65	2			2						65.3	153.4	27.75	0	15459.687057	0	157	0.613	0.73	8.068	0.729	190	4.26	60.3	3.5	17	504	872	204	5.89	5.41	0.656	969	1362	71.3	2	1	2
48317	5	2	38	3	3	1		92338.834525	95693.268394	2	66	2			1	17	3	7	4	31	95	164.8	34.98	0	92178.050446	0	870	1.465	2.129	21.632	1.955	408	4.35	130.3	3.2	97.4	879	1201	325	12.77	7.57	1.586	3866	2900	118.3	251	1	1	14
48321	5	1	25	4	2	5	1.11	27307.200629	27658.176919	1	68	2			1	19	2				87.9	181.6	26.65	0	63212.863405	0	1515	2.079	2.787	36.118	2.976	660	5.59	48.5	6.7	71.5	1285	1747	301	14.47	11.88	1.463	4627	2984	124.8	0	1	1
48323	5	2	21	2	4	5		23679.194878	23914.853566	2	61	2			1	15	1				66.8	158.3	26.66	0	12700.236244	0	78	1.827	1.051	18.398	1.334	298	2.03	53.8	2.1	36.5	386	785	184	7.83	8.47	0.826	3121	1404	114	0	1	1	14
48342	5	1	31	4	3	5	2.91	20009.779834	21364.911276	1	63	2			1	18	1				83.6	172.8	28	0	39105.21541	0	14	0.431	0.843	7.574	0.643	125	1.16	24.6	0.3	44	196	346	129	6.1	4.17	0.637	1035	988	21.2	61	0	2
48343	5	2	31	4	5	1	5	15897.817428	15822.779955	2	66	2			2						138	182.1	41.62	0	8260.0619248	0	74	1.094	1.17	22.924	1.197	293	8.08	51.3	17.6	73.3	533	865	222	12.72	9.94	0.96	3247	1672	74	0	1	1	14
48345	5	1	23	2	4	5	2.4	97172.327669	100944.98294	2	72	2			1	19	3	30	1		60.7	172.1	20.49	0	57839.085309	0	280	1.475	1.392	23.536	1.351	563	4.55	170.4	9.6	51.7	821	1350	257	14.48	7.32	1.174	3460	2621	189	77	1	1	14
48347	5	2	32	4	3	5	1.39	19348.68565	19690.354696	1	59	2			1	27	1				69.2	152.4	29.79	0	10279.075458	0	49	0.62	0.794	13.816	0.634	236	2.52	3	0.5	9.6	492	482	123	7.43	5.97	0.626	1932	688	58.7	29	1	1	14
48348	5	1	55	4	5	5	0.18	17240.104329	18633.879749	1	67	2			2						76.7	165.9	27.87	1	26578.780878	0	220	1.027	1.003	16.323	1.011	262	2.42	39.4	2.1	83.2	472	674	159	7.73	5.83	0.9	3061	1549	64.1	2	0	2
48349	5	1	21	4	2	5	1.45	23901.533524	24504.01967	1	64	2			2						72.4	179	22.6	0	12791.982222	0	398	1.364	2.395	35.187	3.707	511	2.98	158.7	3.6	80.9	723	1669	414	13.22	7.79	1.693	4242	4692	149.6	0	1	2
48350	5	2	54	4	4	3	1.92	21711.859865	23112.68042	2	64	2			2						85.8	156.4	35.08	0	12544.623751	0	248	0.632	1.146	8.365	0.439	162	9.54	9	6.7	41.7	517	868	95	7.18	3.54	0.564	1144	978	93.2	101	1	1	14
48353	5	2	37	1	2	1	0.74	19613.036708	19400.883331	2	66	2			2						60.1	164	22.35	0	18713.291054	0	1266	2.286	3.698	23.887	3.095	613	8.53	129.2	6.2	90.7	3181	3484	470	21.24	26.25	1.265	5505	2928	139.7	63	0	2
48356	5	2	30	3	4	1	2.42	65657.449611	67422.663871	2	63	2			2						66.6	170.6	22.88	0	39755.960049	0	630	1.593	2.321	27.125	1.976	584	6.12	19.8	5.4	148.6	1017	1383	297	19.84	11.51	1.504	3626	2121	110.8	119	0	1	14
48358	5	2	36	3	3	1	0.55	35527.364888	37796.167259	1	61	2			1	13	1				67.9	169.2	23.72	0	73535.871327	0	1786	5.974	8.713	85.161	5.112	1773	22.29	188.3	18.6	213.6	4827	5898	927	57.11	59.13	5	18566	10516	490.6	284	1	1	14
48359	5	2	33	3	3	5	0.65	42370.749745	42968.832334	2	61	2			1	20	1				88.8	165.6	32.38	0	109282.35767	0	254	1.195	0.977	13.232	0.673	246	2.26	0	1.6	5.5	589	709	107	8.37	4.51	0.615	2074	678	83	0	1	1
48360	5	1	41	3	5	1	5	86049.463774	87575.475063	1	65	2			2						78.8	179.9	24.35	0	51971.420991	0	746	2.411	2.242	28.069	1.677	519	2.19	23.1	4	216.6	622	1320	386	15.69	8.96	1.168	2844	2703	133.1	317	1	1	14
48365	5	2	53	1	1	1	1.83	16965.190773	16765.477336	1	66	1	25	1	1	25	3	7	4	45	83.1	151.8	36.06	0	28356.792935	6.23	1071	1.795	2.41	17.805	3.443	1278	11.22	75.4	4.2	64.2	1293	1482	274	22.77	7.78	1.226	3785	2152	129.2	61	1	2
48366	5	2	33	3	5	1	4.12	81626.663505	86839.39933	1	61	2			2						65.9	161.4	25.3	0	83649.421391	0	372	1.61	1.898	22.472	1.728	385	4.09	77.6	2.1	58	605	1084	235	25.87	11.62	0.913	4105	2402	84.4	2	1	1	14
48370	5	2	50	1	2	1	4.6	9900.809686	9784.257815	1	70	2			2						74.3	152	32.16	0	20861.563355	0	1157	1.554	1.69	23.631	1.48	573	2.39	28.5	1.8	133.9	390	786	182	15.31	6.84	0.878	4657	1693	103.5	237	1	1	14
48372	5	1	47	3	5	1	5	87980.105442	89660.66518	2	62	2			2						93.2	178.3	29.32	0	53208.87124	0	998	2.412	5.766	32.802	1.588	986	6.74	18.2	6.6	43	1783	1987	597	27.44	15.87	2.175	4545	3737	136.3	952	1	1	14
48374	5	2	50	1	2	3	0.89	14830.902843	14656.314145	1	71	2			1	20	1				57.6	164	21.42	0	8141.8682391	0	291	1.102	0.986	8.247	1.06	412	1.5	370.3	0.3	25.4	812	1125	275	9.21	6.4	1.133	1894	2723	58.5	0	0	2
48377	5	2	41	3	3	3	0.68	80582.494226	80567.375703	2	73	2			2						95	168.4	33.5	0	150801.2756	0	97	0.441	0.433	15.438	1.482	127	0.19	85.7	0.1	39.7	158	544	178	3.95	2.62	0.642	758	1910	56.3	152	1	1
48379	5	2	31	3	4	3	0.58	25935.407625	25945.860486	1	60	2			1	17	1				64.1	165.3	23.46	0	14866.363779	0	69	0.747	0.424	7.854	0.763	91	0.85	9.4	0.7	14.7	311	303	147	2.57	2.92	1.004	1360	770	31.6	0	0	2
48380	5	2	44	3	3	1	4.72	107369.69386	108063.02358	2	61	2			2						99.2	163.7	37.02	0	64129.699415	0	575	2.076	2.75	21.496	1.881	555	7.46	68.4	5.2	41.9	1489	1597	174	16.85	17.7	1.057	3563	2170	85.2	101	1	1	14
48382	5	2	36	1	2	1		16720.814635	16985.957053	1	74	2			2						35.2	150.8	15.48	0	9661.8378504	0	670	1.042	1.867	22.111	1.85	298	2.34	87.9	3.1	196.6	955	1662	356	11.28	10.7	1.661	4224	3258	72.1	1	1	1	14
48387	5	1	36	1	2	1	1.27	31808.650507	34121.512801	2	70	2			1	14	1				70.4	171.3	23.99	0	86481.880959	0	348	1.369	5.093	53.579	5.19	334	15.12	26.2	6.5	30.6	1001	1197	303	10.43	7.21	1.005	2813	2490	67.5	199	1	2
48390	5	1	27	4	2	5	1.45	23901.533524	24504.01967	2	60	2			1	16	1				80.9	185.4	23.54	0	36561.183929	0	94	1.211	1.27	32.61	2.085	382	1.41	274	0.6	53.6	370	961	246	9.4	4.99	0.898	2946	2189	98.2	0	0	1	14
48396	5	2	37	1	5	1	1.81	19613.036708	19400.883331	2	66	2			2						67.1	159.6	26.34	0	18713.291054	0	95	1.83	1.133	14.821	0.913	538	0.34	180.7	0.3	53.7	121	400	114	8.32	2.84	0.705	1298	1524	62.6	0	0	2
48397	5	2	20	2	4	5	1.41	112193.42681	119972.33739	1	71	2			1	13	3	30	3	17	64.6	156.2	26.48	0	68741.308925	0	200	0.815	1.257	8.511	1.276	237	0.96	79.3	0.5	32.5	702	839	244	6.36	4.51	0.752	2331	1915	72.6	41	1	1	14
48402	5	2	22	2	4	5		17602.263021	17777.443225	2	62	2			1	21	1				81.5	166.1	29.54	0	10112.045692	0	299	2.056	1.61	17.412	1.229	474	3.87	98.8	1.2	76.4	977	1205	268	17.75	13.06	1.512	6215	1701	120.3	9	1	1
48403	5	1	39	3	2	1	1.09	9386.116978	9888.216843	2	66	2			2						65.4	171.4	22.26	0	16229.085676	0	319	1.795	0.593	23.662	1.69	943	4.1	27.3	2.6	182.8	610	1142	439	18.44	8.04	1.505	7034	1684	155.3	77	1	2
48406	5	2	30	4	5	5	3.85	24385.963858	26421.747528	2	68	2			2						130.2	173	43.5	0	16346.45714	0	601	2.127	2.209	20.051	0.972	905	3.09	108.8	2.7	34.9	652	1090	216	21.35	8.33	1.246	4501	1649	122.8	5	1	1	14
48415	5	2	49	4	3	1	2.36	53362.240422	53996.812	2	70	2			2						81.8	171.8	27.71	0	108192.44949	0	251	1.17	0.848	11.298	0.595	394	1.02	2	1	28.1	423	649	219	10.28	5.65	1.215	2005	1546	57.7	78	1	1	14
48418	5	1	26	2	5	1	4.35	69610.184344	71980.094698	1	65	2			2						65.4	163.5	24.46	0	41242.890102	0	1842	4.691	5.109	57.414	3.335	1719	6.04	252.6	1.3	1032.2	1807	2648	565	33.47	20.57	2.825	11893	5512	282.1	169	1	1	14
48422	5	1	37	2	3	1	2.49	32382.069283	34736.625853	1	69	2			2						69.3	156.3	28.37	0	19758.653894	0	256	2.309	2.525	30.77	2.068	622	2.8	46.6	2.9	64.4	1123	1347	377	19.78	9.69	1.59	4694	3983	152.3	2	1	1	14
48425	5	1	39	3	5	1	1.98	73397.080899	77092.988567	2	59	2			1	18	3	16	4	22	108.3	180.8	33.13	0	44172.457239	0	522	1.601	2.808	22.259	2.138	492	7.87	12.5	6.4	62.2	1064	1930	398	21.72	18.09	2.426	3562	3131	170.1	78	1	2
48431	5	1	39	3	4	1	2.34	73220.661297	77061.816171	1	68	2			1	17	1				65.9	178.8	20.61	0	74231.010161	0	428	1.739	2.601	38.316	1.907	774	6.15	16.1	12.8	84.3	834	1070	300	15.48	8.67	1.005	2985	2950	109.1	568	1	1	14
[truncated: 6,867 more rows]
[truncated: 97 more columns]
